# Supplementary material for: Crystal structure of cyclo­sulfamuron
Source: Acta Crystallogr E Crystallogr Commun. 2015 Jul 31;71(Pt 8):o631–2. doi: 10.1107/S2056989015014115 (PMC4571433; doi:10.1107/S2056989015014115)
Supplement: Supplementary file 1 [file e-71-0o631-sup1.cif]

##############################################################################
#                                                                            #
# This CIF contains the data in a paper accepted for publication in          #
# Acta Crystallographica Section E. It conforms to the requirements of       #
# Notes for Authors for Acta Crystallographica Section E, and has been       #
# peer reviewed under the auspices of the IUCr Commission on Journals.       #
#                                                                            #
# Full details of the Crystallographic Information File format               #
# are given in the paper "The Crystallographic Information File (CIF):       #
# a New Standard Archive File for Crystallography" by S. R. Hall, F. H.      #
# Allen and I. D. Brown [Acta Cryst. (1991), A47, 655-685].                  #
#                                                                            #
# The current version of the core CIF dictionary is obtainable from          #
# ftp://ftp.iucr.org/pub/cif_core.dic.                                       #
#                                                                            #
# Software is freely available for graphical display of the structure(s)     #
# in this CIF. For information consult the CIF software page                 #
# http://www.iucr.org/resources/cif/software.                                #
#                                                                            #
# This file may be used for bona fide research purposes within the           #
# scientific community so long as proper attribution is given to the journal # 
# article from which it was obtained.                                        #
#                                                                            #
##############################################################################
data_global
_audit_creation_method     'form.cif (version 2.0)'
_journal_data_validation_number     ?
_journal_date_recd_electronic     2015-07-25
_journal_date_accepted     2015-07-27
_journal_name_full     'Acta Crystallographica, Section E'
_journal_year     2015
_journal_volume     71
_journal_issue      8
_journal_page_first     o631
_journal_page_last     o632
_journal_paper_category     HO
_journal_paper_doi     10.1107/S2056989015014115
_journal_coeditor_code     HB7470
loop_
    _publ_contact_author_name
    _publ_contact_author_address
    _publ_contact_author_email
    'Kim, Tae Ho'
;\
Department of Chemistry and Research Institute of Natural Sciences, Gyeongsang \
National University, Jinju 660-701, Republic of Korea
;
;
thkim@gnu.ac.kr
;
    'Kim, Jineun'
;\
Department of Chemistry and Research Institute of Natural Sciences, Gyeongsang \
National University, Jinju 660-701, Republic of Korea
;
;
jekim@gnu.ac.kr
;
_publ_contact_author_fax     '+82-55-772-2789'
_publ_contact_author_phone     '+82-55-772-2789'
_publ_section_title
;
Crystal structure of cyclosulfamuron
;
loop_
    _publ_author_name
    _publ_author_address
    'Kang, Gihaeng'
;\
Department of Chemistry and Research Institute of Natural Sciences, Gyeongsang \
National University, Jinju 660-701, Republic of Korea
;
    'Kim, Jineun'
;\
Department of Chemistry and Research Institute of Natural Sciences, Gyeongsang \
National University, Jinju 660-701, Republic of Korea
;
    'Kwon, Eunjin'
;\
Department of Chemistry and Research Institute of Natural Sciences, Gyeongsang \
National University, Jinju 660-701, Republic of Korea
;
    'Kim, Tae Ho'
;\
Department of Chemistry and Research Institute of Natural Sciences, Gyeongsang \
National University, Jinju 660-701, Republic of Korea
;
_publ_section_synopsis     .
data_I
_audit_creation_method     SHELXL-2013
_chemical_name_systematic
;\
1-{[2-(Cyclopropylcarbonyl)anilino]sulfonyl}-3-(4,6-dimethoxypyrimidin-\
2-yl)urea
;
_chemical_name_common     cyclosulfamuron
_chemical_formula_moiety     'C17 H19 N5 O6 S'
_chemical_formula_sum     'C17 H19 N5 O6 S'
_chemical_formula_iupac     'C17 H19 N5 O6 S'
_chemical_formula_weight     421.43
_chemical_melting_point     ?
_shelx_space_group_comment
;
The symmetry employed for this shelxl refinement is uniquely defined
by the following loop, which should always be used as a source of
symmetry information in preference to the above space-group names.
They are only intended as comments.
;
_space_group_crystal_system     monoclinic
_space_group_name_H-M_alt     'P 21/n'
_space_group_name_Hall     '-P 2yn'
loop_
    _space_group_symop_operation_xyz
    'x, y, z'
    '-x+1/2, y+1/2, -z+1/2'
    '-x, -y, -z'
    'x-1/2, -y-1/2, z-1/2'
_cell_length_a     12.7019(4)
_cell_length_b     9.6216(3)
_cell_length_c     15.6213(5)
_cell_angle_alpha     90
_cell_angle_beta     93.6194(12)
_cell_angle_gamma     90
_cell_volume     1905.31(10)
_cell_formula_units_Z     4
_cell_measurement_reflns_used     6977
_cell_measurement_theta_min     2.61
_cell_measurement_theta_max     27.41
_cell_measurement_temperature     173(2)
_exptl_crystal_description     block
_exptl_crystal_colour     colourless
_exptl_crystal_size_max     0.32
_exptl_crystal_size_mid     0.27
_exptl_crystal_size_min     0.23
_exptl_crystal_density_diffrn     1.469
_exptl_crystal_density_meas     ?
_exptl_crystal_density_method     ?
_exptl_crystal_F_000     880
_exptl_absorpt_coefficient_mu     0.217
_exptl_absorpt_correction_type     multi-scan
_exptl_absorpt_process_details
;
(SADABS; Bruker, 2013)
;
_shelx_estimated_absorpt_T_min     0.934
_shelx_estimated_absorpt_T_max     0.952
_exptl_absorpt_correction_T_min     0.934
_exptl_absorpt_correction_T_max     0.952
_exptl_special_details     ?
_diffrn_ambient_temperature     173(2)
_diffrn_radiation_type     MoK\a
_diffrn_radiation_wavelength     0.71073
_diffrn_measurement_device_type     'Bruker APEXII CCD'
_diffrn_measurement_method     '\f and \w scans'
_diffrn_detector_area_resol_mean     ?
_diffrn_reflns_number     17544
_diffrn_reflns_av_R_equivalents     0.0297
_diffrn_reflns_theta_min     2.006
_diffrn_reflns_theta_max     27.465
_diffrn_reflns_theta_full     25.242
_diffrn_measured_fraction_theta_max     0.999
_diffrn_measured_fraction_theta_full     0.999
_diffrn_reflns_limit_h_min     -16
_diffrn_reflns_limit_h_max     15
_diffrn_reflns_limit_k_min     -12
_diffrn_reflns_limit_k_max     12
_diffrn_reflns_limit_l_min     -20
_diffrn_reflns_limit_l_max     20
_refine_special_details     ?
_reflns_number_total     4365
_reflns_number_gt     3688
_reflns_threshold_expression     'I > 2\s(I)'
_refine_ls_structure_factor_coef     Fsqd
_refine_ls_matrix_type     full
_refine_ls_R_factor_all     0.0467
_refine_ls_R_factor_gt     0.0387
_refine_ls_wR_factor_gt     0.1053
_refine_ls_wR_factor_ref     0.1128
_refine_ls_goodness_of_fit_ref     1.049
_refine_ls_restrained_S_all     1.049
_refine_ls_number_reflns     4365
_refine_ls_number_parameters     264
_refine_ls_number_restraints     0
_refine_ls_hydrogen_treatment     constr
_refine_ls_weighting_scheme     calc
_refine_ls_weighting_details
              'w=1/[\s^2^(Fo^2^)+(0.0579P)^2^+0.7248P] where P=(Fo^2^+2Fc^2^)/3'
_atom_sites_solution_hydrogens     geom
_atom_sites_solution_primary     ?
_atom_sites_solution_secondary     ?
_refine_ls_shift/su_max     0.001
_refine_ls_shift/su_mean     0.000
_refine_diff_density_max     0.219
_refine_diff_density_min     -0.494
_refine_ls_extinction_method     none
_refine_ls_extinction_coef     .
loop_
    _atom_type_symbol
    _atom_type_description
    _atom_type_scat_dispersion_real
    _atom_type_scat_dispersion_imag
    _atom_type_scat_source
    'C' 'C' 0.0033 0.0016
                         'International Tables Vol C Tables 4.2.6.8 and 6.1.1.4'
    'H' 'H' 0.0000 0.0000
                         'International Tables Vol C Tables 4.2.6.8 and 6.1.1.4'
    'N' 'N' 0.0061 0.0033
                         'International Tables Vol C Tables 4.2.6.8 and 6.1.1.4'
    'O' 'O' 0.0106 0.0060
                         'International Tables Vol C Tables 4.2.6.8 and 6.1.1.4'
    'S' 'S' 0.1246 0.1234
                         'International Tables Vol C Tables 4.2.6.8 and 6.1.1.4'
_computing_data_collection
;
APEX2 (Bruker, 2013)
;
_computing_cell_refinement
;
SAINT (Bruker, 2013)
;
_computing_data_reduction
;
SAINT (Bruker, 2013)
;
_computing_structure_solution
;
SHELXS97 (Sheldrick, 2008)
;
_computing_structure_refinement
;
SHELXL2013 (Sheldrick, 2015)
;
_computing_molecular_graphics
;
DIAMOND (Brandenburg, 2010)
;
_computing_publication_material
;
SHELXTL (Sheldrick, 2008)
;
loop_
    _atom_site_type_symbol
    _atom_site_label
    _atom_site_fract_x
    _atom_site_fract_y
    _atom_site_fract_z
    _atom_site_U_iso_or_equiv
    _atom_site_adp_type
    _atom_site_calc_flag
    _atom_site_occupancy
    _atom_site_disorder_assembly
    _atom_site_disorder_group
    S S1 1.03274(3) 0.41778(4) 0.19915(2) 0.02564(12) Uani d 1 . .
    O O1 1.02757(11) 0.25129(16) -0.03440(8) 0.0524(4) Uani d 1 . .
    O O2 1.12410(9) 0.48608(12) 0.17159(7) 0.0340(3) Uani d 1 . .
    O O3 0.95254(9) 0.49585(12) 0.23699(7) 0.0343(3) Uani d 1 . .
    O O4 1.19071(9) 0.18921(12) 0.19997(7) 0.0335(3) Uani d 1 . .
    O O5 0.94327(9) 0.31556(13) 0.52112(7) 0.0386(3) Uani d 1 . .
    O O6 1.17908(10) -0.04334(14) 0.61128(7) 0.0429(3) Uani d 1 . .
    N N1 0.98567(10) 0.33405(14) 0.11638(8) 0.0290(3) Uani d 1 . .
    H H1N 1.0187 0.3456 0.0690 0.035 Uiso calc 1 . .
    N N2 1.06665(10) 0.30293(14) 0.27345(8) 0.0281(3) Uani d 1 . .
    H H2N 1.0317 0.3014 0.3203 0.034 Uiso calc 1 . .
    N N3 1.17533(10) 0.13526(15) 0.33969(8) 0.0303(3) Uani d 1 . .
    H H3N 1.2279 0.0767 0.3351 0.036 Uiso calc 1 . .
    N N4 1.05707(10) 0.22678(14) 0.43352(8) 0.0284(3) Uani d 1 . .
    N N5 1.17993(10) 0.04736(14) 0.47520(8) 0.0302(3) Uani d 1 . .
    C C1 1.00581(16) 0.0853(2) -0.18258(11) 0.0418(4) Uani d 1 . .
    H H1A 1.0695 0.1442 -0.1740 0.050 Uiso calc 1 . .
    H H1B 1.0162 -0.0019 -0.2147 0.050 Uiso calc 1 . .
    C C2 0.90252(18) 0.1560(2) -0.19567(11) 0.0492(5) Uani d 1 . .
    H H2A 0.8486 0.1127 -0.2357 0.059 Uiso calc 1 . .
    H H2B 0.9019 0.2589 -0.1950 0.059 Uiso calc 1 . .
    C C3 0.93094(14) 0.08205(17) -0.11251(10) 0.0354(4) Uani d 1 . .
    H H3 0.8943 -0.0082 -0.1031 0.042 Uiso calc 1 . .
    C C4 0.95231(14) 0.17112(17) -0.03618(10) 0.0334(4) Uani d 1 . .
    C C5 0.88087(12) 0.16383(17) 0.03524(10) 0.0301(3) Uani d 1 . .
    C C6 0.79319(14) 0.0755(2) 0.02989(12) 0.0415(4) Uani d 1 . .
    H H6 0.7797 0.0215 -0.0206 0.050 Uiso calc 1 . .
    C C7 0.72575(15) 0.0639(2) 0.09523(13) 0.0462(5) Uani d 1 . .
    H H7 0.6672 0.0023 0.0901 0.055 Uiso calc 1 . .
    C C8 0.74454(14) 0.1432(2) 0.16818(12) 0.0432(4) Uani d 1 . .
    H H8 0.6987 0.1354 0.2137 0.052 Uiso calc 1 . .
    C C9 0.82919(13) 0.23370(19) 0.17609(10) 0.0347(4) Uani d 1 . .
    H H9 0.8403 0.2886 0.2264 0.042 Uiso calc 1 . .
    C C10 0.89805(12) 0.24451(16) 0.11062(9) 0.0267(3) Uani d 1 . .
    C C11 1.14737(12) 0.20858(16) 0.26595(9) 0.0267(3) Uani d 1 . .
    C C12 1.13446(12) 0.13831(16) 0.42007(9) 0.0272(3) Uani d 1 . .
    C C13 1.01967(12) 0.22237(17) 0.51212(9) 0.0294(3) Uani d 1 . .
    C C14 1.05796(13) 0.13144(18) 0.57482(9) 0.0325(4) Uani d 1 . .
    H H14 1.0303 0.1274 0.6299 0.039 Uiso calc 1 . .
    C C15 1.13996(13) 0.04587(18) 0.55188(10) 0.0314(3) Uani d 1 . .
    C C16 0.89737(16) 0.3201(2) 0.60284(11) 0.0514(5) Uani d 1 . .
    H H16A 0.8605 0.2326 0.6124 0.077 Uiso calc 1 . .
    H H16B 0.8472 0.3974 0.6035 0.077 Uiso calc 1 . .
    H H16C 0.9531 0.3336 0.6484 0.077 Uiso calc 1 . .
    C C17 1.26553(16) -0.1300(2) 0.58797(12) 0.0463(5) Uani d 1 . .
    H H17A 1.2435 -0.1851 0.5372 0.069 Uiso calc 1 . .
    H H17B 1.2862 -0.1925 0.6357 0.069 Uiso calc 1 . .
    H H17C 1.3256 -0.0714 0.5752 0.069 Uiso calc 1 . .
loop_
    _atom_site_aniso_label
    _atom_site_aniso_U_11
    _atom_site_aniso_U_22
    _atom_site_aniso_U_33
    _atom_site_aniso_U_12
    _atom_site_aniso_U_13
    _atom_site_aniso_U_23
    S1 0.0234(2) 0.0291(2) 0.02454(19) -0.00228(14) 0.00254(14) -0.00382(13)
    O1 0.0535(9) 0.0729(10) 0.0323(6) -0.0295(7) 0.0133(6) -0.0169(6)
    O2 0.0313(6) 0.0348(6) 0.0362(6) -0.0109(5) 0.0052(5) -0.0047(5)
    O3 0.0321(6) 0.0368(6) 0.0343(6) 0.0076(5) 0.0039(5) -0.0045(5)
    O4 0.0305(6) 0.0445(7) 0.0263(5) 0.0045(5) 0.0096(4) -0.0049(5)
    O5 0.0368(7) 0.0544(8) 0.0255(6) 0.0162(6) 0.0090(5) -0.0010(5)
    O6 0.0459(8) 0.0518(8) 0.0309(6) 0.0133(6) 0.0007(5) 0.0070(5)
    N1 0.0263(7) 0.0387(7) 0.0222(6) -0.0083(6) 0.0039(5) -0.0029(5)
    N2 0.0243(7) 0.0385(7) 0.0221(6) 0.0048(5) 0.0055(5) -0.0010(5)
    N3 0.0256(7) 0.0394(7) 0.0263(6) 0.0096(6) 0.0059(5) -0.0015(5)
    N4 0.0253(7) 0.0370(7) 0.0232(6) 0.0037(5) 0.0039(5) -0.0023(5)
    N5 0.0263(7) 0.0368(7) 0.0274(6) 0.0026(6) 0.0016(5) -0.0017(5)
    C1 0.0512(11) 0.0429(10) 0.0312(8) 0.0058(8) 0.0010(8) -0.0081(7)
    C2 0.0760(15) 0.0388(10) 0.0310(9) 0.0193(10) -0.0112(9) -0.0048(7)
    C3 0.0467(10) 0.0305(8) 0.0283(8) 0.0018(7) -0.0033(7) -0.0030(6)
    C4 0.0368(9) 0.0366(9) 0.0262(7) -0.0024(7) -0.0031(6) -0.0015(6)
    C5 0.0270(8) 0.0333(8) 0.0292(7) -0.0029(6) -0.0049(6) 0.0009(6)
    C6 0.0348(10) 0.0436(10) 0.0451(10) -0.0099(8) -0.0048(8) -0.0083(8)
    C7 0.0301(9) 0.0511(11) 0.0571(11) -0.0163(8) -0.0002(8) -0.0050(9)
    C8 0.0282(9) 0.0552(11) 0.0471(10) -0.0093(8) 0.0086(7) 0.0018(9)
    C9 0.0255(8) 0.0450(10) 0.0338(8) -0.0062(7) 0.0027(6) -0.0025(7)
    C10 0.0220(7) 0.0304(8) 0.0272(7) -0.0022(6) -0.0019(6) 0.0015(6)
    C11 0.0209(7) 0.0342(8) 0.0252(7) -0.0015(6) 0.0030(5) -0.0046(6)
    C12 0.0234(7) 0.0346(8) 0.0238(7) -0.0015(6) 0.0017(6) -0.0037(6)
    C13 0.0260(8) 0.0379(8) 0.0244(7) 0.0015(6) 0.0033(6) -0.0057(6)
    C14 0.0328(9) 0.0429(9) 0.0220(7) 0.0020(7) 0.0036(6) -0.0029(6)
    C15 0.0287(8) 0.0383(9) 0.0270(7) -0.0005(7) -0.0013(6) -0.0006(6)
    C16 0.0513(12) 0.0780(15) 0.0262(8) 0.0277(11) 0.0122(8) -0.0043(9)
    C17 0.0476(11) 0.0523(11) 0.0379(9) 0.0167(9) -0.0058(8) 0.0016(8)
_geom_special_details
;
All e.s.d.'s (except the e.s.d. in the dihedral angle between two l.s. planes)
are estimated using the full covariance matrix. The cell e.s.d.'s are taken
into account individually in the estimation of e.s.d.'s in distances, angles
and torsion angles; correlations between e.s.d.'s in cell parameters are only
used when they are defined by crystal symmetry. An approximate (isotropic)
treatment of cell e.s.d.'s is used for estimating e.s.d.'s involving l.s.
planes.
;
loop_
    _geom_bond_atom_site_label_1
    _geom_bond_atom_site_label_2
    _geom_bond_site_symmetry_2
    _geom_bond_distance
    _geom_bond_publ_flag
    S1 O2 . 1.4237(11) ?
    S1 O3 . 1.4238(11) ?
    S1 N1 . 1.6065(12) ?
    S1 N2 . 1.6402(13) ?
    O1 C4 . 1.227(2) ?
    O4 C11 . 1.2132(17) ?
    O5 C13 . 1.3351(19) ?
    O5 C16 . 1.4372(19) ?
    O6 C15 . 1.3366(19) ?
    O6 C17 . 1.444(2) ?
    N1 C10 . 1.4058(19) ?
    N1 H1N . 0.8800 ?
    N2 C11 . 1.3799(19) ?
    N2 H2N . 0.8800 ?
    N3 C11 . 1.378(2) ?
    N3 C12 . 1.3890(18) ?
    N3 H3N . 0.8800 ?
    N4 C12 . 1.327(2) ?
    N4 C13 . 1.3449(19) ?
    N5 C15 . 1.3303(19) ?
    N5 C12 . 1.333(2) ?
    C1 C2 . 1.480(3) ?
    C1 C3 . 1.495(2) ?
    C1 H1A . 0.9900 ?
    C1 H1B . 0.9900 ?
    C2 C3 . 1.505(2) ?
    C2 H2A . 0.9900 ?
    C2 H2B . 0.9900 ?
    C3 C4 . 1.480(2) ?
    C3 H3 . 1.0000 ?
    C4 C5 . 1.484(2) ?
    C5 C6 . 1.399(2) ?
    C5 C10 . 1.416(2) ?
    C6 C7 . 1.378(3) ?
    C6 H6 . 0.9500 ?
    C7 C8 . 1.379(3) ?
    C7 H7 . 0.9500 ?
    C8 C9 . 1.383(2) ?
    C8 H8 . 0.9500 ?
    C9 C10 . 1.391(2) ?
    C9 H9 . 0.9500 ?
    C13 C14 . 1.379(2) ?
    C14 C15 . 1.392(2) ?
    C14 H14 . 0.9500 ?
    C16 H16A . 0.9800 ?
    C16 H16B . 0.9800 ?
    C16 H16C . 0.9800 ?
    C17 H17A . 0.9800 ?
    C17 H17B . 0.9800 ?
    C17 H17C . 0.9800 ?
loop_
    _geom_angle_atom_site_label_1
    _geom_angle_atom_site_label_2
    _geom_angle_atom_site_label_3
    _geom_angle_site_symmetry_1
    _geom_angle_site_symmetry_3
    _geom_angle
    _geom_angle_publ_flag
    O2 S1 O3 . . 120.02(7) ?
    O2 S1 N1 . . 104.90(7) ?
    O3 S1 N1 . . 111.04(7) ?
    O2 S1 N2 . . 110.02(7) ?
    O3 S1 N2 . . 102.97(7) ?
    N1 S1 N2 . . 107.42(7) ?
    C13 O5 C16 . . 116.90(13) ?
    C15 O6 C17 . . 116.82(13) ?
    C10 N1 S1 . . 127.72(10) ?
    C10 N1 H1N . . 116.1 ?
    S1 N1 H1N . . 116.1 ?
    C11 N2 S1 . . 123.13(10) ?
    C11 N2 H2N . . 118.4 ?
    S1 N2 H2N . . 118.4 ?
    C11 N3 C12 . . 130.81(13) ?
    C11 N3 H3N . . 114.6 ?
    C12 N3 H3N . . 114.6 ?
    C12 N4 C13 . . 115.60(13) ?
    C15 N5 C12 . . 114.47(13) ?
    C2 C1 C3 . . 60.76(12) ?
    C2 C1 H1A . . 117.7 ?
    C3 C1 H1A . . 117.7 ?
    C2 C1 H1B . . 117.7 ?
    C3 C1 H1B . . 117.7 ?
    H1A C1 H1B . . 114.8 ?
    C1 C2 C3 . . 60.10(12) ?
    C1 C2 H2A . . 117.8 ?
    C3 C2 H2A . . 117.8 ?
    C1 C2 H2B . . 117.8 ?
    C3 C2 H2B . . 117.8 ?
    H2A C2 H2B . . 114.9 ?
    C4 C3 C1 . . 119.02(16) ?
    C4 C3 C2 . . 116.34(14) ?
    C1 C3 C2 . . 59.14(12) ?
    C4 C3 H3 . . 116.6 ?
    C1 C3 H3 . . 116.6 ?
    C2 C3 H3 . . 116.6 ?
    O1 C4 C3 . . 119.04(15) ?
    O1 C4 C5 . . 121.68(14) ?
    C3 C4 C5 . . 119.26(15) ?
    C6 C5 C10 . . 117.59(15) ?
    C6 C5 C4 . . 120.40(15) ?
    C10 C5 C4 . . 122.01(14) ?
    C7 C6 C5 . . 122.31(17) ?
    C7 C6 H6 . . 118.8 ?
    C5 C6 H6 . . 118.8 ?
    C6 C7 C8 . . 118.96(17) ?
    C6 C7 H7 . . 120.5 ?
    C8 C7 H7 . . 120.5 ?
    C7 C8 C9 . . 120.99(17) ?
    C7 C8 H8 . . 119.5 ?
    C9 C8 H8 . . 119.5 ?
    C8 C9 C10 . . 120.18(16) ?
    C8 C9 H9 . . 119.9 ?
    C10 C9 H9 . . 119.9 ?
    C9 C10 N1 . . 122.06(14) ?
    C9 C10 C5 . . 119.97(14) ?
    N1 C10 C5 . . 117.98(13) ?
    O4 C11 N3 . . 121.65(14) ?
    O4 C11 N2 . . 123.54(14) ?
    N3 C11 N2 . . 114.81(12) ?
    N4 C12 N5 . . 127.86(14) ?
    N4 C12 N3 . . 118.65(14) ?
    N5 C12 N3 . . 113.49(13) ?
    O5 C13 N4 . . 112.08(13) ?
    O5 C13 C14 . . 125.27(14) ?
    N4 C13 C14 . . 122.65(14) ?
    C13 C14 C15 . . 115.36(14) ?
    C13 C14 H14 . . 122.3 ?
    C15 C14 H14 . . 122.3 ?
    N5 C15 O6 . . 119.06(15) ?
    N5 C15 C14 . . 124.04(15) ?
    O6 C15 C14 . . 116.89(14) ?
    O5 C16 H16A . . 109.5 ?
    O5 C16 H16B . . 109.5 ?
    H16A C16 H16B . . 109.5 ?
    O5 C16 H16C . . 109.5 ?
    H16A C16 H16C . . 109.5 ?
    H16B C16 H16C . . 109.5 ?
    O6 C17 H17A . . 109.5 ?
    O6 C17 H17B . . 109.5 ?
    H17A C17 H17B . . 109.5 ?
    O6 C17 H17C . . 109.5 ?
    H17A C17 H17C . . 109.5 ?
    H17B C17 H17C . . 109.5 ?
loop_
    _geom_torsion_atom_site_label_1
    _geom_torsion_atom_site_label_2
    _geom_torsion_atom_site_label_3
    _geom_torsion_atom_site_label_4
    _geom_torsion_site_symmetry_1
    _geom_torsion_site_symmetry_2
    _geom_torsion_site_symmetry_3
    _geom_torsion_site_symmetry_4
    _geom_torsion
    _geom_torsion_publ_flag
    O2 S1 N1 C10 . . . . 176.89(13) ?
    O3 S1 N1 C10 . . . . -52.05(15) ?
    N2 S1 N1 C10 . . . . 59.84(15) ?
    O2 S1 N2 C11 . . . . -47.34(14) ?
    O3 S1 N2 C11 . . . . -176.41(12) ?
    N1 S1 N2 C11 . . . . 66.31(13) ?
    C2 C1 C3 C4 . . . . -105.05(18) ?
    C1 C2 C3 C4 . . . . 109.56(18) ?
    C1 C3 C4 O1 . . . . 4.1(2) ?
    C2 C3 C4 O1 . . . . -63.6(2) ?
    C1 C3 C4 C5 . . . . -177.36(15) ?
    C2 C3 C4 C5 . . . . 114.96(19) ?
    O1 C4 C5 C6 . . . . 177.40(17) ?
    C3 C4 C5 C6 . . . . -1.1(2) ?
    O1 C4 C5 C10 . . . . -2.6(3) ?
    C3 C4 C5 C10 . . . . 178.88(14) ?
    C10 C5 C6 C7 . . . . -1.0(3) ?
    C4 C5 C6 C7 . . . . 179.00(18) ?
    C5 C6 C7 C8 . . . . 0.7(3) ?
    C6 C7 C8 C9 . . . . 0.4(3) ?
    C7 C8 C9 C10 . . . . -1.0(3) ?
    C8 C9 C10 N1 . . . . -179.31(16) ?
    C8 C9 C10 C5 . . . . 0.7(3) ?
    S1 N1 C10 C9 . . . . 10.3(2) ?
    S1 N1 C10 C5 . . . . -169.74(12) ?
    C6 C5 C10 C9 . . . . 0.3(2) ?
    C4 C5 C10 C9 . . . . -179.69(15) ?
    C6 C5 C10 N1 . . . . -179.72(15) ?
    C4 C5 C10 N1 . . . . 0.3(2) ?
    C12 N3 C11 O4 . . . . -177.90(15) ?
    C12 N3 C11 N2 . . . . 1.5(2) ?
    S1 N2 C11 O4 . . . . -10.3(2) ?
    S1 N2 C11 N3 . . . . 170.31(11) ?
    C13 N4 C12 N5 . . . . -0.8(2) ?
    C13 N4 C12 N3 . . . . 178.68(14) ?
    C15 N5 C12 N4 . . . . 1.3(2) ?
    C15 N5 C12 N3 . . . . -178.23(14) ?
    C11 N3 C12 N4 . . . . -2.0(2) ?
    C11 N3 C12 N5 . . . . 177.54(15) ?
    C16 O5 C13 N4 . . . . -179.99(16) ?
    C16 O5 C13 C14 . . . . -0.3(2) ?
    C12 N4 C13 O5 . . . . 179.06(13) ?
    C12 N4 C13 C14 . . . . -0.6(2) ?
    O5 C13 C14 C15 . . . . -178.31(15) ?
    N4 C13 C14 C15 . . . . 1.3(2) ?
    C12 N5 C15 O6 . . . . 178.96(14) ?
    C12 N5 C15 C14 . . . . -0.4(2) ?
    C17 O6 C15 N5 . . . . 1.8(2) ?
    C17 O6 C15 C14 . . . . -178.78(15) ?
    C13 C14 C15 N5 . . . . -0.8(2) ?
    C13 C14 C15 O6 . . . . 179.85(15) ?
loop_
    _geom_hbond_atom_site_label_D
    _geom_hbond_atom_site_label_H
    _geom_hbond_atom_site_label_A
    _geom_hbond_site_symmetry_A
    _geom_hbond_distance_DH
    _geom_hbond_distance_HA
    _geom_hbond_distance_DA
    _geom_hbond_angle_DHA
    N1 H1N O1 . 0.88 1.86 2.5736(18) 137
    N2 H2N N4 . 0.88 1.92 2.6158(18) 135
    C9 H9 O3 . 0.95 2.45 3.088(2) 124
    N3 H3N O2 2_745 0.88 2.08 2.9391(17) 165
    C2 H2B O2 3_765 0.99 2.51 3.483(2) 169
    C3 H3 O4 3_755 1.00 2.51 3.286(2) 135
    C8 H8 O3 2_645 0.95 2.50 3.307(2) 142
_shelx_hkl_file
;
  -1   0   0   -0.27    0.00
   1   0   0   -0.27    0.00
   2   0   0  180.84    6.26
  -2   0   0  180.14    6.15
  -3   0   0   -0.01    0.01
  -3   0   0   -0.03    0.02
   3   0   0   -0.04    0.02
  -4   0   0   10.77    0.39
  -4   0   0   12.27    0.40
  -4   0   0   12.22    0.45
   4   0   0   12.35    0.44
  -5   0   0    0.05    0.02
   5   0   0    0.01    0.02
  -5   0   0    0.03    0.02
  -6   0   0   17.52    0.58
  -6   0   0   17.82    0.59
   6   0   0   17.40    0.65
   7   0   0    0.17    0.05
   8   0   0   15.33    0.61
   8   0   0   15.41    0.48
  -8   0   0   15.97    0.55
  -8   0   0   15.75    0.54
   9   0   0    0.01    0.04
  -9   0   0    0.04    0.03
  -9   0   0    0.00    0.03
 -10   0   0   16.40    0.58
 -10   0   0   15.91    0.58
 -11   0   0   -0.01    0.03
 -12   0   0    7.94    0.34
 -13   0   0    0.03    0.04
 -14   0   0    7.02    0.32
 -15   0   0   -0.06    0.04
 -16   0   0    0.32    0.07
   0   1   0   -0.08    0.00
  -1  -1   0    1.20    0.05
  -1  -1   0    1.17    0.07
   1   1   0    1.24    0.07
   1   1   0    1.24    0.05
   1   1   0    1.35    0.05
  -2  -1   0    3.79    0.15
  -2  -1   0    3.62    0.12
  -2  -1   0    3.36    0.14
   2   1   0    3.54    0.12
   2   1   0    3.44    0.15
  -3  -1   0  178.85    5.89
  -3  -1   0  167.26    5.44
  -3  -1   0  183.16    6.10
  -3  -1   0  173.37    5.47
  -3   1   0  186.17    5.45
  -3   1   0  180.86    5.45
   3   1   0  183.80    6.33
  -4  -1   0    4.05    0.13
  -4  -1   0    3.64    0.17
  -4  -1   0    4.34    0.19
  -4  -1   0    4.18    0.13
  -4   1   0    4.23    0.14
   4   1   0    4.20    0.15
   4   1   0    4.31    0.19
  -4   1   0    4.41    0.14
   5  -1   0    5.19    0.24
  -5  -1   0    5.09    0.24
  -5  -1   0    5.75    0.22
   5   1   0    5.14    0.19
  -5   1   0    5.21    0.18
   5   1   0    5.05    0.24
  -5   1   0    5.37    0.18
  -6  -1   0   67.21    2.20
   6  -1   0   71.97    2.37
  -6  -1   0   71.47    2.38
  -6   1   0   70.89    2.16
  -6   1   0   71.69    2.15
   6   1   0   73.37    2.37
   6   1   0   70.63    2.11
  -7  -1   0    0.97    0.10
  -7  -1   0    0.95    0.11
  -7  -1   0    0.90    0.11
   7  -1   0    1.19    0.12
  -7   1   0    1.05    0.07
  -7   1   0    1.12    0.07
   7   1   0    0.97    0.11
   7   1   0    1.07    0.07
  -8  -1   0   27.35    1.02
  -8  -1   0   26.67    0.93
  -8  -1   0   28.64    0.93
   8  -1   0   28.89    1.01
   8   1   0   27.65    1.01
  -8   1   0   27.15    0.88
  -8   1   0   27.61    0.88
   8   1   0   27.38    0.86
   9  -1   0    3.60    0.22
  -9  -1   0    3.85    0.21
  -9  -1   0    3.80    0.24
  -9   1   0    3.78    0.17
  -9   1   0    3.59    0.16
   9   1   0    3.72    0.16
 -10  -1   0    3.20    0.20
 -10   1   0    3.30    0.16
 -10   1   0    3.36    0.16
 -11  -1   0   18.12    0.67
 -11   1   0   17.77    0.61
 -11   1   0   18.07    0.61
 -12  -1   0    1.89    0.15
 -12   1   0    1.53    0.11
 -12   1   0    1.50    0.10
 -13  -1   0    1.31    0.15
 -13   1   0    1.36    0.10
 -14  -1   0   -0.04    0.05
 -14   1   0   -0.03    0.03
 -15  -1   0    5.29    0.30
 -15   1   0    5.38    0.20
 -16  -1   0    1.03    0.14
   0  -2   0   50.72    1.54
   0   2   0   52.30    1.57
  -1  -2   0   15.72    0.55
  -1  -2   0   15.35    0.47
   1   2   0   15.40    0.50
   1   2   0   15.26    0.47
  -1   2   0   15.30    0.48
   1   2   0   15.81    0.54
   1   2   0   15.25    0.47
  -1   2   0   15.56    0.48
  -2  -2   0   69.57    2.09
  -2  -2   0   69.98    2.16
  -2  -2   0   69.04    2.32
   2   2   0   73.07    2.11
   2   2   0   70.33    2.32
   2   2   0   72.44    2.17
  -3  -2   0   12.96    0.47
  -3  -2   0   12.57    0.41
  -3  -2   0   12.07    0.44
   3   2   0   13.09    0.48
   3   2   0   13.06    0.41
   3   2   0   13.01    0.45
  -4  -2   0    0.17    0.04
  -4  -2   0    0.14    0.04
  -4  -2   0    0.05    0.02
   4   2   0    0.27    0.04
   4   2   0    0.17    0.04
   4   2   0    0.18    0.05
  -5  -2   0   62.99    2.06
  -5  -2   0   62.94    1.82
  -5  -2   0   63.01    1.93
  -5  -2   0   55.99    1.81
   5   2   0   60.94    1.92
   5   2   0   63.12    2.06
   5   2   0   60.55    1.84
  -6  -2   0    7.36    0.23
  -6  -2   0    6.78    0.32
  -6  -2   0    6.78    0.30
   6   2   0    7.35    0.32
   6   2   0    7.12    0.26
   6   2   0    6.95    0.30
  -7  -2   0   11.07    0.47
   7   2   0   10.45    0.46
   7   2   0   11.13    0.38
   7   2   0   11.24    0.46
   8  -2   0    0.99    0.12
  -8  -2   0    0.99    0.13
  -8  -2   0    0.96    0.12
   8   2   0    1.05    0.13
  -9  -2   0    3.52    0.24
   9  -2   0    4.05    0.24
  -9  -2   0    4.02    0.23
   9   2   0    3.92    0.18
 -10  -2   0    0.12    0.06
 -10  -2   0    0.14    0.06
  10   2   0    0.12    0.05
 -11  -2   0    1.70    0.20
 -11  -2   0    1.70    0.18
 -12  -2   0    3.00    0.22
 -13  -2   0    0.33    0.10
 -14  -2   0    0.41    0.10
 -15  -2   0    0.08    0.07
 -16  -2   0    0.30    0.10
   0  -3   0   -0.02    0.01
   0   3   0    0.00    0.02
  -1  -3   0   32.44    0.97
  -1  -3   0   31.91    1.10
  -1   3   0   32.02    0.99
   1   3   0   32.40    0.96
  -1   3   0   32.50    1.00
   1   3   0   31.12    1.02
   1   3   0   31.81    0.96
  -2  -3   0   16.25    0.53
  -2  -3   0   16.04    0.62
  -2  -3   0   16.96    0.58
   2   3   0   17.66    0.58
   2   3   0   17.17    0.53
   2   3   0   16.81    0.62
  -2   3   0   17.51    0.53
  -2   3   0   17.17    0.53
  -3  -3   0   19.49    0.71
  -3  -3   0   21.77    0.67
  -3  -3   0   19.63    0.62
   3   3   0   19.48    0.71
   3   3   0   18.30    0.61
   3   3   0   18.44    0.66
  -4  -3   0    2.98    0.17
  -4  -3   0    3.39    0.14
  -4  -3   0    3.06    0.17
   4   3   0    3.17    0.14
   4   3   0    3.05    0.18
   4   3   0    3.17    0.17
  -5  -3   0   10.03    0.41
  -5  -3   0   10.58    0.43
  -5  -3   0   10.27    0.35
   5   3   0   10.61    0.37
   5   3   0   10.31    0.41
   5   3   0   10.27    0.43
  -6  -3   0    1.21    0.13
  -6  -3   0    1.18    0.13
  -6  -3   0    1.30    0.08
   6   3   0    1.39    0.14
   6   3   0    1.33    0.14
  -7  -3   0    2.18    0.16
  -7  -3   0    2.20    0.10
  -7  -3   0    1.98    0.10
  -7  -3   0    2.36    0.16
   7   3   0    2.16    0.13
   7   3   0    2.18    0.16
   7   3   0    2.48    0.18
  -8  -3   0    2.66    0.20
  -8  -3   0    2.95    0.11
  -8  -3   0    2.84    0.11
  -8  -3   0    2.75    0.19
   8   3   0    3.23    0.16
  -9  -3   0    0.97    0.14
  -9  -3   0    1.13    0.14
   9   3   0    0.95    0.11
 -10  -3   0    7.58    0.39
 -10  -3   0    6.98    0.36
  10   3   0    7.16    0.31
 -11  -3   0    4.10    0.26
  11   3   0    3.86    0.21
 -12  -3   0    1.53    0.19
 -13  -3   0    3.93    0.27
 -14  -3   0    1.07    0.16
 -15  -3   0   -0.04    0.07
   0  -4   0    0.22    0.03
   0   4   0    0.22    0.04
  -1  -4   0   33.56    1.00
  -1   4   0   32.50    1.04
  -1   4   0   33.32    1.04
   1   4   0   33.16    1.07
   1   4   0   32.64    0.98
  -2  -4   0    4.48    0.21
  -2  -4   0    4.96    0.23
  -2  -4   0    4.26    0.18
   2   4   0    4.30    0.17
   2   4   0    4.17    0.21
  -2   4   0    4.41    0.17
   2   4   0    4.44    0.17
  -2   4   0    4.31    0.17
  -2   4   0    4.62    0.17
  -3  -4   0    2.64    0.17
  -3  -4   0    2.58    0.15
  -3  -4   0    2.55    0.13
  -3   4   0    2.56    0.09
  -3   4   0    2.56    0.09
   3   4   0    2.53    0.12
   3   4   0    2.33    0.15
   3   4   0    2.65    0.17
  -4  -4   0   15.12    0.50
  -4  -4   0   14.44    0.55
  -4  -4   0   15.42    0.59
   4   4   0   14.98    0.56
   4   4   0   14.90    0.50
  -5  -4   0   12.39    0.50
  -5  -4   0   12.43    0.48
  -5  -4   0   11.97    0.42
   5   4   0   12.32    0.48
   5   4   0   11.78    0.42
   5   4   0   12.10    0.51
  -6  -4   0    2.36    0.18
  -6  -4   0    2.35    0.13
  -6  -4   0    2.72    0.19
   6   4   0    2.89    0.18
   6   4   0    2.46    0.15
   6   4   0    2.89    0.19
  -7  -4   0   35.03    1.19
  -7  -4   0   35.46    1.26
  -7  -4   0   34.34    1.08
   7   4   0   33.87    1.10
   7   4   0   34.43    1.18
  -8  -4   0    0.97    0.08
  -8  -4   0    1.22    0.15
   8   4   0    1.27    0.12
  -9  -4   0    2.04    0.20
  -9  -4   0    2.03    0.10
  -9  -4   0    2.34    0.19
   9   4   0    2.53    0.16
 -10  -4   0    0.14    0.08
  10   4   0    0.17    0.07
 -11  -4   0    6.16    0.35
  11   4   0    6.04    0.29
 -12  -4   0    0.07    0.07
  12   4   0    0.02    0.06
 -13  -4   0    0.10    0.08
  13   4   0    0.02    0.06
 -14  -4   0    0.09    0.08
 -15  -4   0    0.90    0.17
   0  -5   0   -0.01    0.02
   0  -5   0    0.04    0.04
   0   5   0   -0.01    0.02
  -1  -5   0    4.13    0.17
   1  -5   0    4.17    0.15
  -1  -5   0    3.98    0.23
  -1   5   0    4.23    0.19
   1   5   0    4.41    0.21
  -1   5   0    4.42    0.19
  -2  -5   0    2.54    0.16
  -2  -5   0    2.26    0.16
  -2  -5   0    2.45    0.13
   2   5   0    2.39    0.11
  -2   5   0    2.24    0.12
  -2   5   0    2.40    0.12
  -2   5   0    2.54    0.12
   2   5   0    2.53    0.11
   2   5   0    2.52    0.16
  -3  -5   0    2.22    0.13
  -3  -5   0    2.25    0.15
  -3  -5   0    2.54    0.17
   3   5   0    2.19    0.12
   3   5   0    2.14    0.15
  -3   5   0    2.25    0.10
   3   5   0    2.54    0.18
  -3   5   0    2.19    0.10
  -4  -5   0   43.45    1.31
  -4  -5   0   45.02    1.40
  -4  -5   0   41.69    1.48
   4   5   0   41.08    1.30
   4   5   0   40.31    1.48
   4   5   0   41.67    1.39
  -5  -5   0   15.83    0.63
  -5  -5   0   15.89    0.53
  -5  -5   0   15.19    0.60
   5   5   0   15.80    0.54
   5   5   0   14.78    0.60
  -6  -5   0    2.50    0.19
  -6  -5   0    2.17    0.18
  -6  -5   0    2.72    0.15
   6   5   0    2.47    0.15
   6   5   0    2.45    0.19
  -7  -5   0    0.70    0.08
  -7  -5   0    0.85    0.13
  -7  -5   0    0.87    0.13
   7   5   0    0.77    0.13
   7   5   0    0.91    0.11
  -8  -5   0    9.96    0.46
  -8  -5   0    9.81    0.48
  -8  -5   0   10.26    0.38
   8   5   0   10.22    0.40
  -9  -5   0    0.22    0.09
  -9  -5   0    0.12    0.04
   9   5   0    0.03    0.05
 -10  -5   0   17.20    0.70
 -10  -5   0   16.35    0.53
  10   5   0   15.33    0.60
 -11  -5   0    0.58    0.13
  11   5   0    0.48    0.10
 -12  -5   0    0.57    0.13
  12   5   0    0.48    0.11
 -13  -5   0    2.35    0.27
  13   5   0    2.19    0.21
 -14  -5   0    0.22    0.11
  14   5   0    0.04    0.08
 -15  -5   0    4.38    0.34
   0  -6   0    0.23    0.04
   0  -6   0    0.13    0.06
   0   6   0    0.16    0.04
   0   6   0    0.28    0.06
   1  -6   0    0.45    0.05
  -1  -6   0    0.32    0.08
  -1  -6   0    0.40    0.06
  -1   6   0    0.40    0.06
  -1   6   0    0.31    0.06
   1   6   0    0.44    0.08
  -2  -6   0    1.98    0.15
  -2  -6   0    2.26    0.13
  -2  -6   0    2.50    0.18
  -2   6   0    2.41    0.13
  -2   6   0    2.56    0.13
   2   6   0    2.18    0.16
  -2   6   0    2.32    0.13
   2   6   0    2.32    0.10
   2   6   0    2.38    0.10
  -3  -6   0    0.31    0.08
  -3  -6   0    0.31    0.07
  -3  -6   0    0.23    0.05
  -3   6   0    0.29    0.04
   3   6   0    0.34    0.05
  -3   6   0    0.31    0.05
   3   6   0    0.29    0.05
   3   6   0    0.23    0.07
  -4  -6   0   13.89    0.50
  -4  -6   0   14.77    0.61
  -4  -6   0   14.34    0.57
   4   6   0   14.73    0.50
   4   6   0   14.20    0.57
  -5  -6   0    0.58    0.11
  -5  -6   0    0.65    0.12
  -5  -6   0    0.58    0.08
   5   6   0    0.59    0.09
   5   6   0    0.63    0.12
  -6  -6   0    5.24    0.25
  -6  -6   0    5.62    0.32
  -6  -6   0    5.60    0.32
   6   6   0    5.37    0.31
   6   6   0    5.63    0.25
  -7  -6   0    0.38    0.10
  -7  -6   0    0.47    0.12
   7   6   0    0.30    0.08
   7   6   0    0.29    0.10
  -8  -6   0    0.42    0.08
  -8  -6   0    0.19    0.08
   8   6   0    0.23    0.08
  -9  -6   0    0.51    0.13
  -9  -6   0    0.38    0.07
   9   6   0    0.48    0.10
 -10  -6   0    0.09    0.07
 -10  -6   0   -0.04    0.03
  10   6   0   -0.07    0.05
 -11  -6   0   -0.02    0.07
 -11  -6   0    0.00    0.03
  11   6   0    0.02    0.06
 -12  -6   0   -0.04    0.07
  12   6   0   -0.06    0.06
 -13  -6   0   -0.01    0.07
  13   6   0   -0.07    0.06
 -14  -6   0    0.24    0.11
  14   6   0    0.39    0.11
   0  -7   0   -0.03    0.05
   0  -7   0    0.03    0.03
   0   7   0    0.01    0.04
  -1  -7   0    0.05    0.04
   1  -7   0    0.05    0.06
  -1  -7   0    0.06    0.06
  -1   7   0    0.07    0.04
  -1   7   0    0.00    0.03
  -1   7   0    0.06    0.03
   1   7   0    0.01    0.03
  -2  -7   0    0.18    0.08
  -2  -7   0    0.11    0.05
  -2   7   0    0.19    0.05
   2   7   0    0.25    0.07
  -2   7   0    0.17    0.05
  -3  -7   0    3.26    0.24
  -3  -7   0    3.19    0.18
  -3   7   0    3.04    0.15
  -3   7   0    2.95    0.15
   3   7   0    3.74    0.23
   3   7   0    3.15    0.14
  -4  -7   0   19.11    0.66
  -4  -7   0   19.92    0.79
  -4   7   0   19.04    0.61
   4   7   0   19.03    0.63
   4   7   0   18.72    0.74
  -4   7   0   19.45    0.61
  -5  -7   0    1.26    0.17
  -5  -7   0    1.23    0.13
   5   7   0    1.08    0.15
   5   7   0    1.10    0.11
  -6  -7   0   11.26    0.43
  -6  -7   0   11.82    0.52
   6   7   0   10.15    0.41
   6   7   0   10.60    0.50
  -7  -7   0    0.17    0.08
  -7  -7   0    0.07    0.05
   7   7   0    0.03    0.05
   7   7   0    0.02    0.06
  -8  -7   0    3.78    0.21
   8   7   0    3.80    0.22
  -9  -7   0   -0.03    0.06
  -9  -7   0    0.00    0.05
   9   7   0    0.05    0.06
 -10  -7   0    2.45    0.16
 -10  -7   0    2.43    0.27
  10   7   0    2.65    0.20
 -11  -7   0    0.95    0.18
 -11  -7   0    0.57    0.08
  11   7   0    0.59    0.12
 -12  -7   0    0.30    0.13
  12   7   0    0.26    0.10
 -13  -7   0    1.07    0.19
  13   7   0    1.30    0.18
   0  -8   0    3.49    0.25
   0   8   0    3.54    0.21
   0   8   0    3.33    0.21
   1  -8   0   -0.03    0.05
  -1  -8   0   -0.01    0.04
  -1  -8   0   -0.09    0.05
  -1   8   0    0.01    0.04
   1   8   0    0.01    0.04
  -1   8   0    0.04    0.04
  -2  -8   0    0.18    0.09
  -2  -8   0    0.24    0.06
  -2   8   0    0.24    0.06
   2   8   0    0.23    0.08
  -3  -8   0    0.66    0.13
  -3  -8   0    0.66    0.10
   3   8   0    0.66    0.12
  -3   8   0    0.55    0.07
  -3   8   0    0.55    0.08
  -4  -8   0    1.91    0.17
   4   8   0    1.79    0.11
  -4   8   0    1.65    0.09
   4   8   0    1.89    0.20
  -4   8   0    1.61    0.09
  -5  -8   0    1.60    0.16
   5   8   0    1.37    0.18
   5   8   0    1.55    0.13
  -6  -8   0    1.33    0.15
   6   8   0    1.35    0.19
   6   8   0    1.20    0.13
  -7  -8   0    8.70    0.36
   7   8   0    7.74    0.35
   7   8   0    7.53    0.43
  -8  -8   0    2.10    0.16
   8   8   0    1.84    0.17
  -9  -8   0    0.06    0.06
   9   8   0   -0.03    0.06
 -10  -8   0    0.29    0.08
  10   8   0    0.08    0.08
 -11  -8   0    0.42    0.08
  11   8   0    0.35    0.11
 -12  -8   0    0.06    0.05
 -12  -8   0   -0.14    0.06
  12   8   0   -0.04    0.08
   0   9   0    0.00    0.04
   0   9   0   -0.02    0.04
   1   9   0    0.03    0.05
  -1   9   0   -0.01    0.04
   1   9   0   -0.07    0.04
  -2  -9   0   -0.07    0.04
   2   9   0   -0.04    0.05
  -2   9   0   -0.06    0.03
   2   9   0   -0.04    0.04
  -3  -9   0    4.05    0.22
  -3   9   0    3.66    0.20
   3   9   0    3.63    0.26
  -4  -9   0    0.67    0.11
  -4   9   0    0.92    0.07
   4   9   0    0.91    0.15
  -4   9   0    0.90    0.07
  -5  -9   0    0.75    0.11
   5   9   0    0.63    0.07
   5   9   0    0.65    0.13
  -6  -9   0    2.40    0.18
   6   9   0    3.06    0.30
   6   9   0    2.31    0.16
  -7  -9   0    0.19    0.07
   7   9   0    0.00    0.06
   7   9   0    0.00    0.07
  -8  -9   0    0.67    0.11
   8   9   0    0.85    0.13
   8   9   0    1.00    0.19
  -9  -9   0    0.09    0.06
   9   9   0   -0.05    0.06
 -10  -9   0    0.65    0.11
  10   9   0    0.41    0.11
 -11  -9   0    0.00    0.05
  11   9   0   -0.12    0.06
   0  10   0    0.31    0.10
  -1  10   0    0.98    0.14
   1  10   0    0.98    0.15
   1  10   0    0.77    0.14
   2  10   0    4.68    0.30
   2  10   0    4.36    0.29
  -2  10   0    3.63    0.23
  -3 -10   0    5.74    0.29
   3  10   0    6.34    0.37
   3  10   0    6.06    0.36
  -3  10   0    5.63    0.27
  -4 -10   0    0.90    0.13
  -4  10   0    0.88    0.08
   4  10   0    0.86    0.16
   4  10   0    0.79    0.16
  -5 -10   0    4.58    0.26
   5  10   0    4.16    0.31
   5  10   0    4.92    0.34
  -6 -10   0    0.09    0.07
   6  10   0    0.16    0.09
   6  10   0    0.13    0.09
  -7 -10   0    4.13    0.26
   7  10   0    4.36    0.33
   7  10   0    4.14    0.21
   7  10   0    4.69    0.34
   8  10   0    0.77    0.17
   8  10   0    0.69    0.16
   8  10   0    0.75    0.11
  -9 -10   0    1.30    0.15
   9  10   0    1.08    0.14
   0  11   0    0.03    0.07
  -1  11   0   11.30    0.50
   1  11   0   11.05    0.53
  -2  11   0    3.16    0.21
   2  11   0    2.48    0.26
   2  11   0    3.55    0.27
  -3  11   0    0.02    0.05
   3  11   0    0.01    0.07
   3  11   0    0.00    0.07
  -4 -11   0    0.03    0.06
  -4  11   0    0.02    0.03
   4  11   0    0.01    0.08
   4  11   0    0.03    0.07
  -5 -11   0    0.08    0.07
   5  11   0    0.10    0.09
   5  11   0    0.02    0.08
  -6 -11   0    1.10    0.15
   6  11   0    0.78    0.17
   6  11   0    0.85    0.19
  -7 -11   0    0.44    0.11
   7  11   0    0.44    0.15
   7  11   0    0.14    0.10
   0  12   0    3.44    0.26
   1  12   0    0.13    0.10
  -1  12   0    0.01    0.07
   2  12   0    6.77    0.42
  -2  12   0    7.39    0.36
   3  12   0    0.30    0.12
  -3  12   0    0.46    0.09
  -4 -12   0    1.33    0.17
   4  12   0    1.50    0.23
   4  12   0    1.39    0.23
 -16   0   1    0.03    0.04
 -15   0   1    1.20    0.13
 -14   0   1    0.03    0.05
 -13   0   1    7.02    0.32
 -12   0   1    0.00    0.04
 -11   0   1    3.12    0.18
 -10   0   1    0.00    0.03
 -10   0   1   -0.01    0.03
  -9   0   1   27.59    0.91
  -9   0   1   27.00    0.91
  -8   0   1    0.00    0.03
   8   0  -1   -0.03    0.01
   8   0  -1   -0.02    0.03
  -8   0   1   -0.03    0.02
   7   0  -1   15.05    0.59
  -7   0   1   15.65    0.53
   7   0  -1   15.05    0.46
  -7   0   1   15.29    0.53
   6   0  -1    0.00    0.01
   6   0  -1   -0.01    0.03
  -6   0   1    0.01    0.02
  -6   0   1    0.02    0.02
  -5   0   1    2.36    0.12
  -5   0   1    2.15    0.11
   5   0  -1    2.44    0.14
  -4   0   1   -0.01    0.01
   4   0  -1    0.00    0.02
   3   0  -1  397.70   13.59
  -3   0   1  394.64   12.29
   2   0  -1    0.00    0.01
  -2   0   1    0.02    0.01
   1   0  -1   29.20    0.84
  -1   0   1   27.28    0.87
  -1   0   1   29.08    0.88
   0   0  -1   -0.01    0.00
   0   0  -1   -0.01    0.00
   0   0   1   -0.01    0.00
   0   0   1   -0.01    0.00
  -1   0  -1    8.88    0.28
   1   0   1    8.97    0.30
  -2   0  -1   -0.01    0.01
   2   0   1   -0.01    0.01
  -2   0  -1    0.00    0.01
   3   0   1   32.46    1.07
  -3   0  -1   32.46    1.00
  -3   0  -1   31.85    1.08
   4   0   1   -0.01    0.01
  -4   0  -1    0.01    0.02
  -4   0  -1    0.00    0.01
  -4   0  -1    0.01    0.01
   5   0   1    7.94    0.30
  -5   0  -1    6.46    0.27
  -5   0  -1    7.59    0.31
  -5   0  -1    7.65    0.27
  -6   0  -1    0.00    0.02
  -6   0  -1   -0.01    0.02
   6   0   1    0.02    0.03
   7   0   1    1.83    0.07
  -7   0  -1    1.72    0.11
  -7   0  -1    1.84    0.11
   7   0   1    1.73    0.13
  -8   0  -1    0.01    0.03
  -8   0  -1    0.01    0.03
   8   0   1    0.01    0.01
   8   0   1   -0.02    0.03
   9   0   1   22.86    0.82
  -9   0  -1   21.47    0.73
  -9   0  -1   20.26    0.73
 -10   0  -1    0.00    0.03
 -10   0  -1    0.02    0.03
 -11   0  -1    1.07    0.11
 -12   0  -1    0.02    0.04
 -13   0  -1    0.49    0.09
 -14   0  -1   -0.02    0.04
 -15   0  -1    1.03    0.12
 -16   0  -1   -0.03    0.04
 -16  -1   1    0.29    0.09
 -15  -1   1    0.14    0.07
 -15   1   1    0.19    0.04
 -14  -1   1    0.82    0.13
 -14   1   1    1.11    0.09
 -13  -1   1    2.16    0.17
 -13   1   1    2.00    0.13
 -12  -1   1    2.95    0.20
 -12   1   1    3.43    0.18
 -12   1   1    3.43    0.17
 -11  -1   1    0.09    0.06
 -11   1   1    0.06    0.03
 -11   1   1    0.04    0.03
 -10  -1   1    1.04    0.12
 -10   1   1    1.31    0.09
 -10   1   1    1.36    0.09
  -9  -1   1    9.13    0.38
  -9   1   1    9.00    0.33
  -9   1   1    8.96    0.33
  -8  -1   1    7.67    0.32
   8  -1  -1    7.62    0.35
  -8  -1   1    7.65    0.36
  -8  -1   1    6.89    0.31
  -8   1   1    7.44    0.28
   8   1  -1    6.95    0.35
  -8   1   1    7.68    0.28
   7  -1  -1    1.52    0.13
  -7  -1   1    1.68    0.12
  -7  -1   1    1.32    0.14
  -7   1   1    1.63    0.09
  -7   1   1    1.48    0.09
   7   1  -1    1.62    0.13
  -6  -1   1   29.85    1.05
   6  -1  -1   30.27    1.05
  -6  -1   1   29.66    0.97
  -6   1   1   29.46    0.92
   6   1  -1   28.66    1.04
  -6   1   1   29.70    0.93
  -5  -1   1   11.25    0.44
  -5  -1   1   11.25    0.41
  -5   1   1   11.30    0.37
   5   1  -1   11.16    0.44
  -5   1   1   11.17    0.37
  -4  -1   1    0.44    0.06
  -4  -1   1    0.52    0.03
  -4  -1   1    0.50    0.06
   4   1  -1    0.55    0.04
  -4   1   1    0.63    0.04
   4   1  -1    0.59    0.07
  -4   1   1    0.55    0.04
  -3  -1   1    0.57    0.06
  -3  -1   1    0.65    0.04
  -3  -1   1    0.67    0.04
  -3  -1   1    0.73    0.07
   3   1  -1    0.77    0.05
  -3   1   1    0.71    0.04
  -3   1   1    0.75    0.04
   3   1  -1    0.72    0.06
  -2  -1   1   -0.01    0.01
  -2  -1   1   -0.02    0.01
  -2  -1   1   -0.01    0.01
  -2  -1   1    0.00    0.02
   2   1  -1   -0.01    0.02
   2   1  -1    0.00    0.01
  -2   1   1    0.00    0.01
  -2   1   1   -0.01    0.01
  -1  -1   1  196.88    6.07
  -1  -1   1  191.38    6.79
   1   1  -1  194.28    6.73
   1   1  -1  212.79    6.11
   1   1  -1  195.03    6.04
   1   1  -1  198.26    6.08
  -1   1   1  195.84    6.15
   1   1  -1  197.49    6.33
   0  -1  -1   29.03    0.89
   0  -1   1   32.00    0.99
   0  -1  -1   30.13    0.94
   0  -1   1   30.30    0.89
   0  -1   1   28.19    0.89
   0   1  -1   29.68    0.92
   0   1   1   29.92    0.92
   0   1  -1   32.71    0.99
   0   1   1   29.86    0.89
   0   1   1   29.49    0.89
  -1  -1  -1   -0.52    0.04
  -1  -1  -1   -0.61    0.05
  -1  -1  -1   -0.54    0.04
  -1   1  -1   -0.51    0.03
   1   1   1   -0.52    0.04
   1   1   1   -0.64    0.04
  -2  -1  -1    3.06    0.11
  -2  -1  -1    3.12    0.11
  -2  -1  -1    3.33    0.14
   2   1   1    2.97    0.14
  -2   1  -1    3.15    0.10
   2   1   1    3.10    0.12
  -2   1  -1    3.09    0.10
  -3  -1  -1  123.02    3.67
  -3  -1  -1  119.82    3.42
  -3  -1  -1   93.70    3.44
  -3  -1  -1  113.10    3.45
  -3   1  -1  109.03    3.43
   3   1   1  111.08    3.51
  -3   1  -1  108.49    3.45
   3   1   1  120.46    3.67
  -4  -1  -1   38.06    1.10
  -4  -1  -1   37.17    1.10
  -4  -1  -1   38.68    1.19
  -4  -1  -1   37.52    1.27
  -4   1  -1   35.50    1.14
   4   1   1   37.94    1.13
  -4   1  -1   38.18    1.14
   4   1   1   38.16    1.27
   5  -1   1   28.84    0.98
  -5  -1  -1   25.84    0.91
  -5  -1  -1   29.62    0.99
   5   1   1   28.66    0.99
   5   1   1   28.69    0.86
  -5   1  -1   29.26    0.88
  -5   1  -1   28.00    0.88
  -6  -1  -1   56.40    1.94
   6  -1   1   57.51    1.93
  -6  -1  -1   58.95    1.80
   6   1   1   58.79    1.94
  -6   1  -1   55.28    1.75
  -6   1  -1   58.79    1.75
   6   1   1   57.38    1.72
  -7  -1  -1    3.31    0.17
  -7  -1  -1    3.22    0.19
   7  -1   1    3.42    0.19
  -7  -1  -1    3.34    0.17
  -7   1  -1    3.24    0.14
   7   1   1    3.38    0.14
   7   1   1    3.50    0.19
  -7   1  -1    3.25    0.14
   8  -1   1    5.12    0.26
  -8  -1  -1    5.37    0.25
  -8  -1  -1    4.83    0.24
  -8  -1  -1    5.34    0.28
  -8   1  -1    5.17    0.21
   8   1   1    5.26    0.27
   8   1   1    5.09    0.20
  -8   1  -1    5.34    0.20
  -9  -1  -1   11.10    0.45
   9  -1   1   11.82    0.49
  -9  -1  -1   11.80    0.51
  -9   1  -1   11.51    0.40
  -9   1  -1   11.26    0.40
   9   1   1   11.45    0.49
   9   1   1   11.02    0.39
 -10  -1  -1   12.80    0.50
 -10   1  -1   12.57    0.44
 -10   1  -1   12.30    0.44
 -11  -1  -1    0.29    0.07
 -11   1  -1    0.25    0.05
 -11   1  -1    0.21    0.04
 -12  -1  -1    2.20    0.17
 -12   1  -1    2.60    0.14
 -12   1  -1    2.51    0.13
 -13  -1  -1    0.46    0.10
 -13   1  -1    0.53    0.07
 -14  -1  -1    0.63    0.11
 -14   1  -1    0.66    0.07
 -15  -1  -1   -0.06    0.04
 -16  -1  -1   -0.01    0.06
 -16  -2   1    0.34    0.10
 -15  -2   1    1.37    0.18
 -14  -2   1    1.81    0.20
 -13  -2   1    5.01    0.30
 -12  -2   1    0.77    0.13
 -11  -2   1    0.37    0.10
 -11  -2   1    0.29    0.08
 -10  -2   1    1.82    0.20
 -10  -2   1    2.15    0.17
  10   2  -1    1.90    0.13
  -9  -2   1    4.00    0.24
  -9  -2   1    3.91    0.25
   9   2  -1    4.33    0.19
   8  -2  -1    2.06    0.16
  -8  -2   1    2.04    0.15
  -8  -2   1    2.30    0.17
   8   2  -1    2.14    0.17
   8   2  -1    2.28    0.13
  -7  -2   1   23.54    0.89
  -7  -2   1   23.98    0.83
   7   2  -1   25.11    0.84
   7   2  -1   24.12    0.77
   7   2  -1   23.88    0.89
  -6  -2   1    7.25    0.34
  -6  -2   1    7.48    0.25
  -6  -2   1    8.31    0.33
   6   2  -1    7.46    0.34
   6   2  -1    7.30    0.32
   6   2  -1    7.77    0.28
  -5  -2   1   29.21    0.89
  -5  -2   1   29.64    0.89
  -5  -2   1   28.88    1.03
  -5  -2   1   28.01    0.96
   5   2  -1   29.59    0.96
   5   2  -1   29.70    1.03
  -4  -2   1    2.05    0.13
  -4  -2   1    2.05    0.09
  -4  -2   1    1.80    0.12
   4   2  -1    2.05    0.12
   4   2  -1    2.17    0.10
   4   2  -1    2.17    0.13
  -3  -2   1   31.56    1.14
  -3  -2   1   33.66    1.02
  -3  -2   1   37.58    1.08
   3   2  -1   33.25    1.02
   3   2  -1   32.73    1.14
   3   2  -1   33.44    1.07
  -2  -2   1   24.91    0.85
  -2  -2   1   24.49    0.76
  -2  -2   1   24.27    0.80
   2   2  -1   24.86    0.80
   2   2  -1   25.25    0.76
  -2   2   1   25.81    0.76
   2   2  -1   24.55    0.85
  -2   2   1   25.13    0.76
  -1  -2   1    7.53    0.29
  -1  -2   1    7.42    0.25
   1   2  -1    7.57    0.25
   1   2  -1    7.71    0.28
   1   2  -1    8.45    0.30
   1   2  -1    7.84    0.25
  -1   2   1    7.64    0.26
   0  -2  -1    1.79    0.07
   0  -2   1    1.88    0.06
   0  -2   1    1.85    0.10
   0   2  -1    1.69    0.08
   0   2  -1    1.66    0.08
  -1  -2  -1   20.28    0.62
  -1  -2  -1   20.07    0.71
  -1  -2  -1   21.01    0.66
   1   2   1   20.33    0.66
  -1   2  -1   20.77    0.64
   1   2   1   21.08    0.62
   1   2   1   20.83    0.62
  -1   2  -1   19.46    0.63
  -2  -2  -1  886.33   27.82
  -2  -2  -1  964.61   31.16
   2   2   1 1000.00   27.94
   2   2   1  931.18   31.11
   2   2   1  891.31   28.92
  -3  -2  -1   52.90    1.62
  -3  -2  -1   54.11    1.81
   3   2   1   54.87    1.70
   3   2   1   54.81    1.82
   3   2   1   56.10    1.63
  -4  -2  -1   69.44    2.05
  -4  -2  -1   67.08    2.29
  -4  -2  -1   67.05    2.14
  -4  -2  -1   73.65    2.05
   4   2   1   66.96    2.29
   4   2   1   70.09    2.14
  -5  -2  -1    3.07    0.12
  -5  -2  -1    3.15    0.17
  -5  -2  -1    3.30    0.12
  -5  -2  -1    2.92    0.16
   5   2   1    2.82    0.17
   5   2   1    2.96    0.16
  -6  -2  -1    2.08    0.08
  -6  -2  -1    1.95    0.14
  -6  -2  -1    1.97    0.08
  -6  -2  -1    1.97    0.13
   6   2   1    1.86    0.13
   6   2   1    2.21    0.14
  -7  -2  -1    0.02    0.03
   7  -2   1   -0.02    0.03
  -7  -2  -1   -0.05    0.03
   7   2   1   -0.04    0.03
  -8  -2  -1    2.54    0.17
   8  -2   1    2.70    0.18
  -8  -2  -1    2.56    0.19
   8   2   1    2.65    0.18
   9  -2   1    7.23    0.35
  -9  -2  -1    7.84    0.38
  -9  -2  -1    7.54    0.34
 -10  -2  -1    0.02    0.05
 -10  -2  -1   -0.02    0.04
 -11  -2  -1   14.39    0.58
 -11  -2  -1   14.52    0.64
 -12  -2  -1    5.14    0.30
 -13  -2  -1    3.33    0.24
 -14  -2  -1    2.50    0.23
 -15  -2  -1    0.77    0.14
 -16  -2  -1    2.61    0.25
 -15  -3   1    2.81    0.27
 -14  -3   1    0.68    0.14
 -13  -3   1   17.21    0.71
 -12  -3   1    0.06    0.07
 -11  -3   1    3.32    0.23
  11   3  -1    2.94    0.18
 -10  -3   1    0.71    0.12
 -10  -3   1    0.42    0.10
  10   3  -1    0.61    0.09
  -9  -3   1    1.99    0.19
  -9  -3   1    1.78    0.19
   9   3  -1    1.92    0.13
  -8  -3   1    2.23    0.10
  -8  -3   1    2.33    0.18
  -8  -3   1    2.32    0.17
  -8  -3   1    2.27    0.10
   8   3  -1    2.42    0.14
  -7  -3   1    2.10    0.16
  -7  -3   1    2.18    0.11
  -7  -3   1    2.33    0.11
  -7  -3   1    2.40    0.16
   7   3  -1    2.40    0.17
   7   3  -1    1.83    0.12
   7   3  -1    2.30    0.16
  -6  -3   1   15.79    0.53
  -6  -3   1   17.85    0.62
  -6  -3   1   16.31    0.64
   6   3  -1   16.66    0.65
   6   3  -1   16.58    0.55
   6   3  -1   16.40    0.61
  -5  -3   1    3.30    0.18
  -5  -3   1    2.91    0.13
   5   3  -1    2.65    0.14
   5   3  -1    2.98    0.18
   5   3  -1    3.13    0.18
  -4  -3   1  199.76    6.46
  -4  -3   1  209.23    6.29
  -4  -3   1  193.76    7.16
   4   3  -1  245.85    6.30
   4   3  -1  213.93    6.47
   4   3  -1  218.29    6.97
  -3  -3   1    2.14    0.13
  -3  -3   1    2.24    0.11
  -3  -3   1    2.62    0.14
  -3   3   1    2.14    0.08
   3   3  -1    2.23    0.14
   3   3  -1    2.43    0.11
   3   3  -1    2.01    0.13
  -3   3   1    2.13    0.08
  -2  -3   1   22.37    0.80
  -2  -3   1   22.43    0.70
   2   3  -1   21.40    0.80
  -2   3   1   22.59    0.70
   2   3  -1   23.17    0.70
   2   3  -1   23.70    0.75
  -2   3   1   22.95    0.71
  -1  -3   1   11.00    0.36
  -1  -3   1   10.79    0.43
  -1   3   1   11.29    0.38
   1   3  -1   10.90    0.40
  -1   3   1   11.13    0.38
   1   3  -1   11.19    0.35
   1   3  -1   12.89    0.44
   1   3  -1   11.73    0.36
   0  -3   1   31.69    1.11
   0  -3   1   32.77    0.97
   0  -3  -1   33.47    0.98
   0   3  -1   33.00    1.03
   0   3   1   32.76    1.03
   0   3  -1   33.24    1.03
  -1  -3  -1   29.84    1.06
  -1  -3  -1   30.96    0.94
  -1   3  -1   32.60    0.96
   1   3   1   30.47    0.93
   1   3   1   30.59    0.99
  -1   3  -1   30.63    0.96
   1   3   1   31.36    0.93
  -2  -3  -1   23.51    0.86
  -2  -3  -1   24.63    0.81
  -2  -3  -1   24.40    0.76
   2   3   1   24.12    0.87
  -2   3  -1   24.69    0.76
   2   3   1   25.64    0.76
   2   3   1   25.20    0.81
  -2   3  -1   24.87    0.76
  -3  -3  -1   26.98    0.94
  -3  -3  -1   26.89    0.82
  -3  -3  -1   27.16    0.88
   3   3   1   25.46    0.94
   3   3   1   26.28    0.88
   3   3   1   26.81    0.83
  -4  -3  -1    6.28    0.23
  -4  -3  -1    6.50    0.29
  -4  -3  -1    6.06    0.27
   4   3   1    5.64    0.23
   4   3   1    6.33    0.29
   4   3   1    6.81    0.28
  -5  -3  -1    5.39    0.20
  -5  -3  -1    4.85    0.25
  -5  -3  -1    4.47    0.23
   5   3   1    5.17    0.26
   5   3   1    5.07    0.24
   5   3   1    5.12    0.21
  -6  -3  -1    0.83    0.11
  -6  -3  -1    0.71    0.10
  -6  -3  -1    0.79    0.06
   6   3   1    0.84    0.11
   6   3   1    0.88    0.09
   6   3   1    0.90    0.11
  -7  -3  -1    3.72    0.15
  -7  -3  -1    3.97    0.15
  -7  -3  -1    3.91    0.23
  -7  -3  -1    4.00    0.23
   7   3   1    4.11    0.23
   7   3   1    4.20    0.23
   7   3   1    3.75    0.18
  -8  -3  -1    4.93    0.28
  -8  -3  -1    4.92    0.17
  -8  -3  -1    5.60    0.28
  -8  -3  -1    4.84    0.17
   8   3   1    4.75    0.22
   9  -3   1   -0.03    0.03
  -9  -3  -1   -0.04    0.03
  -9  -3  -1    0.01    0.04
   9   3   1   -0.03    0.04
 -10  -3  -1    1.32    0.16
 -10  -3  -1    1.16    0.16
  10   3   1    1.57    0.14
 -11  -3  -1    0.32    0.09
  11   3   1    0.74    0.10
 -12  -3  -1    4.50    0.29
 -13  -3  -1    1.68    0.21
 -14  -3  -1    2.13    0.23
 -15  -3  -1    3.14    0.25
 -15  -4   1    0.08    0.09
 -14  -4   1    3.00    0.29
 -13  -4   1    2.63    0.27
  13   4  -1    2.34    0.19
 -12  -4   1    5.21    0.33
  12   4  -1    5.01    0.27
 -11  -4   1    0.11    0.08
  11   4  -1    0.25    0.07
 -10  -4   1    1.31    0.17
  10   4  -1    1.32    0.14
  -9  -4   1    0.12    0.07
  -9  -4   1    0.07    0.03
  -9  -4   1    0.03    0.06
   9   4  -1    0.01    0.05
  -8  -4   1    0.04    0.05
  -8  -4   1   -0.02    0.02
  -8  -4   1    0.06    0.06
   8   4  -1    0.04    0.04
  -7  -4   1   12.04    0.43
  -7  -4   1   12.89    0.54
   7   4  -1   12.31    0.51
   7   4  -1   12.77    0.46
  -6  -4   1    5.57    0.29
  -6  -4   1    5.74    0.23
  -6  -4   1    6.42    0.29
   6   4  -1    5.84    0.24
   6   4  -1    5.43    0.30
   6   4  -1    5.41    0.28
  -5  -4   1    5.07    0.25
  -5  -4   1    4.74    0.26
  -5  -4   1    5.30    0.21
   5   4  -1    4.66    0.25
   5   4  -1    4.77    0.21
   5   4  -1    4.67    0.26
  -4  -4   1   18.54    0.71
  -4  -4   1   20.95    0.69
  -4  -4   1   19.47    0.62
   4   4  -1   18.63    0.62
   4   4  -1   18.48    0.72
   4   4  -1   18.24    0.68
  -3  -4   1   22.11    0.76
  -3  -4   1   21.31    0.70
  -3  -4   1   22.34    0.81
   3   4  -1   21.19    0.75
  -3   4   1   21.89    0.68
   3   4  -1   21.91    0.70
   3   4  -1   22.23    0.81
  -3   4   1   22.54    0.68
  -2  -4   1   13.38    0.54
  -2  -4   1   14.04    0.46
  -2  -4   1   15.30    0.51
   2   4  -1   14.33    0.45
  -2   4   1   14.19    0.46
  -2   4   1   13.46    0.46
   2   4  -1   13.98    0.45
   2   4  -1   13.11    0.50
   2   4  -1   14.38    0.55
  -1  -4   1    2.58    0.16
  -1  -4   1    2.77    0.12
   1  -4  -1    2.74    0.09
  -1   4   1    2.45    0.13
   1   4  -1    2.65    0.09
   1   4  -1    2.66    0.10
   1   4  -1    2.61    0.14
  -1   4   1    2.59    0.12
   0  -4   1   53.59    1.50
   0  -4  -1   50.63    1.51
   0  -4   1   48.90    1.70
   0   4  -1   50.10    1.58
   0   4  -1   50.17    1.58
   0   4   1   49.77    1.58
  -1  -4  -1    1.45    0.08
  -1  -4  -1    0.92    0.10
   1   4   1    1.44    0.07
   1   4   1    1.67    0.07
  -1   4  -1    1.54    0.09
  -1   4  -1    1.56    0.09
   1   4   1    1.46    0.10
  -2  -4  -1    0.11    0.05
  -2  -4  -1    0.05    0.03
  -2  -4  -1    0.09    0.04
   2   4   1    0.08    0.04
  -2   4  -1    0.08    0.02
  -2   4  -1    0.05    0.02
   2   4   1    0.07    0.03
  -3  -4  -1    3.19    0.19
  -3  -4  -1    3.49    0.15
  -3  -4  -1    3.39    0.18
  -3   4  -1    3.30    0.12
   3   4   1    3.28    0.20
  -3   4  -1    3.26    0.11
   3   4   1    3.23    0.18
   3   4   1    3.17    0.15
  -4  -4  -1   14.60    0.54
  -4  -4  -1   13.66    0.56
  -4  -4  -1   13.59    0.48
   4   4   1   16.71    0.58
   4   4   1   13.08    0.53
   4   4   1   14.04    0.48
  -5  -4  -1    3.47    0.16
  -5  -4  -1    3.37    0.21
  -5  -4  -1    3.27    0.20
   5   4   1    3.60    0.17
   5   4   1    3.47    0.20
   5   4   1    3.44    0.21
  -6  -4  -1    7.59    0.28
  -6  -4  -1    7.57    0.36
  -6  -4  -1    6.54    0.33
   6   4   1    7.96    0.35
   6   4   1    7.63    0.36
  -7  -4  -1   26.30    0.97
  -7  -4  -1   26.13    0.92
  -7  -4  -1   24.97    0.81
   7   4   1   25.70    0.92
   7   4   1   26.05    0.85
  -8  -4  -1    1.84    0.19
  -8  -4  -1    1.90    0.11
  -8  -4  -1    1.84    0.19
   8   4   1    1.78    0.13
  -9  -4  -1    0.05    0.03
  -9  -4  -1    0.11    0.07
  -9  -4  -1    0.02    0.06
   9   4   1    0.11    0.06
 -10  -4  -1    1.29    0.18
 -10  -4  -1    1.38    0.18
  10   4   1    1.66    0.15
 -11  -4  -1    0.77    0.14
  11   4   1    0.66    0.10
 -12  -4  -1    0.62    0.14
  12   4   1    0.61    0.11
 -13  -4  -1    0.96    0.16
 -14  -4  -1    1.46    0.20
 -15  -4  -1    0.17    0.10
 -15  -5   1    1.21    0.20
 -14  -5   1    0.70    0.17
  14   5  -1    0.69    0.13
 -13  -5   1    1.46    0.21
  13   5  -1    1.04    0.14
 -12  -5   1    0.25    0.10
  12   5  -1    0.17    0.07
 -11  -5   1    2.06    0.23
  11   5  -1    2.44    0.18
 -10  -5   1    0.26    0.10
 -10  -5   1    0.23    0.05
  10   5  -1    0.14    0.07
  -9  -5   1    7.74    0.30
   9   5  -1    7.84    0.34
  -8  -5   1    5.39    0.31
  -8  -5   1    5.29    0.23
  -8  -5   1    6.17    0.33
   8   5  -1    5.21    0.26
  -7  -5   1    4.89    0.29
  -7  -5   1    5.11    0.29
  -7  -5   1    5.14    0.23
   7   5  -1    5.35    0.30
   7   5  -1    5.43    0.25
  -6  -5   1   11.42    0.51
  -6  -5   1   11.66    0.42
   6   5  -1   11.34    0.43
   6   5  -1   11.65    0.49
  -5  -5   1    0.62    0.11
  -5  -5   1    0.40    0.09
  -5  -5   1    0.41    0.07
   5   5  -1    0.61    0.10
   5   5  -1    0.63    0.08
  -4  -5   1   -0.05    0.04
  -4  -5   1    0.03    0.05
  -4  -5   1    0.01    0.03
   4   5  -1   -0.03    0.04
   4   5  -1   -0.01    0.03
   4   5  -1   -0.02    0.04
  -3  -5   1    6.00    0.31
  -3  -5   1    6.62    0.26
  -3  -5   1    6.25    0.30
   3   5  -1    6.27    0.30
  -3   5   1    6.73    0.24
  -3   5   1    6.47    0.24
   3   5  -1    6.83    0.33
   3   5  -1    6.82    0.25
  -2  -5   1    0.73    0.09
  -2  -5   1    0.51    0.06
  -2  -5   1    0.33    0.07
  -2   5   1    0.48    0.06
  -2   5   1    0.55    0.06
   2   5  -1    0.50    0.05
   2   5  -1    0.46    0.05
   2   5  -1    0.43    0.08
  -1  -5   1   22.75    0.83
  -1  -5   1   22.02    0.70
   1  -5  -1   22.79    0.68
  -1   5   1   22.72    0.74
   1   5  -1   22.09    0.76
  -1   5   1   21.58    0.73
   0  -5   1    1.30    0.07
   0  -5   1    0.88    0.11
   0  -5  -1    1.16    0.07
   0   5   1    0.93    0.10
   0   5  -1    1.16    0.09
   0   5  -1    1.14    0.09
  -1  -5  -1    3.26    0.20
  -1  -5  -1    3.20    0.14
   1  -5   1    3.30    0.11
  -1   5  -1    3.04    0.16
  -1   5  -1    3.14    0.15
   1   5   1    3.09    0.17
  -2  -5  -1    0.25    0.05
  -2  -5  -1    0.17    0.06
  -2  -5  -1    0.32    0.07
  -2   5  -1    0.21    0.04
  -2   5  -1    0.19    0.04
   2   5   1    0.24    0.04
   2   5   1    0.22    0.06
   2   5   1    0.21    0.04
  -3  -5  -1    3.24    0.20
  -3  -5  -1    3.08    0.19
  -3  -5  -1    2.74    0.15
   3   5   1    3.34    0.19
  -3   5  -1    2.96    0.12
  -3   5  -1    2.91    0.12
   3   5   1    3.09    0.14
  -4  -5  -1    9.75    0.36
  -4  -5  -1   10.21    0.44
  -4  -5  -1    9.65    0.42
   4   5   1    9.95    0.45
   4   5   1    9.91    0.36
   4   5   1    9.84    0.42
  -5  -5  -1    2.29    0.13
  -5  -5  -1    2.05    0.18
  -5  -5  -1    2.27    0.17
   5   5   1    2.29    0.14
   5   5   1    2.09    0.17
  -6  -5  -1   31.48    1.00
  -6  -5  -1   30.74    1.10
  -6  -5  -1   31.76    1.17
   6   5   1   32.25    1.11
   6   5   1   32.07    1.02
  -7  -5  -1    0.05    0.06
  -7  -5  -1   -0.01    0.04
  -7  -5  -1   -0.02    0.05
   7   5   1    0.07    0.05
   7   5   1    0.01    0.05
  -8  -5  -1   26.30    0.84
  -8  -5  -1   27.54    1.02
  -8  -5  -1   22.63    0.95
   8   5   1   27.42    0.88
  -9  -5  -1    1.56    0.19
  -9  -5  -1    1.42    0.10
   9   5   1    1.56    0.15
 -10  -5  -1    8.97    0.31
 -10  -5  -1    9.26    0.45
  10   5   1    8.70    0.38
 -11  -5  -1    0.11    0.08
  11   5   1    0.09    0.06
 -12  -5  -1    2.69    0.28
  12   5   1    2.82    0.20
 -13  -5  -1    0.83    0.17
  13   5   1    0.56    0.11
 -14  -5  -1    1.72    0.24
  14   5   1    1.35    0.17
 -14  -6   1    0.11    0.09
  14   6  -1   -0.02    0.07
 -13  -6   1    0.04    0.07
  13   6  -1    0.03    0.07
 -12  -6   1    0.16    0.10
  12   6  -1    0.22    0.09
 -11  -6   1    0.42    0.06
 -11  -6   1    0.60    0.15
  11   6  -1    0.43    0.10
 -10  -6   1    0.83    0.09
 -10  -6   1    0.82    0.15
  10   6  -1    0.99    0.13
  -9  -6   1    5.67    0.26
  -9  -6   1    6.72    0.37
   9   6  -1    5.93    0.29
  -8  -6   1   -0.10    0.04
  -8  -6   1    0.01    0.06
   8   6  -1   -0.06    0.04
   8   6  -1    0.01    0.05
  -7  -6   1    4.83    0.29
  -7  -6   1    4.68    0.23
  -7  -6   1    4.99    0.30
   7   6  -1    4.59    0.24
   7   6  -1    4.67    0.29
  -6  -6   1    1.81    0.20
  -6  -6   1    1.78    0.13
   6   6  -1    1.50    0.18
   6   6  -1    1.50    0.14
  -5  -6   1   32.04    1.18
  -5  -6   1   30.06    1.11
  -5  -6   1   32.27    1.02
   5   6  -1   32.38    1.02
   5   6  -1   32.13    1.12
  -4  -6   1    0.71    0.12
  -4  -6   1    1.01    0.13
  -4  -6   1    0.82    0.09
  -4   6   1    0.74    0.05
   4   6  -1    0.85    0.12
  -4   6   1    0.85    0.05
   4   6  -1    1.05    0.10
  -3  -6   1    2.97    0.16
  -3  -6   1    3.21    0.21
  -3  -6   1    3.52    0.22
  -3   6   1    3.27    0.15
   3   6  -1    2.93    0.20
   3   6  -1    3.51    0.15
  -3   6   1    3.16    0.15
   3   6  -1    3.08    0.14
  -3   6   1    3.09    0.15
  -2  -6   1    0.10    0.04
  -2  -6   1    0.06    0.05
  -2  -6   1    0.07    0.06
   2   6  -1    0.03    0.02
   2   6  -1    0.13    0.05
  -2   6   1    0.03    0.03
   2   6  -1    0.06    0.02
  -2   6   1    0.03    0.03
  -1  -6   1    0.29    0.08
   1  -6  -1    0.52    0.05
  -1  -6   1    0.41    0.06
  -1   6   1    0.45    0.07
  -1   6   1    0.56    0.07
   1   6  -1    0.48    0.08
   0  -6   1    0.44    0.09
   0  -6  -1    0.28    0.08
   0  -6   1    0.34    0.05
   0  -6  -1    0.50    0.06
   0   6   1    0.44    0.07
   0   6  -1    0.38    0.06
   0   6  -1    0.40    0.07
   0   6  -1    0.44    0.07
  -1  -6  -1    9.50    0.45
  -1  -6  -1   10.43    0.37
   1  -6   1   10.24    0.45
   1  -6   1   10.59    0.34
  -1   6  -1   10.56    0.39
   1   6   1   10.57    0.42
  -1   6  -1   10.15    0.39
  -2  -6  -1    1.86    0.15
  -2  -6  -1    2.46    0.13
  -2  -6  -1    2.22    0.18
   2   6   1    2.32    0.16
  -2   6  -1    2.55    0.13
   2   6   1    2.27    0.10
  -2   6  -1    2.55    0.13
   2   6   1    2.22    0.10
  -3  -6  -1    0.01    0.04
  -3  -6  -1    0.01    0.04
  -3  -6  -1    0.01    0.05
   3   6   1    0.08    0.04
  -3   6  -1    0.04    0.02
   3   6   1    0.05    0.03
   3   6   1    0.09    0.05
  -3   6  -1    0.04    0.03
  -4  -6  -1    3.85    0.23
  -4  -6  -1    3.70    0.24
  -4  -6  -1    3.57    0.18
   4   6   1    3.39    0.17
   4   6   1    3.78    0.23
  -5  -6  -1   20.85    0.68
  -5  -6  -1   16.66    0.73
  -5  -6  -1   20.78    0.80
   5   6   1   20.86    0.76
   5   6   1   20.39    0.67
  -6  -6  -1    1.95    0.20
  -6  -6  -1    1.40    0.17
  -6  -6  -1    1.65    0.13
   6   6   1    1.78    0.14
   6   6   1    1.48    0.18
  -7  -6  -1   18.64    0.73
  -7  -6  -1   17.89    0.63
  -7  -6  -1   18.31    0.76
   7   6   1   18.13    0.73
   7   6   1   18.12    0.64
  -8  -6  -1    3.48    0.19
  -8  -6  -1    3.38    0.26
   8   6   1    3.49    0.21
  -9  -6  -1   15.05    0.54
  -9  -6  -1   16.17    0.67
   9   6   1   15.18    0.57
 -10  -6  -1    0.79    0.15
 -10  -6  -1    0.33    0.06
  10   6   1    0.27    0.08
 -11  -6  -1    0.16    0.09
 -11  -6  -1    0.13    0.04
  11   6   1    0.12    0.07
 -12  -6  -1    0.57    0.16
  12   6   1    0.37    0.11
 -13  -6  -1    0.15    0.10
  13   6   1    0.14    0.08
 -14  -6  -1    0.06    0.10
  14   6   1    0.01    0.07
 -13  -7   1    0.46    0.14
  13   7  -1    0.37    0.11
 -12  -7   1    2.06    0.27
  12   7  -1    1.75    0.19
 -11  -7   1    1.79    0.13
 -11  -7   1    1.45    0.22
  11   7  -1    1.89    0.19
 -10  -7   1    0.46    0.08
 -10  -7   1    0.63    0.15
  10   7  -1    0.57    0.11
  -9  -7   1    3.12    0.30
  -9  -7   1    3.34    0.19
   9   7  -1    2.76    0.20
  -8  -7   1    7.85    0.43
   8   7  -1    7.74    0.35
   8   7  -1    7.38    0.42
  -7  -7   1    0.12    0.06
  -7  -7   1    0.24    0.09
   7   7  -1    0.23    0.07
   7   7  -1    0.35    0.11
  -6  -7   1   16.74    0.59
   6   7  -1   15.63    0.58
   6   7  -1   17.16    0.69
  -5  -7   1    1.20    0.13
  -5  -7   1    0.95    0.15
   5   7  -1    1.11    0.15
   5   7  -1    1.15    0.11
  -4  -7   1    8.00    0.41
  -4  -7   1    7.83    0.32
   4   7  -1    7.38    0.30
  -4   7   1    7.64    0.27
   4   7  -1    7.69    0.38
  -4   7   1    8.10    0.28
  -3  -7   1    2.54    0.21
  -3  -7   1    2.65    0.16
  -3   7   1    2.72    0.14
   3   7  -1    2.52    0.12
   3   7  -1    2.52    0.19
  -3   7   1    2.74    0.14
  -3   7   1    2.65    0.14
  -2  -7   1   11.62    0.42
  -2  -7   1   11.35    0.51
   2   7  -1   10.93    0.47
  -2   7   1   11.17    0.42
  -2   7   1   11.58    0.43
  -1  -7   1   -0.01    0.06
  -1  -7   1   -0.01    0.03
   1   7  -1    0.04    0.04
   1   7  -1    0.02    0.04
  -1   7   1    0.00    0.03
   0  -7   1    0.61    0.11
   0  -7   1    0.84    0.08
   0  -7  -1    0.60    0.11
   0  -7  -1    0.93    0.09
   0   7  -1    0.85    0.11
   0   7   1    0.78    0.11
   0   7  -1    0.86    0.11
  -1  -7  -1    0.63    0.08
  -1  -7  -1    0.51    0.11
   1  -7   1    0.50    0.11
   1   7   1    0.61    0.10
  -1   7  -1    0.55    0.08
  -1   7  -1    0.59    0.08
  -2  -7  -1   -0.09    0.05
  -2  -7  -1    0.03    0.04
  -2   7  -1    0.01    0.03
   2   7   1    0.00    0.04
  -2   7  -1    0.01    0.03
  -3  -7  -1    0.02    0.04
  -3  -7  -1    0.06    0.07
  -3   7  -1    0.04    0.03
  -3   7  -1   -0.01    0.02
   3   7   1    0.03    0.05
   3   7   1    0.02    0.03
  -4  -7  -1    3.36    0.18
  -4  -7  -1    2.97    0.23
   4   7   1    3.10    0.16
   4   7   1    3.03    0.22
  -4   7  -1    3.22    0.12
  -4   7  -1    3.08    0.12
  -5  -7  -1    1.09    0.12
  -5  -7  -1    1.18    0.17
   5   7   1    1.11    0.11
   5   7   1    1.01    0.15
  -6  -7  -1    3.41    0.25
  -6  -7  -1    3.81    0.21
   6   7   1    4.22    0.27
   6   7   1    3.75    0.20
  -7  -7  -1    0.07    0.08
  -7  -7  -1    0.15    0.06
   7   7   1    0.09    0.08
   7   7   1    0.09    0.06
  -8  -7  -1    5.03    0.33
  -8  -7  -1    4.82    0.25
   8   7   1    4.69    0.25
  -9  -7  -1    2.42    0.16
  -9  -7  -1    2.77    0.28
   9   7   1    2.68    0.19
 -10  -7  -1    2.03    0.25
 -10  -7  -1    1.96    0.14
  10   7   1    1.92    0.19
 -11  -7  -1   -0.01    0.04
 -11  -7  -1    0.01    0.09
  11   7   1   -0.05    0.06
 -12  -7  -1    1.72    0.26
  12   7   1    1.47    0.18
 -13  -7  -1    0.01    0.09
  13   7   1    0.01    0.07
 -12  -8   1    0.77    0.09
  12   8  -1    0.49    0.12
 -11  -8   1    0.09    0.06
  11   8  -1    0.11    0.09
 -10  -8   1    0.42    0.09
  10   8  -1    0.32    0.10
  -9  -8   1    0.03    0.05
   9   8  -1    0.09    0.07
  -8  -8   1    0.96    0.13
   8   8  -1    0.79    0.15
   8   8  -1    0.90    0.13
  -7  -8   1    4.34    0.24
   7   8  -1    4.46    0.24
   7   8  -1    4.82    0.32
  -6  -8   1    3.50    0.20
   6   8  -1    3.37    0.26
   6   8  -1    3.09    0.19
  -5  -8   1   13.70    0.53
   5   8  -1   13.98    0.49
   5   8  -1   14.74    0.62
  -4  -8   1    2.91    0.18
  -4   8   1    2.79    0.14
   4   8  -1    2.74    0.14
  -4   8   1    2.97    0.14
   4   8  -1    2.95    0.22
  -3  -8   1    8.90    0.45
  -3  -8   1    9.23    0.37
  -3   8   1    8.73    0.34
   3   8  -1    9.22    0.43
   3   8  -1    8.45    0.42
  -3   8   1    8.74    0.35
  -2  -8   1    4.69    0.30
  -2  -8   1    3.93    0.21
  -2   8   1    4.42    0.22
   2   8  -1    4.20    0.26
   2   8  -1    4.49    0.26
  -2   8   1    3.90    0.21
  -1  -8   1    1.57    0.12
  -1  -8   1    1.50    0.18
   1  -8  -1    1.39    0.18
  -1   8   1    1.58    0.15
   1   8  -1    1.55    0.16
   1   8  -1    1.52    0.17
   0  -8  -1    1.88    0.21
   0  -8   1    1.89    0.20
   0   8   1    1.73    0.17
   0   8  -1    1.75    0.17
   1  -8   1    1.57    0.18
  -1  -8  -1    1.50    0.19
  -1  -8  -1    1.39    0.13
   1   8   1    1.57    0.16
  -1   8  -1    1.39    0.14
  -2  -8  -1    0.28    0.10
  -2  -8  -1    0.27    0.07
   2  -8   1    0.26    0.10
   2   8   1    0.32    0.09
  -2   8  -1    0.32    0.07
  -3  -8  -1    0.36    0.08
   3   8   1    0.36    0.09
  -3   8  -1    0.24    0.05
  -3   8  -1    0.26    0.06
  -4  -8  -1   11.18    0.44
  -4   8  -1   11.34    0.37
  -4   8  -1   11.11    0.38
   4   8   1   11.24    0.51
   4   8   1   11.26    0.39
  -5  -8  -1    6.62    0.31
   5   8   1    6.27    0.36
   5   8   1    6.82    0.28
  -6  -8  -1    5.38    0.28
   6   8   1    6.04    0.27
   6   8   1    5.74    0.35
  -7  -8  -1    4.04    0.22
   7   8   1    3.65    0.22
   7   8   1    3.51    0.28
  -8  -8  -1    0.04    0.06
   8   8   1   -0.04    0.05
  -9  -8  -1    0.78    0.11
   9   8   1    0.97    0.14
 -10  -8  -1    0.01    0.06
  10   8   1    0.10    0.08
 -11  -8  -1    0.01    0.05
  11   8   1    0.08    0.08
 -12  -8  -1   -0.01    0.04
 -12  -8  -1   -0.06    0.09
  12   8   1   -0.02    0.08
 -11  -9   1    1.20    0.14
  11   9  -1    1.53    0.19
 -10  -9   1    0.07    0.06
  10   9  -1    0.06    0.08
  -9  -9   1    1.33    0.15
   9   9  -1    0.94    0.14
  -8  -9   1    0.53    0.10
   8   9  -1    0.58    0.14
   8   9  -1    0.40    0.09
   8   9  -1    0.40    0.13
  -7  -9   1    0.76    0.12
   7   9  -1    0.46    0.14
   7   9  -1    0.83    0.17
   7   9  -1    0.76    0.11
  -6  -9   1    3.00    0.20
   6   9  -1    2.36    0.27
   6   9  -1    2.49    0.26
   6   9  -1    2.76    0.17
  -5  -9   1    2.05    0.19
   5   9  -1    1.67    0.21
   5   9  -1    2.05    0.23
   5   9  -1    1.72    0.11
  -4  -9   1    0.14    0.07
   4   9  -1    0.12    0.08
   4   9  -1    0.25    0.09
  -4   9   1    0.14    0.04
  -4   9   1    0.11    0.04
  -3  -9   1    0.05    0.06
   3   9  -1   -0.10    0.05
  -3   9   1   -0.02    0.04
   3   9  -1    0.07    0.06
  -2  -9   1    1.46    0.14
  -2   9   1    1.50    0.15
   2   9  -1    1.26    0.17
   2   9  -1    1.39    0.17
  -2   9   1    1.35    0.14
  -1   9   1    0.27    0.08
   1   9  -1    0.28    0.09
  -1   9   1    0.23    0.07
   1   9  -1    0.14    0.07
   0   9  -1    2.55    0.20
   0   9   1    2.81    0.20
  -1   9  -1    4.67    0.26
   1   9   1    4.50    0.28
  -2  -9  -1    1.38    0.14
   2   9   1    1.47    0.18
  -2   9  -1    1.43    0.14
  -3  -9  -1   12.16    0.47
  -3   9  -1   11.73    0.45
   3   9   1   11.92    0.54
  -4  -9  -1    0.34    0.08
  -4   9  -1    0.39    0.05
   4   9   1    0.39    0.11
  -4   9  -1    0.44    0.05
  -5  -9  -1    0.52    0.10
   5   9   1    0.55    0.13
   5   9   1    0.40    0.07
  -6  -9  -1    1.47    0.15
   6   9   1    1.56    0.13
   6   9   1    1.41    0.21
  -7  -9  -1   -0.01    0.05
   7   9   1    0.08    0.07
   7   9   1   -0.07    0.05
  -8  -9  -1    0.62    0.11
   8   9   1    0.57    0.11
  -9  -9  -1    0.05    0.05
   9   9   1   -0.07    0.06
 -10  -9  -1    0.28    0.08
  10   9   1    0.11    0.08
 -11  -9  -1    1.47    0.15
  11   9   1    1.51    0.19
  -9 -10   1    0.10    0.07
   9  10  -1   -0.02    0.07
  -8 -10   1    0.13    0.07
   8  10  -1    0.20    0.11
   8  10  -1    0.01    0.08
   8  10  -1    0.01    0.06
  -7 -10   1    0.13    0.07
   7  10  -1    0.05    0.05
   7  10  -1    0.10    0.10
   7  10  -1    0.12    0.10
  -6 -10   1    0.25    0.08
   6  10  -1    0.03    0.09
   6  10  -1    0.13    0.09
  -5 -10   1    1.36    0.16
   5  10  -1    1.22    0.19
   5  10  -1    1.44    0.20
  -4 -10   1    0.37    0.09
   4  10  -1    0.33    0.11
  -4  10   1    0.38    0.06
   4  10  -1    0.37    0.12
  -3 -10   1    0.28    0.09
  -3  10   1    0.44    0.08
   3  10  -1    0.56    0.13
   3  10  -1    0.20    0.10
   2  10  -1    3.38    0.26
  -2  10   1    3.99    0.23
   1  10  -1    2.40    0.24
  -1  10   1    2.27    0.19
  -1  10   1    2.23    0.18
   0  10   1    6.33    0.35
   0  10   1    7.09    0.36
   0  10  -1    6.41    0.35
  -1  10  -1    1.83    0.19
   1  10   1    1.65    0.19
   1  10   1    1.72    0.19
  -2  10  -1    2.60    0.19
   2  10   1    2.80    0.23
  -3 -10  -1    2.76    0.19
  -3  10  -1    2.82    0.17
   3  10   1    2.37    0.25
  -4 -10  -1    4.06    0.25
  -4  10  -1    4.61    0.19
   4  10   1    4.38    0.31
  -4  10  -1    4.32    0.18
  -5 -10  -1    0.07    0.07
   5  10   1    0.11    0.09
  -6 -10  -1    1.51    0.17
   6  10   1    1.95    0.25
  -7 -10  -1    0.06    0.07
   7  10   1    0.03    0.06
   7  10   1   -0.10    0.07
  -8 -10  -1    0.15    0.07
   8  10   1   -0.02    0.06
  -9 -10  -1    1.23    0.15
   9  10   1    1.23    0.15
  -7 -11   1    0.03    0.07
   7  11  -1    0.07    0.10
   7  11  -1    0.12    0.10
  -6 -11   1    0.03    0.06
   6  11  -1   -0.07    0.06
   6  11  -1    0.10    0.10
  -5 -11   1    0.25    0.09
   5  11  -1    0.46    0.14
   5  11  -1    0.18    0.10
  -4 -11   1    1.18    0.15
  -4  11   1    1.22    0.10
   4  11  -1    1.28    0.20
  -3  11   1    1.63    0.15
   3  11  -1    1.75    0.23
  -2  11   1    0.23    0.08
   2  11  -1    0.18    0.10
   1  11  -1    1.46    0.20
  -1  11   1    1.31    0.17
   0  11   1    5.06    0.32
   0  11  -1    5.37    0.33
   0  11   1    5.83    0.34
   1  11   1    1.17    0.17
  -1  11  -1    1.26    0.16
   1  11   1    1.40    0.19
   2  11   1    0.29    0.10
  -2  11  -1    0.37    0.09
   2  11   1    0.33    0.11
  -3 -11  -1    0.51    0.11
  -3  11  -1    0.78    0.10
   3  11   1    0.82    0.16
   3  11   1    0.49    0.14
  -4 -11  -1    0.12    0.07
  -4  11  -1    0.12    0.03
   4  11   1    0.08    0.09
   4  11   1    0.09    0.09
  -5 -11  -1    0.65    0.12
   5  11   1    0.76    0.17
   5  11   1    0.64    0.16
  -6 -11  -1    0.05    0.07
   6  11   1    0.38    0.14
   6  11   1    0.10    0.09
  -7 -11  -1    1.28    0.16
   7  11   1    1.10    0.20
   7  11   1    1.33    0.23
  -4 -12   1    0.20    0.09
  -4  12   1    0.08    0.03
   4  12  -1    0.06    0.09
   3  12  -1    0.17    0.11
  -3  12   1    0.13    0.06
  -2  12   1    0.17    0.08
   2  12  -1    0.03    0.09
   1  12  -1    5.97    0.38
  -1  12   1    5.89    0.34
   0  12  -1    0.34    0.11
   0  12   1    0.77    0.15
  -1  12  -1    6.11    0.34
   1  12   1    5.09    0.35
  -2  12  -1    0.55    0.11
   2  12   1    0.69    0.16
   2  12   1    0.64    0.15
  -3  12  -1    0.29    0.07
   3  12   1    0.25    0.11
   3  12   1    0.32    0.12
  -4 -12  -1   -0.10    0.06
   4  12   1   -0.08    0.08
   4  12   1    0.00    0.08
 -16   0   2    1.63    0.15
 -15   0   2   -0.01    0.04
 -14   0   2    0.65    0.10
 -13   0   2   -0.02    0.04
 -12   0   2    0.78    0.10
 -11   0   2    0.05    0.04
 -10   0   2    3.72    0.20
  -9   0   2   -0.03    0.03
  -9   0   2    0.04    0.04
   8   0  -2    0.33    0.07
   8   0  -2    0.31    0.04
  -8   0   2    0.37    0.06
  -8   0   2    0.33    0.06
   7   0  -2    0.00    0.03
  -7   0   2   -0.01    0.02
  -7   0   2   -0.02    0.02
   7   0  -2    0.01    0.01
  -6   0   2    0.06    0.03
   6   0  -2    0.00    0.01
  -6   0   2   -0.01    0.03
   6   0  -2   -0.03    0.03
   5   0  -2   -0.08    0.01
   5   0  -2   -0.11    0.02
  -5   0   2   -0.09    0.02
  -5   0   2   -0.10    0.02
   4   0  -2    0.80    0.07
  -4   0   2    0.68    0.06
  -3   0   2    0.25    0.03
   3   0  -2    0.00    0.02
   2   0  -2    6.33    0.20
  -2   0   2    6.15    0.22
   2   0  -2    6.19    0.24
  -2   0   2    6.28    0.19
  -1   0   2    0.01    0.01
  -1   0   2    0.00    0.01
   1   0  -2    0.01    0.01
  -1   0   2    0.01    0.02
   1   0  -2    0.00    0.01
   0   0  -2    7.18    0.23
   0   0  -2    7.45    0.23
   0   0   2    7.65    0.23
   0   0  -2    7.51    0.25
   0   0   2    7.33    0.23
  -1   0  -2   -0.34    0.01
   1   0   2   -0.34    0.01
  -1   0  -2   -0.34    0.00
  -1   0  -2   -0.34    0.01
   1   0   2   -0.34    0.01
  -1   0  -2   -0.33    0.01
  -2   0  -2    1.67    0.08
   2   0   2    1.69    0.08
  -2   0  -2    1.68    0.08
   2   0   2    1.75    0.06
   2   0   2    1.72    0.06
  -3   0  -2   -0.02    0.02
   3   0   2    0.00    0.02
  -3   0  -2    0.02    0.02
  -4   0  -2    0.67    0.06
  -4   0  -2    0.73    0.06
   4   0   2    0.69    0.06
  -4   0  -2    0.73    0.06
  -5   0  -2    0.00    0.02
  -5   0  -2   -0.02    0.02
  -5   0  -2   -0.01    0.02
   5   0   2    0.04    0.03
  -6   0  -2   17.36    0.65
  -6   0  -2   16.99    0.59
   6   0   2   16.86    0.52
   6   0   2   17.02    0.64
  -6   0  -2   19.94    0.60
   7   0   2    0.03    0.01
   7   0   2    0.01    0.03
  -7   0  -2    0.02    0.02
  -7   0  -2    0.01    0.02
  -8   0  -2    0.03    0.03
  -8   0  -2    0.01    0.03
   8   0   2    0.03    0.02
   8   0   2   -0.04    0.03
  -9   0  -2   -0.03    0.03
  -9   0  -2    0.00    0.03
   9   0   2    0.01    0.04
 -10   0  -2    0.24    0.06
 -11   0  -2    0.00    0.03
 -12   0  -2    0.02    0.04
 -13   0  -2    0.02    0.04
 -14   0  -2    4.55    0.24
 -15   0  -2    0.01    0.05
 -16   0  -2    1.10    0.12
 -16  -1   2    0.66    0.12
 -15  -1   2   -0.01    0.05
 -15   1   2    0.04    0.03
 -14  -1   2    6.15    0.32
 -14   1   2    5.95    0.25
 -13  -1   2    8.08    0.38
 -13   1   2    8.23    0.33
 -12  -1   2    0.44    0.09
 -12   1   2    0.46    0.07
 -11  -1   2   22.96    0.82
 -11   1   2   22.23    0.76
 -11   1   2   23.01    0.76
 -10  -1   2    1.49    0.15
 -10   1   2    1.84    0.11
 -10   1   2    1.77    0.11
  -9  -1   2   28.20    0.95
  -9   1   2   27.90    0.90
  -9   1   2   27.18    0.90
   9   1  -2   27.95    0.88
  -8  -1   2    2.01    0.14
   8  -1  -2    2.01    0.16
  -8  -1   2    2.14    0.14
   8   1  -2    2.08    0.16
  -8   1   2    2.14    0.11
   8   1  -2    1.99    0.11
  -8   1   2    2.04    0.11
  -7  -1   2    0.35    0.07
  -7  -1   2    0.33    0.06
   7  -1  -2    0.43    0.08
   7   1  -2    0.49    0.05
  -7   1   2    0.45    0.06
   7   1  -2    0.44    0.08
  -7   1   2    0.40    0.05
   6  -1  -2    4.94    0.25
  -6  -1   2    5.15    0.26
  -6  -1   2    4.88    0.22
  -6   1   2    5.00    0.19
  -6   1   2    4.90    0.19
   6   1  -2    4.85    0.24
   6   1  -2    4.88    0.19
  -5  -1   2    2.53    0.15
  -5  -1   2    2.48    0.14
   5   1  -2    2.43    0.11
  -5   1   2    2.82    0.12
  -5   1   2    2.43    0.11
   5   1  -2    2.51    0.15
  -4  -1   2    0.78    0.04
  -4  -1   2    0.74    0.04
  -4  -1   2    0.71    0.08
  -4  -1   2    0.85    0.07
   4   1  -2    0.75    0.05
   4   1  -2    0.77    0.08
  -4   1   2    0.80    0.05
  -4   1   2    0.78    0.05
  -3  -1   2    9.75    0.31
  -3  -1   2   10.18    0.35
  -3  -1   2   10.13    0.38
  -3  -1   2    9.69    0.31
  -3   1   2   10.13    0.33
   3   1  -2    9.11    0.32
   3   1  -2    9.76    0.37
  -3   1   2    9.93    0.32
  -2  -1   2   33.92    1.03
  -2  -1   2   33.02    1.10
  -2  -1   2   32.60    0.99
   2   1  -2   32.84    1.10
  -2   1   2   32.62    1.01
   2   1  -2   33.32    1.03
   2   1  -2   32.98    0.99
  -1  -1   2   92.12    3.54
  -1  -1   2   96.41    3.22
  -1  -1   2  107.68    3.08
   1  -1  -2   96.38    3.09
  -1   1   2  108.54    3.08
   1   1  -2  103.83    3.17
   1   1  -2   98.17    3.16
   1   1  -2  108.74    3.08
   1   1  -2  101.63    3.51
   0  -1   2   22.84    0.65
   0  -1  -2   22.95    0.66
   0  -1   2   22.23    0.65
   0  -1   2   21.46    0.71
   0  -1  -2   21.07    0.65
   0   1   2   21.10    0.65
   0   1  -2   21.62    0.72
   0   1  -2   21.33    0.65
   0   1  -2   21.09    0.64
   0   1  -2   22.07    0.68
   0   1   2   21.56    0.65
   0   1   2   21.60    0.68
  -1  -1  -2  146.99    5.56
  -1  -1  -2  160.71    4.97
  -1  -1  -2  169.06    4.83
  -1  -1  -2  153.38    4.99
   1   1   2  167.94    4.83
   1   1   2  157.85    4.89
  -1   1  -2  161.32    5.04
  -2  -1  -2   26.75    0.90
  -2  -1  -2   26.98    0.81
  -2  -1  -2   27.19    0.81
   2   1   2   25.60    0.81
  -2   1  -2   26.90    0.82
   2   1   2   27.31    0.90
  -2   1  -2   27.19    0.82
  -3  -1  -2   10.52    0.32
  -3  -1  -2    9.78    0.32
  -3  -1  -2   10.23    0.36
  -3  -1  -2   10.04    0.37
   3   1   2    9.92    0.33
  -3   1  -2   10.33    0.33
  -3   1  -2   10.58    0.33
   3   1   2   10.20    0.37
  -4  -1  -2   -0.01    0.02
  -4  -1  -2   -0.01    0.01
  -4  -1  -2    0.01    0.01
  -4  -1  -2    0.00    0.02
   4  -1   2    0.00    0.02
   4   1   2   -0.01    0.02
  -4   1  -2    0.01    0.01
   4   1   2    0.02    0.02
  -4   1  -2    0.01    0.01
   5  -1   2    0.23    0.04
  -5  -1  -2    0.30    0.05
  -5  -1  -2    0.17    0.04
  -5   1  -2    0.34    0.04
   5   1   2    0.27    0.04
  -5   1  -2    0.30    0.03
   5   1   2    0.22    0.05
  -6  -1  -2    2.12    0.14
  -6  -1  -2    2.25    0.13
   6  -1   2    2.00    0.12
   6   1   2    2.05    0.10
  -6   1  -2    2.05    0.10
  -6   1  -2    1.98    0.10
   6   1   2    2.00    0.13
  -7  -1  -2    2.07    0.13
  -7  -1  -2    2.02    0.13
  -7  -1  -2    2.26    0.15
   7  -1   2    2.03    0.13
  -7   1  -2    2.04    0.10
  -7   1  -2    2.14    0.11
   7   1   2    1.95    0.14
   7   1   2    2.21    0.10
  -8  -1  -2    5.31    0.25
   8  -1   2    5.21    0.26
  -8  -1  -2    5.21    0.24
  -8  -1  -2    5.47    0.28
  -8   1  -2    5.16    0.21
  -8   1  -2    5.32    0.21
   8   1   2    5.10    0.26
   8   1   2    5.33    0.20
   9  -1   2    1.09    0.13
  -9  -1  -2    0.98    0.11
  -9  -1  -2    1.05    0.13
   9   1   2    1.03    0.13
   9   1   2    0.91    0.08
  -9   1  -2    1.14    0.08
  -9   1  -2    0.97    0.08
 -10  -1  -2    5.12    0.26
 -10   1  -2    4.84    0.21
 -10   1  -2    4.62    0.20
 -11  -1  -2    1.24    0.14
 -11   1  -2    1.17    0.09
 -11   1  -2    1.15    0.09
 -12  -1  -2   -0.02    0.05
 -12   1  -2    0.01    0.03
 -12   1  -2    0.00    0.03
 -13  -1  -2    4.92    0.27
 -13   1  -2    4.95    0.21
 -14  -1  -2   -0.02    0.06
 -14   1  -2    0.03    0.03
 -15  -1  -2    0.54    0.11
 -16  -1  -2    0.34    0.09
 -16  -2   2    0.01    0.06
 -15  -2   2    1.94    0.22
 -14  -2   2    3.53    0.25
 -13  -2   2    0.02    0.06
 -12  -2   2    9.91    0.45
 -11  -2   2    0.01    0.05
 -11   2   2    0.07    0.02
 -11   2   2    0.06    0.02
 -10  -2   2   10.21    0.47
 -10  -2   2    9.75    0.41
  10   2  -2    7.35    0.34
 -10   2   2    9.11    0.30
 -10   2   2    9.17    0.30
  -9  -2   2    5.04    0.29
  -9  -2   2    5.22    0.27
  -9   2   2    5.07    0.18
  -9   2   2    5.02    0.18
   9   2  -2    4.09    0.21
  -8  -2   2    0.14    0.06
   8  -2  -2    0.15    0.06
  -8  -2   2    0.21    0.06
  -8   2   2    0.15    0.03
   8   2  -2    0.17    0.05
  -8   2   2    0.15    0.03
  -7  -2   2   16.53    0.66
  -7  -2   2   17.30    0.61
   7   2  -2   17.18    0.61
  -7   2   2   16.34    0.53
   7   2  -2   16.99    0.65
   7   2  -2   16.36    0.55
  -7   2   2   16.34    0.53
  -6  -2   2    2.90    0.12
  -6  -2   2    2.87    0.18
  -6  -2   2    2.70    0.17
  -6  -2   2    2.93    0.12
  -6   2   2    3.03    0.11
  -6   2   2    2.96    0.11
   6   2  -2    2.93    0.14
   6   2  -2    2.70    0.17
   6   2  -2    3.30    0.18
  -5  -2   2   54.23    1.76
  -5  -2   2   54.79    1.88
  -5  -2   2   57.09    1.66
   5   2  -2   55.89    1.68
   5   2  -2   56.97    1.88
  -5   2   2   55.64    1.69
  -5   2   2   54.85    1.69
   5   2  -2   56.31    1.76
  -4  -2   2   15.13    0.54
  -4  -2   2   14.89    0.57
  -4  -2   2   15.87    0.49
   4   2  -2   15.35    0.54
   4   2  -2   15.25    0.54
  -4   2   2   15.39    0.48
  -4   2   2   15.18    0.48
   4   2  -2   15.64    0.57
  -4   2   2   15.28    0.48
   4   2  -2   14.74    0.49
  -3  -2   2  104.31    3.08
  -3  -2   2  108.72    3.19
  -3  -2   2  105.42    3.42
  -3   2   2  104.89    3.14
   3   2  -2  104.31    3.42
  -3   2   2   97.17    3.30
   3   2  -2  102.78    3.19
   3   2  -2  105.05    3.19
   3   2  -2  106.85    3.09
  -2  -2   2   25.11    0.80
  -2  -2   2   24.62    0.84
   2   2  -2   23.69    0.80
  -2   2   2   24.47    0.76
   2   2  -2   24.32    0.84
  -2   2   2   25.21    0.77
   2   2  -2   24.77    0.75
   2   2  -2   24.59    0.80
   1  -2  -2  136.96    4.03
  -1  -2   2  129.81    4.25
  -1  -2   2  148.44    4.42
   1  -2  -2  115.78    4.03
  -1   2   2  137.27    4.43
   1   2  -2  129.02    4.20
   1   2  -2  147.32    4.12
   1   2  -2  140.63    4.88
   1   2  -2  137.33    4.23
   0  -2   2   28.61    0.96
   0  -2  -2   27.66    0.86
   0  -2   2   28.76    0.86
   0   2  -2   27.72    0.90
   0   2   2   28.32    0.90
   0   2  -2   30.73    0.97
   0   2   2   28.74    0.86
   0   2   2   29.96    0.86
  -1  -2  -2  146.49    4.68
  -1  -2  -2  162.31    4.38
  -1   2  -2  139.42    4.76
   1   2   2  147.90    4.59
   1   2   2  157.11    4.52
   1   2   2  142.41    4.67
  -1   2  -2  144.05    4.70
  -2  -2  -2  775.82   26.88
  -2  -2  -2  787.57   25.10
  -2  -2  -2  777.31   24.09
   2   2   2  817.21   24.91
  -2   2  -2  839.68   24.48
   2   2   2  839.00   27.06
  -3  -2  -2   44.57    1.39
  -3  -2  -2   44.27    1.48
  -3  -2  -2   43.10    1.32
   3   2   2   45.29    1.39
  -3   2  -2   44.38    1.32
  -3   2  -2   41.69    1.32
   3   2   2   45.20    1.48
  -4  -2  -2   85.24    2.62
  -4  -2  -2   87.96    2.52
  -4  -2  -2   79.90    2.51
  -4  -2  -2   83.90    2.80
   4   2   2   84.11    2.52
   4   2   2   85.76    2.80
   4   2   2   88.14    2.62
  -5  -2  -2    5.37    0.25
  -5  -2  -2    5.54    0.19
  -5  -2  -2    5.39    0.24
   5   2   2    5.31    0.21
   5   2   2    5.66    0.26
   5   2   2    5.62    0.25
  -6  -2  -2    6.52    0.21
  -6  -2  -2    6.89    0.29
  -6  -2  -2    6.49    0.30
  -6  -2  -2    6.19    0.21
   6   2   2    6.51    0.25
   6   2   2    6.74    0.29
   6   2   2    7.22    0.31
   7  -2   2    0.36    0.06
  -7  -2  -2    0.24    0.06
  -7  -2  -2    0.29    0.07
   7   2   2    0.24    0.05
   7   2   2    0.25    0.06
   8  -2   2   10.69    0.45
  -8  -2  -2   10.81    0.44
  -8  -2  -2   10.84    0.47
   8   2   2   11.19    0.47
   8   2   2   11.01    0.39
   9  -2   2    8.95    0.40
  -9  -2  -2    8.91    0.42
  -9  -2  -2    9.03    0.39
   9   2   2    8.89    0.34
 -10  -2  -2    0.20    0.07
 -10  -2  -2    0.15    0.08
 -11  -2  -2    0.10    0.06
 -11  -2  -2    0.12    0.07
 -12  -2  -2    5.29    0.30
 -13  -2  -2    0.64    0.12
 -14  -2  -2    1.40    0.17
 -15  -2  -2    0.83    0.14
 -16  -2  -2    1.61    0.20
 -15  -3   2    0.25    0.10
 -14  -3   2    1.67    0.21
 -13  -3   2    0.36    0.11
 -12  -3   2    0.00    0.07
 -11  -3   2    0.61    0.12
  11   3  -2    1.04    0.12
 -10  -3   2    0.11    0.07
 -10  -3   2    0.07    0.06
  10   3  -2    0.14    0.05
  -9  -3   2    0.94    0.14
  -9  -3   2    1.00    0.14
   9   3  -2    0.82    0.10
  -8  -3   2   19.28    0.74
  -8  -3   2   20.03    0.80
  -8  -3   2   20.69    0.63
   8   3  -2   20.64    0.68
  -7  -3   2    1.13    0.14
  -7  -3   2    1.25    0.14
  -7  -3   2    0.99    0.07
  -7  -3   2    1.00    0.07
   7   3  -2    1.00    0.13
   7   3  -2    1.09    0.13
   7   3  -2    0.98    0.10
  -6  -3   2   10.51    0.46
  -6  -3   2   10.71    0.37
  -6  -3   2   10.94    0.44
   6   3  -2   10.79    0.39
   6   3  -2   10.88    0.46
   6   3  -2   10.75    0.43
  -5  -3   2    3.01    0.18
  -5  -3   2    3.03    0.14
  -5  -3   2    3.08    0.18
   5   3  -2    3.23    0.18
   5   3  -2    2.91    0.18
   5   3  -2    2.92    0.15
  -4  -3   2   88.23    2.95
   4   3  -2   89.04    2.76
   4   3  -2   90.28    2.95
  -4   3   2   90.66    2.67
  -4   3   2   89.28    2.67
   4   3  -2   86.81    2.65
  -3  -3   2   73.46    2.46
  -3  -3   2   65.09    2.20
  -3  -3   2   74.85    2.30
   3   3  -2   75.38    2.46
  -3   3   2   73.49    2.24
  -3   3   2   77.13    2.24
   3   3  -2   76.76    2.21
   3   3  -2   75.24    2.30
   3   3  -2   75.97    2.30
  -2  -3   2   17.11    0.66
  -2  -3   2   20.19    0.58
  -2  -3   2   17.98    0.63
   2   3  -2   18.64    0.63
   2   3  -2   17.93    0.62
   2   3  -2   17.95    0.58
   2   3  -2   20.06    0.67
  -2   3   2   18.38    0.59
  -2   3   2   17.84    0.59
  -1  -3   2    8.51    0.34
  -1  -3   2    8.55    0.28
   1  -3  -2    8.50    0.26
   1   3  -2    8.32    0.34
   1   3  -2    8.71    0.32
  -1   3   2    8.70    0.30
   1   3  -2    8.55    0.28
   1   3  -2    8.39    0.27
   0  -3  -2    3.01    0.12
   0  -3   2    2.81    0.11
   0  -3   2    3.12    0.15
   0   3   2    2.99    0.14
   0   3   2    2.90    0.09
   0   3  -2    2.81    0.14
  -1  -3  -2   20.58    0.64
  -1  -3  -2   20.58    0.68
  -1  -3  -2   20.47    0.74
   1   3   2   20.94    0.64
  -1   3  -2   20.92    0.67
  -1   3  -2   21.06    0.66
   1   3   2   20.76    0.69
   1   3   2   20.58    0.64
  -2  -3  -2   23.50    0.74
  -2  -3  -2   24.26    0.85
  -2  -3  -2   23.99    0.79
   2   3   2   24.30    0.80
  -2   3  -2   23.81    0.75
   2   3   2   23.57    0.74
  -3  -3  -2    3.39    0.19
  -3  -3  -2    3.33    0.17
  -3  -3  -2    3.29    0.15
   3   3   2    3.53    0.18
   3   3   2    3.31    0.15
  -3   3  -2    3.25    0.11
  -3   3  -2    3.29    0.11
   3   3   2    3.31    0.18
  -4  -3  -2    0.81    0.10
  -4  -3  -2    1.00    0.11
  -4  -3  -2    0.89    0.07
   4   3   2    0.85    0.10
   4   3   2    0.93    0.07
   4   3   2    0.91    0.11
  -5  -3  -2   42.09    1.47
  -5  -3  -2   40.35    1.29
  -5  -3  -2   43.11    1.38
   5   3   2   43.29    1.31
   5   3   2   42.67    1.38
   5   3   2   44.67    1.48
  -6  -3  -2   58.15    1.80
  -6  -3  -2   55.04    1.91
  -6  -3  -2   55.98    1.68
   6   3   2   55.39    1.70
   6   3   2   55.54    1.79
   6   3   2   56.21    1.92
  -7  -3  -2    0.17    0.06
  -7  -3  -2    0.19    0.03
  -7  -3  -2    0.25    0.07
  -7  -3  -2    0.11    0.03
   7   3   2    0.27    0.07
   7   3   2    0.11    0.04
   7   3   2    0.24    0.08
  -8  -3  -2    7.57    0.24
  -8  -3  -2    7.31    0.36
  -8  -3  -2    7.57    0.24
  -8  -3  -2    7.58    0.35
   8   3   2    7.66    0.30
  -9  -3  -2    1.22    0.15
  -9  -3  -2    1.47    0.17
   9  -3   2    1.53    0.15
   9   3   2    1.46    0.13
 -10  -3  -2   30.63    1.11
 -10  -3  -2   33.34    1.20
  10   3   2   30.81    1.02
 -11  -3  -2    4.81    0.31
 -11  -3  -2    4.41    0.28
  11   3   2    4.74    0.24
 -12  -3  -2   30.44    1.11
 -13  -3  -2    0.08    0.08
 -14  -3  -2    0.50    0.13
 -15  -3  -2    0.01    0.07
 -15  -4   2    1.79    0.23
 -14  -4   2    1.29    0.19
 -13  -4   2    0.14    0.09
  13   4  -2    0.13    0.07
 -12  -4   2    1.09    0.17
  12   4  -2    1.09    0.14
 -11  -4   2    3.96    0.28
  11   4  -2    4.27    0.23
 -10  -4   2    3.59    0.25
  10   4  -2    3.26    0.20
  -9  -4   2    3.30    0.24
  -9  -4   2    3.35    0.24
  -9  -4   2    3.48    0.15
   9   4  -2    3.75    0.20
  -8  -4   2    0.02    0.03
  -8  -4   2   -0.03    0.05
  -8  -4   2    0.00    0.05
   8   4  -2    0.02    0.04
  -7  -4   2    2.37    0.18
  -7  -4   2    2.55    0.13
  -7  -4   2    2.48    0.19
   7   4  -2    2.36    0.15
   7   4  -2    2.31    0.18
  -6  -4   2    1.84    0.15
  -6  -4   2    2.14    0.17
  -6  -4   2    2.01    0.12
   6   4  -2    1.90    0.16
   6   4  -2    1.82    0.13
   6   4  -2    2.06    0.16
  -5  -4   2    1.99    0.12
  -5  -4   2    2.24    0.16
  -5  -4   2    2.23    0.16
   5   4  -2    2.26    0.17
   5   4  -2    2.11    0.13
   5   4  -2    1.81    0.15
  -4  -4   2    5.96    0.28
  -4  -4   2    5.24    0.26
  -4  -4   2    5.53    0.22
   4   4  -2    5.41    0.26
  -4   4   2    5.65    0.19
  -4   4   2    5.99    0.19
   4   4  -2    5.53    0.28
   4   4  -2    5.41    0.23
  -3  -4   2    5.86    0.28
  -3  -4   2    5.71    0.23
  -3  -4   2    5.36    0.26
  -3   4   2    6.00    0.22
   3   4  -2    5.98    0.23
  -3   4   2    6.13    0.22
   3   4  -2    6.11    0.27
   3   4  -2    5.71    0.28
   3   4  -2    5.85    0.27
  -2  -4   2    4.79    0.18
  -2  -4   2    4.79    0.22
  -2  -4   2    4.51    0.23
   2   4  -2    4.32    0.23
   2   4  -2    4.78    0.17
   2   4  -2    4.46    0.22
   2   4  -2    4.61    0.18
   2   4  -2    4.66    0.22
  -2   4   2    4.34    0.18
  -2   4   2    4.49    0.18
  -1  -4   2   16.06    0.61
   1  -4  -2   16.60    0.50
  -1  -4   2   16.45    0.52
   1   4  -2   15.90    0.57
  -1   4   2   16.76    0.55
   1   4  -2   16.27    0.49
  -1   4   2   16.41    0.55
   1   4  -2   16.69    0.57
   1   4  -2   16.37    0.49
   0  -4  -2    0.29    0.04
   0  -4   2    0.16    0.04
   0  -4   2    0.31    0.04
   0   4  -2    0.26    0.05
   0   4   2    0.17    0.04
  -1  -4  -2    0.15    0.05
  -1  -4  -2    0.10    0.04
  -1  -4  -2    0.10    0.03
  -1   4  -2    0.07    0.03
   1   4   2    0.10    0.02
   1   4   2    0.14    0.04
  -1   4  -2    0.05    0.02
   1   4   2    0.12    0.02
  -2  -4  -2    1.92    0.10
  -2  -4  -2    1.65    0.12
  -2  -4  -2    1.80    0.14
   2   4   2    1.77    0.12
  -2   4  -2    1.76    0.09
   2   4   2    1.74    0.09
  -2   4  -2    1.86    0.09
  -3  -4  -2    0.36    0.07
  -3  -4  -2    0.41    0.08
  -3  -4  -2    0.31    0.05
   3   4   2    0.53    0.06
  -3   4  -2    0.34    0.03
  -3   4  -2    0.44    0.03
   3   4   2    0.36    0.07
  -4  -4  -2   86.61    2.76
  -4  -4  -2   86.06    2.64
  -4  -4  -2   87.10    2.95
   4   4   2   86.31    2.76
   4   4   2   93.77    2.65
   4   4   2   90.62    2.95
  -5  -4  -2   53.61    1.80
  -5  -4  -2   56.10    1.92
  -5  -4  -2   54.60    1.70
   5   4   2   54.74    1.80
   5   4   2   58.13    1.93
   5   4   2   59.25    1.72
  -6  -4  -2   22.95    0.84
  -6  -4  -2   21.05    0.71
  -6  -4  -2   21.20    0.79
   6   4   2   22.52    0.84
   6   4   2   21.83    0.79
   6   4   2   22.63    0.73
  -7  -4  -2    9.03    0.41
  -7  -4  -2    8.98    0.32
  -7  -4  -2    7.53    0.38
   7   4   2    8.79    0.35
   7   4   2    9.22    0.40
  -8  -4  -2    0.20    0.07
  -8  -4  -2    0.12    0.06
  -8  -4  -2    0.38    0.05
   8   4   2    0.32    0.07
  -9  -4  -2   12.00    0.53
  -9  -4  -2   11.92    0.39
  -9  -4  -2   12.41    0.55
   9   4   2   12.50    0.47
 -10  -4  -2    0.04    0.06
 -10  -4  -2    0.03    0.06
  10   4   2   -0.05    0.04
 -11  -4  -2    3.76    0.26
  11   4   2    3.04    0.20
 -12  -4  -2    0.56    0.13
  12   4   2    0.63    0.11
 -13  -4  -2    2.74    0.27
 -14  -4  -2    1.39    0.20
 -15  -4  -2    0.08    0.09
 -15  -5   2    1.34    0.21
  15   5  -2    0.93    0.16
 -14  -5   2    0.00    0.07
  14   5  -2    0.11    0.08
 -13  -5   2    2.70    0.29
  13   5  -2    2.87    0.21
 -12  -5   2    1.02    0.17
  12   5  -2    0.96    0.13
 -11  -5   2    2.44    0.26
  11   5  -2    2.59    0.19
 -10  -5   2    0.58    0.13
 -10  -5   2    0.64    0.07
  10   5  -2    0.66    0.11
  -9  -5   2    1.38    0.10
  -9  -5   2    1.42    0.18
   9   5  -2    1.44    0.15
  -8  -5   2    0.12    0.08
  -8  -5   2    0.07    0.06
  -8  -5   2    0.05    0.04
   8   5  -2    0.06    0.07
   8   5  -2    0.03    0.05
  -7  -5   2    5.42    0.24
  -7  -5   2    5.39    0.32
  -7  -5   2    6.49    0.32
   7   5  -2    5.51    0.31
   7   5  -2    5.25    0.25
  -6  -5   2    3.43    0.17
  -6  -5   2    3.47    0.23
  -6  -5   2    3.73    0.23
   6   5  -2    3.55    0.19
   6   5  -2    3.40    0.23
  -5  -5   2   -0.04    0.03
  -5  -5   2   -0.01    0.04
  -5  -5   2   -0.03    0.03
   5   5  -2    0.05    0.05
   5   5  -2    0.06    0.04
  -4  -5   2    6.21    0.30
  -4  -5   2    5.90    0.31
  -4  -5   2    7.14    0.26
  -4   5   2    6.40    0.22
   4   5  -2    6.42    0.32
   4   5  -2    5.98    0.25
   4   5  -2    5.63    0.29
  -4   5   2    6.35    0.22
  -3  -5   2    0.49    0.09
  -3  -5   2    0.64    0.10
  -3  -5   2    0.40    0.06
   3   5  -2    0.60    0.10
  -3   5   2    0.52    0.06
   3   5  -2    0.46    0.08
   3   5  -2    0.49    0.06
   3   5  -2    0.43    0.08
  -3   5   2    0.55    0.06
  -2  -5   2   30.31    1.03
  -2  -5   2   30.76    1.10
  -2  -5   2   31.99    0.96
  -2   5   2   30.32    0.99
   2   5  -2   30.97    0.93
  -2   5   2   31.52    0.99
   2   5  -2   29.69    1.03
   2   5  -2   31.47    0.94
   2   5  -2   30.53    1.03
  -1  -5   2    4.35    0.17
   1  -5  -2    4.08    0.15
  -1  -5   2    3.36    0.21
   1   5  -2    3.94    0.20
   1   5  -2    3.94    0.20
  -1   5   2    4.26    0.19
  -1   5   2    4.16    0.19
   0  -5   2    0.28    0.07
   0  -5  -2    0.33    0.05
   0  -5   2    0.34    0.04
   0   5   2    0.26    0.06
   0   5  -2    0.33    0.06
   1  -5   2    0.46    0.04
  -1  -5  -2    0.38    0.06
   1  -5   2    0.36    0.07
  -1  -5  -2    0.32    0.06
  -1  -5  -2    0.28    0.07
   1   5   2    0.37    0.03
  -1   5  -2    0.41    0.06
  -1   5  -2    0.33    0.05
   1   5   2    0.37    0.03
   1   5   2    0.33    0.07
  -2  -5  -2   -0.01    0.03
  -2  -5  -2    0.00    0.03
  -2  -5  -2    0.00    0.04
   2   5   2    0.08    0.03
  -2   5  -2    0.03    0.02
  -2   5  -2    0.00    0.02
   2   5   2    0.03    0.03
   2   5   2   -0.02    0.02
  -3  -5  -2    5.12    0.21
  -3  -5  -2    4.53    0.24
  -3  -5  -2    4.87    0.26
  -3   5  -2    5.02    0.18
   3   5   2    4.48    0.24
  -3   5  -2    4.75    0.18
   3   5   2    4.43    0.20
  -4  -5  -2   10.73    0.47
  -4  -5  -2   10.48    0.38
  -4  -5  -2   10.31    0.43
   4   5   2   10.33    0.38
   4   5   2   10.84    0.44
  -5  -5  -2   15.16    0.59
  -5  -5  -2   15.64    0.53
  -5  -5  -2   14.99    0.62
   5   5   2   14.82    0.53
   5   5   2   15.23    0.60
  -6  -5  -2    1.42    0.11
  -6  -5  -2    1.34    0.16
  -6  -5  -2    1.60    0.17
   6   5   2    1.31    0.12
   6   5   2    1.02    0.14
  -7  -5  -2    8.26    0.41
  -7  -5  -2    8.83    0.42
  -7  -5  -2    8.64    0.33
   7   5   2    8.52    0.41
   7   5   2    9.24    0.36
  -8  -5  -2    7.80    0.38
  -8  -5  -2    6.20    0.28
  -8  -5  -2    7.94    0.39
   8   5   2    8.15    0.33
  -9  -5  -2    0.08    0.08
  -9  -5  -2    0.05    0.04
  -9  -5  -2    0.10    0.08
   9   5   2    0.03    0.05
 -10  -5  -2    2.06    0.22
 -10  -5  -2    2.05    0.11
  10   5   2    1.90    0.18
 -12  -5  -2    1.05    0.17
  12   5   2    0.57    0.11
 -13  -5  -2   -0.07    0.06
  13   5   2    0.11    0.07
 -14  -5  -2    0.29    0.12
  14   5   2    0.41    0.11
 -14  -6   2    2.78    0.30
  14   6  -2    2.76    0.26
 -13  -6   2    0.15    0.09
  13   6  -2    0.04    0.08
 -12  -6   2    0.78    0.16
  12   6  -2    0.56    0.11
 -11  -6   2    1.26    0.20
 -11  -6   2    1.16    0.09
  11   6  -2    1.31    0.16
 -10  -6   2    5.41    0.24
 -10  -6   2    5.89    0.36
  10   6  -2    5.35    0.28
  -9  -6   2   -0.15    0.05
  -9  -6   2   -0.05    0.04
   9   6  -2   -0.07    0.05
  -8  -6   2    0.32    0.10
  -8  -6   2    0.60    0.09
   8   6  -2    0.62    0.13
   8   6  -2    0.31    0.08
   8   6  -2    0.46    0.11
  -7  -6   2   -0.03    0.04
  -7  -6   2   -0.03    0.05
  -7  -6   2    0.03    0.06
   7   6  -2   -0.05    0.05
   7   6  -2   -0.04    0.05
  -6  -6   2    0.79    0.13
  -6  -6   2    1.03    0.14
  -6  -6   2    0.93    0.11
   6   6  -2    0.92    0.11
   6   6  -2    1.24    0.16
  -5  -6   2    1.11    0.15
  -5  -6   2    1.20    0.12
  -5  -6   2    1.50    0.17
   5   6  -2    1.08    0.15
   5   6  -2    1.46    0.13
   5   6  -2    1.40    0.17
  -4  -6   2    1.53    0.16
  -4  -6   2    1.38    0.11
  -4  -6   2    1.40    0.16
   4   6  -2    1.73    0.18
  -4   6   2    1.47    0.08
   4   6  -2    1.45    0.11
  -4   6   2    1.29    0.08
   4   6  -2    1.40    0.15
  -3  -6   2    8.56    0.39
  -3  -6   2    8.98    0.41
  -3  -6   2    8.90    0.34
  -3   6   2    8.90    0.33
  -3   6   2    8.83    0.32
   3   6  -2    8.63    0.39
   3   6  -2    8.85    0.39
   3   6  -2    8.51    0.30
   3   6  -2    8.68    0.31
  -2  -6   2    9.30    0.39
   2  -6  -2    9.02    0.30
  -2  -6   2    8.81    0.42
  -2  -6   2    9.34    0.34
  -2   6   2    9.14    0.35
   2   6  -2    9.09    0.39
   2   6  -2    9.26    0.28
   2   6  -2    9.41    0.39
   2   6  -2    8.88    0.28
  -2   6   2    8.86    0.35
  -1  -6   2    0.90    0.12
   1  -6  -2    0.91    0.08
  -1  -6   2    1.02    0.08
   1   6  -2    0.91    0.11
  -1   6   2    1.00    0.10
   1   6  -2    0.96    0.12
  -1   6   2    0.75    0.09
   0  -6  -2    0.55    0.07
   0  -6   2    0.57    0.06
   0  -6   2    0.41    0.09
   0   6  -2    0.60    0.09
   0   6  -2    0.71    0.09
   0   6   2    0.43    0.07
   1  -6   2    0.06    0.02
  -1  -6  -2    0.09    0.06
  -1  -6  -2    0.02    0.03
  -1  -6  -2    0.02    0.04
   1  -6   2    0.02    0.05
  -1   6  -2    0.04    0.03
  -1   6  -2    0.02    0.03
   1   6   2    0.02    0.03
  -2  -6  -2    4.50    0.27
  -2  -6  -2    4.47    0.25
  -2  -6  -2    4.57    0.21
   2   6   2    4.49    0.17
  -2   6  -2    4.73    0.21
  -2   6  -2    4.53    0.20
   2   6   2    4.60    0.25
  -3  -6  -2    1.50    0.11
  -3  -6  -2    1.49    0.17
  -3  -6  -2    1.22    0.14
  -3   6  -2    1.36    0.09
   3   6   2    1.23    0.14
  -3   6  -2    1.30    0.08
   3   6   2    1.42    0.10
  -4  -6  -2    7.41    0.30
  -4  -6  -2    7.78    0.38
  -4  -6  -2    7.03    0.35
   4   6   2    7.30    0.29
   4   6   2    7.61    0.36
  -5  -6  -2    0.72    0.09
  -5  -6  -2    0.94    0.14
  -5  -6  -2    0.91    0.14
   5   6   2    0.93    0.10
   5   6   2    0.85    0.13
  -6  -6  -2    8.67    0.41
  -6  -6  -2    8.21    0.33
  -6  -6  -2    8.13    0.41
   6   6   2    7.89    0.33
   6   6   2    8.19    0.40
  -7  -6  -2    6.81    0.37
  -7  -6  -2    6.00    0.35
  -7  -6  -2    6.39    0.28
   7   6   2    6.89    0.36
   7   6   2    6.45    0.29
  -8  -6  -2    8.32    0.43
  -8  -6  -2    7.99    0.33
   8   6   2    7.93    0.35
  -9  -6  -2    0.02    0.04
  -9  -6  -2   -0.02    0.06
   9   6   2    0.05    0.06
 -10  -6  -2    0.06    0.04
 -10  -6  -2    0.03    0.07
  10   6   2   -0.12    0.04
 -11  -6  -2    0.24    0.04
 -11  -6  -2    0.02    0.07
  11   6   2    0.01    0.06
 -12  -6  -2    0.35    0.12
  12   6   2    0.25    0.09
 -13  -6  -2    0.05    0.09
  13   6   2    0.04    0.07
 -14  -6  -2    0.14    0.11
  14   6   2    0.18    0.09
 -13  -7   2    1.69    0.24
  13   7  -2    1.40    0.18
 -12  -7   2    0.32    0.12
 -12  -7   2    0.46    0.07
  12   7  -2    0.35    0.10
 -11  -7   2    0.39    0.07
 -11  -7   2    0.28    0.12
  11   7  -2    0.12    0.08
 -10  -7   2    0.07    0.09
 -10  -7   2    0.08    0.05
  10   7  -2    0.01    0.06
  -9  -7   2    1.81    0.22
  -9  -7   2    1.82    0.14
   9   7  -2    1.54    0.17
  -8  -7   2    1.81    0.22
  -8  -7   2    2.16    0.16
   8   7  -2    2.20    0.24
   8   7  -2    1.49    0.20
   8   7  -2    1.92    0.17
  -7  -7   2    6.57    0.30
   7   7  -2    6.51    0.37
   7   7  -2    6.59    0.30
   7   7  -2    6.45    0.37
  -6  -7   2    0.81    0.10
   6   7  -2    0.67    0.13
   6   7  -2    0.69    0.13
   6   7  -2    0.84    0.11
  -5  -7   2    2.54    0.17
  -5  -7   2    3.28    0.24
   5   7  -2    3.28    0.18
   5   7  -2    3.00    0.22
   5   7  -2    3.46    0.24
  -4  -7   2    1.85    0.14
  -4  -7   2    1.80    0.20
  -4   7   2    1.83    0.10
   4   7  -2    1.81    0.19
  -4   7   2    1.86    0.10
  -4   7   2    1.71    0.10
   4   7  -2    1.56    0.18
   4   7  -2    1.75    0.12
  -3  -7   2    2.55    0.21
  -3  -7   2    3.06    0.16
   3   7  -2    2.16    0.18
   3   7  -2    2.48    0.11
  -3   7   2    2.44    0.14
   3   7  -2    2.87    0.20
  -3   7   2    2.61    0.14
  -2  -7   2    5.19    0.23
  -2  -7   2    5.15    0.30
  -2   7   2    5.03    0.24
   2   7  -2    5.15    0.28
  -2   7   2    4.89    0.23
   2   7  -2    4.88    0.27
  -1  -7   2    2.93    0.21
  -1  -7   2    2.74    0.15
  -1   7   2    3.05    0.18
   1   7  -2    3.12    0.20
   0  -7  -2    1.06    0.15
   0  -7  -2    1.15    0.10
   0  -7   2    1.17    0.16
   0  -7   2    1.26    0.09
   0   7   2    1.38    0.14
   0   7  -2    1.22    0.13
   1  -7   2    0.78    0.12
  -1  -7  -2    0.65    0.08
  -1  -7  -2    0.59    0.11
  -1   7  -2    0.64    0.09
  -1   7  -2    0.84    0.10
   1   7   2    0.81    0.11
   2  -7   2    1.91    0.17
  -2  -7  -2    1.80    0.20
  -2  -7  -2    1.91    0.13
   2   7   2    2.09    0.17
  -2   7  -2    1.84    0.12
  -2   7  -2    1.92    0.13
  -3  -7  -2    5.58    0.25
  -3  -7  -2    5.46    0.32
   3   7   2    5.69    0.22
  -3   7  -2    5.53    0.22
   3   7   2    5.14    0.29
  -3   7  -2    5.77    0.23
  -4  -7  -2    0.84    0.10
  -4   7  -2    0.76    0.05
   4   7   2    0.74    0.13
  -4   7  -2    0.65    0.05
   4   7   2    0.79    0.09
  -5  -7  -2   25.12    1.00
  -5  -7  -2   26.17    0.85
   5   7   2   24.28    0.94
   5   7   2   25.38    0.83
  -6  -7  -2    0.33    0.11
  -6  -7  -2    0.52    0.09
   6   7   2    0.32    0.08
   6   7   2    0.37    0.10
  -7  -7  -2    0.61    0.09
  -7  -7  -2    0.52    0.12
   7   7   2    0.68    0.10
   7   7   2    0.63    0.14
  -8  -7  -2    2.40    0.26
  -8  -7  -2    2.68    0.17
   8   7   2    2.83    0.19
  -9  -7  -2    0.18    0.10
  -9  -7  -2    0.09    0.05
   9   7   2    0.08    0.07
 -10  -7  -2    0.08    0.09
 -10  -7  -2    0.00    0.05
  10   7   2    0.00    0.07
 -11  -7  -2    1.32    0.12
 -11  -7  -2    1.27    0.20
  11   7   2    1.27    0.16
 -12  -7  -2   -0.02    0.07
  12   7   2    0.12    0.08
 -13  -7  -2    0.54    0.16
  13   7   2    0.17    0.10
 -12  -8   2   -0.03    0.04
  12   8  -2   -0.08    0.07
 -11  -8   2    0.34    0.08
  11   8  -2    0.37    0.10
 -10  -8   2   -0.04    0.05
  10   8  -2    0.01    0.07
  -9  -8   2    0.06    0.06
   9   8  -2   -0.04    0.06
  -8  -8   2    0.23    0.07
   8   8  -2    0.32    0.11
   8   8  -2    0.29    0.08
   8   8  -2    0.24    0.10
  -7  -8   2    2.61    0.18
   7   8  -2    2.22    0.25
   7   8  -2    2.67    0.18
   7   8  -2    3.13    0.29
  -6  -8   2    1.19    0.14
   6   8  -2    1.03    0.12
   6   8  -2    1.23    0.18
   6   8  -2    1.83    0.22
  -5  -8   2    6.78    0.31
   5   8  -2    6.52    0.37
   5   8  -2    6.32    0.27
   5   8  -2    6.83    0.37
  -4  -8   2    3.79    0.21
   4   8  -2    3.45    0.25
   4   8  -2    3.46    0.15
  -4   8   2    3.64    0.17
  -4   8   2    3.58    0.17
   4   8  -2    3.36    0.25
  -3  -8   2   16.02    0.58
  -3  -8   2   16.09    0.69
   3   8  -2   16.29    0.66
  -3   8   2   16.21    0.57
  -3   8   2   15.77    0.57
   3   8  -2   16.19    0.66
  -2  -8   2    0.02    0.04
  -2  -8   2    0.11    0.08
   2   8  -2    0.01    0.05
  -2   8   2    0.06    0.04
   2   8  -2    0.12    0.06
  -1  -8   2    0.09    0.05
  -1  -8   2    0.08    0.07
   1   8  -2    0.17    0.07
  -1   8   2    0.11    0.05
   0  -8   2    0.04    0.07
   0  -8  -2    0.00    0.06
   0   8  -2    0.05    0.05
   0   8   2    0.12    0.06
  -1  -8  -2    0.82    0.14
  -1  -8  -2    0.76    0.10
   1  -8   2    0.70    0.13
  -1   8  -2    0.81    0.11
   1   8   2    0.94    0.13
   2  -8   2    9.53    0.44
  -2  -8  -2    8.84    0.36
  -2  -8  -2    8.54    0.46
  -2   8  -2    8.79    0.37
   2   8   2    8.57    0.42
  -3  -8  -2    0.36    0.08
   3   8   2    0.30    0.09
  -3   8  -2    0.31    0.05
  -3   8  -2    0.30    0.06
  -4  -8  -2    0.23    0.07
   4   8   2    0.12    0.08
  -4   8  -2    0.17    0.03
  -4   8  -2    0.17    0.03
   4   8   2    0.20    0.05
  -5  -8  -2   10.96    0.44
   5   8   2   10.90    0.40
   5   8   2   10.44    0.51
  -6  -8  -2    3.30    0.20
   6   8   2    2.83    0.28
   6   8   2    3.14    0.19
  -7  -8  -2    6.23    0.30
   7   8   2    6.35    0.30
   7   8   2    6.68    0.39
  -8  -8  -2    1.48    0.14
   8   8   2    1.00    0.13
  -9  -8  -2    2.65    0.18
   9   8   2    2.54    0.20
 -10  -8  -2   -0.02    0.05
  10   8   2   -0.06    0.06
 -11  -8  -2    3.36    0.19
  11   8   2    3.26    0.24
 -12  -8  -2   -0.01    0.09
  12   8   2    0.07    0.08
 -11  -9   2    0.06    0.06
  11   9  -2    0.01    0.08
 -10  -9   2    0.52    0.10
  10   9  -2    0.52    0.12
  -9  -9   2    0.17    0.07
   9   9  -2    0.05    0.07
  -8  -9   2    1.66    0.16
   8   9  -2    1.44    0.21
   8   9  -2    1.65    0.24
   8   9  -2    1.40    0.15
   7   9  -2    2.09    0.25
   7   9  -2    2.10    0.25
   7   9  -2    2.33    0.17
  -6  -9   2   15.20    0.60
   6   9  -2   16.51    0.56
   6   9  -2   16.64    0.72
   6   9  -2   15.93    0.71
  -5  -9   2    0.07    0.06
   5   9  -2    0.08    0.04
   5   9  -2    0.13    0.09
   5   9  -2    0.02    0.06
  -4  -9   2    7.81    0.35
   4   9  -2    7.47    0.41
  -4   9   2    7.70    0.30
   4   9  -2    7.90    0.42
  -3  -9   2    0.32    0.08
  -3   9   2    0.23    0.06
  -3   9   2    0.19    0.06
   3   9  -2    0.36    0.10
  -2  -9   2    6.06    0.28
   2   9  -2    6.06    0.34
  -2   9   2    5.99    0.29
  -2   9   2    6.05    0.29
   1   9  -2   -0.02    0.05
  -1   9   2   -0.01    0.04
   0   9  -2    1.20    0.15
   0   9   2    1.04    0.14
   1   9   2    2.24    0.22
  -1   9  -2    2.21    0.17
  -2  -9  -2   10.32    0.43
   2   9   2   11.38    0.51
  -2   9  -2   10.90    0.44
  -3  -9  -2   13.41    0.50
   3   9   2   13.05    0.58
  -3   9  -2   12.21    0.47
  -4  -9  -2    0.93    0.12
  -4   9  -2    0.66    0.06
  -4   9  -2    0.75    0.06
   4   9   2    0.83    0.15
  -5  -9  -2    1.11    0.14
   5   9   2    0.95    0.16
   5   9   2    1.05    0.10
  -6  -9  -2    1.44    0.16
   6   9   2    1.46    0.21
   6   9   2    1.52    0.14
  -7  -9  -2    0.38    0.09
   7   9   2    0.29    0.08
   7   9   2    0.27    0.12
  -8  -9  -2    5.18    0.28
   8   9   2    5.10    0.27
  -9  -9  -2    0.05    0.06
   9   9   2   -0.06    0.06
 -10  -9  -2    0.27    0.08
  10   9   2    0.32    0.10
 -11  -9  -2    0.37    0.08
  11   9   2    0.34    0.11
  -9 -10   2    0.59    0.11
   9  10  -2    0.56    0.11
  -8 -10   2    0.41    0.10
   8  10  -2    0.24    0.12
   8  10  -2    0.24    0.12
   8  10  -2    0.39    0.09
  -7 -10   2   -0.01    0.06
   7  10  -2   -0.06    0.07
   7  10  -2    0.02    0.05
   7  10  -2    0.13    0.10
  -6 -10   2    0.63    0.11
   6  10  -2    0.48    0.14
   6  10  -2    0.62    0.15
  -5 -10   2    2.34    0.19
   5  10  -2    2.38    0.27
  -4 -10   2    0.07    0.06
   4  10  -2    0.12    0.09
  -4  10   2    0.12    0.05
  -3 -10   2    5.96    0.30
  -3  10   2    5.89    0.29
   3  10  -2    6.98    0.39
  -2  10   2    0.07    0.05
   2  10  -2    0.05    0.08
  -2  10   2    0.09    0.06
  -1  10   2    1.29    0.16
   1  10  -2    1.09    0.16
  -1  10   2    1.10    0.15
   0  10  -2   10.33    0.47
   0  10   2    9.61    0.46
  -1  10  -2    6.35    0.33
   1  10   2    6.53    0.36
   2  10   2    3.73    0.27
  -2  10  -2    3.41    0.22
  -3 -10  -2    3.55    0.22
   3  10   2    3.72    0.28
  -3  10  -2    3.51    0.20
  -4 -10  -2    0.06    0.06
  -4  10  -2   -0.02    0.02
   4  10   2    0.00    0.06
  -4  10  -2    0.01    0.02
  -5 -10  -2    0.01    0.06
   5  10   2    0.05    0.08
  -6 -10  -2    1.10    0.14
   6  10   2    0.97    0.18
  -7 -10  -2    0.82    0.13
   7  10   2    1.02    0.19
   7  10   2    0.78    0.10
  -8 -10  -2    0.01    0.06
   8  10   2   -0.13    0.05
  -9 -10  -2    0.15    0.08
   9  10   2    0.06    0.08
  -7 -11   2    0.13    0.08
   7  11  -2    0.03    0.10
  -6 -11   2    1.13    0.15
   6  11  -2    1.30    0.22
  -5 -11   2    0.14    0.07
   5  11  -2    0.09    0.09
  -4 -11   2    1.52    0.17
  -4  11   2    1.48    0.11
   4  11  -2    1.31    0.21
   3  11  -2    0.82    0.16
  -3  11   2    0.66    0.11
   2  11  -2   -0.08    0.06
  -2  11   2   -0.04    0.05
  -1  11   2    1.20    0.16
   1  11  -2    0.90    0.17
  -1  11   2    1.06    0.15
   0  11  -2    0.42    0.12
   0  11   2    0.77    0.14
   0  11   2    0.60    0.13
   1  11   2    0.09    0.08
   1  11   2   -0.02    0.06
  -1  11  -2   -0.11    0.05
  -2  11  -2    0.05    0.06
   2  11   2    0.05    0.08
  -3 -11  -2    0.56    0.12
   3  11   2    0.95    0.17
  -3  11  -2    0.69    0.10
  -4 -11  -2    0.07    0.07
   4  11   2    0.02    0.08
  -5 -11  -2    0.00    0.07
   5  11   2    0.03    0.08
  -6 -11  -2    0.34    0.10
   6  11   2    0.44    0.15
  -7 -11  -2    0.02    0.07
   7  11   2    0.00    0.08
  -4 -12   2    0.06    0.07
  -4  12   2    0.09    0.04
   4  12  -2    0.13    0.10
  -3  12   2   -0.03    0.05
   3  12  -2    0.04    0.09
  -2  12   2    0.65    0.12
   2  12  -2    0.51    0.14
   1  12  -2    0.02    0.09
  -1  12   2    0.10    0.08
   0  12   2    1.30    0.19
   0  12  -2    1.44    0.19
   0  12   2    1.23    0.18
   1  12   2   -0.01    0.07
  -1  12  -2   -0.10    0.06
   1  12   2    0.04    0.08
  -2  12  -2    1.89    0.19
   2  12   2    1.85    0.24
   2  12   2    1.97    0.25
  -3  12  -2    0.00    0.04
   3  12   2    0.07    0.08
   3  12   2    0.01    0.08
  -4 -12  -2    1.71    0.19
   4  12   2    1.44    0.23
   4  12   2    1.79    0.25
 -16   0   3    0.00    0.05
 -15   0   3    0.91    0.12
 -14   0   3   -0.01    0.04
 -13   0   3    0.04    0.05
 -12   0   3    0.04    0.05
 -11   0   3    5.99    0.28
 -10   0   3    0.00    0.04
  -9   0   3    2.32    0.15
  -9   0   3    2.68    0.16
  -8   0   3   -0.02    0.03
   8   0  -3    0.00    0.02
   8   0  -3    0.03    0.04
  -8   0   3    0.05    0.03
  -7   0   3   11.15    0.40
   7   0  -3   10.29    0.45
   7   0  -3   10.68    0.35
  -7   0   3   10.35    0.39
   6   0  -3   -0.04    0.02
  -6   0   3   -0.01    0.02
  -6   0   3   -0.03    0.02
   6   0  -3   -0.01    0.01
   5   0  -3    1.38    0.11
   5   0  -3    1.71    0.07
  -5   0   3    1.40    0.10
   4   0  -3    0.01    0.01
   4   0  -3   -0.01    0.02
  -4   0   3   -0.01    0.02
   3   0  -3    0.69    0.06
  -3   0   3    0.74    0.06
   3   0  -3    0.51    0.04
  -3   0   3    0.75    0.03
  -2   0   3   -0.03    0.01
  -2   0   3   -0.04    0.01
   2   0  -3   -0.02    0.02
  -2   0   3   -0.02    0.02
   1   0  -3  623.11   18.37
  -1   0   3  637.89   18.32
  -1   0   3  576.32   18.88
   1   0  -3  608.24   18.97
  -1   0   3  614.92   18.26
   0   0  -3    0.01    0.01
   0   0  -3    0.00    0.01
   0   0   3    0.03    0.02
   0   0  -3   -0.01    0.01
   0   0   3    0.01    0.01
  -1   0  -3   22.06    0.70
  -1   0  -3   21.66    0.66
  -1   0  -3   22.45    0.66
   1   0   3   21.84    0.66
  -2   0  -3    0.00    0.01
  -2   0  -3    0.00    0.01
  -2   0  -3    0.06    0.01
   2   0   3    0.03    0.01
  -2   0  -3    0.00    0.01
   2   0   3    0.00    0.01
  -3   0  -3   80.01    2.62
   3   0   3   80.22    2.37
  -3   0  -3   82.87    2.46
   3   0   3   79.87    2.63
  -4   0  -3    0.02    0.02
   4   0   3    0.01    0.02
  -4   0  -3    0.01    0.02
   4   0   3    0.00    0.01
   5   0   3    0.72    0.04
   5   0   3    0.75    0.06
  -5   0  -3    0.56    0.06
  -5   0  -3    0.72    0.06
  -5   0  -3    0.79    0.06
  -6   0  -3    0.02    0.02
   6   0   3    0.02    0.03
  -6   0  -3   -0.01    0.02
  -6   0  -3    0.04    0.03
   6   0   3    0.01    0.01
  -7   0  -3    2.09    0.12
   7   0   3    2.10    0.14
  -7   0  -3    2.14    0.13
   7   0   3    2.03    0.09
   8   0   3   -0.04    0.03
   8   0   3    0.01    0.02
  -8   0  -3   -0.02    0.02
  -8   0  -3    0.00    0.03
  -9   0  -3    7.10    0.30
  -9   0  -3    7.29    0.30
   9   0   3    6.89    0.33
 -10   0  -3   -0.02    0.03
 -11   0  -3    5.72    0.27
 -12   0  -3    0.03    0.04
 -13   0  -3    9.41    0.39
 -14   0  -3    0.01    0.05
 -15   0  -3    3.93    0.22
 -16   0  -3    0.03    0.04
 -16  -1   3    0.70    0.12
 -16   1   3    0.76    0.07
 -15  -1   3    0.25    0.08
 -15   1   3    0.16    0.05
 -14  -1   3    0.03    0.06
 -14   1   3    0.00    0.04
 -13  -1   3    1.27    0.15
 -13   1   3    1.07    0.11
 -12  -1   3    8.49    0.40
 -12   1   3    9.02    0.35
 -11  -1   3   23.24    0.86
 -11   1   3   24.99    0.82
 -10  -1   3    0.59    0.10
 -10   1   3    0.66    0.08
 -10   1   3    0.76    0.09
  -9  -1   3   10.77    0.45
   9   1  -3   11.59    0.40
  -9   1   3   10.96    0.41
  -9   1   3   11.74    0.42
   8  -1  -3    0.19    0.06
  -8  -1   3    0.17    0.05
   8   1  -3    0.11    0.04
  -8   1   3    0.14    0.04
  -8   1   3    0.14    0.04
   7  -1  -3   14.76    0.60
  -7  -1   3   14.78    0.61
  -7  -1   3   15.04    0.55
   7   1  -3   15.38    0.50
  -7   1   3   15.22    0.52
   7   1  -3   15.22    0.60
  -7   1   3   15.32    0.52
   6  -1  -3    9.87    0.42
  -6  -1   3    9.16    0.41
  -6  -1   3    9.15    0.37
  -6   1   3    9.85    0.35
   6   1  -3   10.05    0.34
  -6   1   3   10.28    0.35
   6   1  -3    9.89    0.41
  -5  -1   3    9.59    0.40
  -5  -1   3    9.71    0.30
  -5  -1   3    9.36    0.30
  -5  -1   3    9.68    0.36
   5   1  -3    9.79    0.33
   5   1  -3    9.60    0.39
  -5   1   3    9.53    0.34
  -5   1   3    9.51    0.34
  -4  -1   3    0.68    0.04
  -4  -1   3    0.77    0.09
  -4  -1   3    0.70    0.08
  -4  -1   3    0.71    0.05
   4   1  -3    0.80    0.09
  -4   1   3    0.68    0.06
  -4   1   3    0.84    0.06
   4   1  -3    0.66    0.05
  -3  -1   3    5.51    0.24
  -3  -1   3    5.50    0.19
  -3  -1   3    5.94    0.23
  -3  -1   3    5.04    0.19
  -3   1   3    5.70    0.21
   3   1  -3    5.83    0.20
   3   1  -3    5.35    0.22
   3   1  -3    5.33    0.23
   2  -1  -3    0.42    0.03
  -2  -1   3    0.40    0.05
  -2  -1   3    0.36    0.04
  -2  -1   3    0.34    0.04
   2   1  -3    0.44    0.04
  -2   1   3    0.49    0.05
   2   1  -3    0.39    0.05
   2   1  -3    0.43    0.05
   1  -1  -3   70.28    2.03
  -1  -1   3   68.56    2.10
  -1  -1   3   67.27    2.25
  -1  -1   3   68.18    2.04
  -1   1   3   69.09    2.03
  -1   1   3   68.17    2.10
  -1   1   3   68.06    2.03
   1   1  -3   69.92    2.04
   1   1  -3   69.35    2.11
   1   1  -3   69.94    2.24
   0  -1   3   25.43    0.85
   0  -1   3   25.13    0.78
   0  -1  -3   25.98    0.82
   0  -1  -3   26.29    0.79
   0   1   3   26.36    0.78
   0   1  -3   26.31    0.82
   0   1   3   26.27    0.78
   0   1  -3   27.02    0.85
   0   1   3   26.25    0.82
   0   1  -3   26.24    0.78
   0   1  -3   24.92    0.77
  -1  -1  -3    9.92    0.32
  -1  -1  -3   10.43    0.35
   1  -1   3   10.24    0.33
   1  -1   3    9.09    0.31
   1   1   3   10.25    0.35
   1   1   3   10.43    0.33
  -1   1  -3   10.69    0.34
  -2  -1  -3   33.53    1.07
  -2  -1  -3   32.79    1.13
  -2  -1  -3   32.80    1.02
  -2  -1  -3   35.76    1.02
   2   1   3   34.56    1.03
   2   1   3   34.04    1.07
   2   1   3   33.88    1.13
  -2   1  -3   34.68    1.05
  -3  -1  -3    0.16    0.03
   3  -1   3    0.07    0.02
  -3  -1  -3    0.04    0.01
  -3  -1  -3    0.04    0.02
  -3  -1  -3    0.05    0.02
   3   1   3    0.08    0.03
  -3   1  -3    0.04    0.02
  -3   1  -3    0.05    0.02
   3   1   3    0.03    0.02
  -4  -1  -3    2.56    0.09
  -4  -1  -3    2.68    0.09
  -4  -1  -3    2.46    0.13
  -4  -1  -3    2.59    0.13
   4  -1   3    2.63    0.12
   4   1   3    2.77    0.11
  -4   1  -3    2.64    0.11
  -4   1  -3    2.78    0.12
   4   1   3    2.51    0.13
  -5  -1  -3    1.52    0.10
  -5  -1  -3    1.53    0.10
   5  -1   3    1.48    0.09
   5   1   3    1.56    0.08
  -5   1  -3    1.58    0.08
   5   1   3    1.68    0.11
  -5   1  -3    1.59    0.08
  -6  -1  -3    0.09    0.04
   6  -1   3    0.10    0.03
  -6  -1  -3    0.15    0.04
   6   1   3    0.14    0.03
   6   1   3    0.09    0.04
  -6   1  -3    0.18    0.03
  -6   1  -3    0.14    0.03
  -7  -1  -3    1.58    0.12
  -7  -1  -3    1.17    0.11
   7  -1   3    1.33    0.10
  -7  -1  -3    1.19    0.12
  -7   1  -3    1.22    0.08
   7   1   3    1.14    0.08
  -7   1  -3    1.16    0.08
   7   1   3    1.19    0.11
  -8  -1  -3    0.25    0.06
  -8  -1  -3    0.21    0.06
  -8  -1  -3    0.18    0.05
   8  -1   3    0.28    0.06
  -8   1  -3    0.18    0.04
   8   1   3    0.23    0.04
   8   1   3    0.22    0.06
  -8   1  -3    0.15    0.04
  -9  -1  -3    3.74    0.23
  -9  -1  -3    3.71    0.21
   9  -1   3    3.24    0.20
   9   1   3    3.56    0.21
  -9   1  -3    3.54    0.16
  -9   1  -3    3.07    0.16
 -10  -1  -3    8.41    0.38
  10  -1   3    8.95    0.40
 -10  -1  -3    9.72    0.44
 -10   1  -3    8.85    0.33
 -10   1  -3    8.94    0.34
 -11  -1  -3    1.33    0.15
 -11   1  -3    1.32    0.10
 -11   1  -3    1.20    0.09
 -12  -1  -3   10.09    0.44
 -12   1  -3   10.31    0.38
 -13  -1  -3    0.18    0.08
 -13   1  -3    0.17    0.05
 -14  -1  -3    6.87    0.35
 -14   1  -3    7.47    0.27
 -15  -1  -3    0.03    0.06
 -16  -1  -3    1.26    0.16
 -16  -2   3    0.04    0.07
 -15  -2   3    0.22    0.09
 -14  -2   3    4.78    0.30
 -13  -2   3    2.67    0.21
 -12  -2   3    4.94    0.28
 -12   2   3    4.26    0.17
 -12   2   3    4.43    0.17
 -11  -2   3    6.33    0.33
 -11   2   3    6.26    0.23
 -11   2   3    6.23    0.23
 -10  -2   3    0.28    0.09
 -10  -2   3    0.32    0.08
  10   2  -3    0.45    0.07
 -10   2   3    0.40    0.05
 -10   2   3    0.34    0.05
  -9  -2   3    0.64    0.11
  -9  -2   3    0.51    0.11
   9   2  -3    0.76    0.09
  -9   2   3    0.59    0.06
  -9   2   3    0.67    0.06
  -8  -2   3    0.41    0.08
  -8  -2   3    0.49    0.10
   8   2  -3    0.42    0.07
  -8   2   3    0.41    0.05
  -8   2   3    0.51    0.05
  -7  -2   3   10.84    0.34
  -7  -2   3   11.08    0.35
  -7  -2   3   10.99    0.44
  -7  -2   3   10.70    0.48
   7   2  -3   11.55    0.45
  -7   2   3   11.15    0.38
   7   2  -3   12.07    0.45
   7   2  -3   11.54    0.48
  -7   2   3   11.12    0.38
   7   2  -3   10.83    0.39
  -6  -2   3    0.06    0.02
  -6  -2   3    0.08    0.02
  -6  -2   3    0.03    0.03
  -6  -2   3    0.04    0.03
   6   2  -3    0.02    0.03
   6   2  -3    0.04    0.03
   6   2  -3    0.13    0.05
  -6   2   3    0.06    0.02
  -6   2   3    0.07    0.02
   6   2  -3    0.14    0.04
  -5  -2   3   19.58    0.68
  -5  -2   3   19.76    0.62
  -5  -2   3   20.00    0.73
   5   2  -3   19.52    0.73
   5   2  -3   19.77    0.63
  -5   2   3   20.13    0.63
  -5   2   3   19.55    0.63
   5   2  -3   20.09    0.69
   5   2  -3   19.37    0.69
  -5   2   3   19.72    0.63
  -4  -2   3    4.86    0.18
  -4  -2   3    4.65    0.22
  -4  -2   3    4.87    0.23
   4   2  -3    4.86    0.23
  -4   2   3    5.10    0.19
   4   2  -3    5.19    0.20
  -4   2   3    4.90    0.19
   4   2  -3    4.92    0.23
  -3  -2   3    0.52    0.07
  -3  -2   3    0.55    0.07
  -3  -2   3    0.54    0.05
   3   2  -3    0.52    0.06
  -3   2   3    0.41    0.05
  -3   2   3    0.50    0.05
   3   2  -3    0.53    0.07
   3   2  -3    0.59    0.08
  -2  -2   3    3.48    0.16
  -2  -2   3    3.48    0.16
  -2  -2   3    3.61    0.14
   2   2  -3    3.49    0.16
   2   2  -3    3.57    0.14
   2   2  -3    3.31    0.16
  -2   2   3    3.43    0.14
  -1  -2   3   30.51    1.03
  -1  -2   3   29.22    0.97
   1  -2  -3   31.41    0.92
   1   2  -3   30.86    0.98
   1   2  -3   30.99    0.92
  -1   2   3   30.90    0.96
   1   2  -3   30.37    1.03
   1   2  -3   30.35    0.92
   0  -2   3   96.71    3.11
   0  -2  -3   98.23    2.83
   0  -2   3   88.66    2.93
   0   2  -3  108.29    3.12
   0   2   3   94.24    2.82
   0   2  -3   95.87    2.91
   0   2   3   93.08    2.82
   0   2   3   95.15    2.91
   0   2  -3   90.90    2.86
  -1  -2  -3   16.77    0.55
   1  -2   3   15.94    0.56
  -1  -2  -3   16.54    0.52
  -1   2  -3   17.31    0.54
   1   2   3   16.30    0.55
  -2  -2  -3   26.78    0.83
  -2  -2  -3   25.20    0.88
  -2  -2  -3   25.16    0.78
  -2   2  -3   24.87    0.80
  -2   2  -3   25.39    0.80
   2   2   3   25.29    0.83
   2   2   3   25.83    0.78
  -3  -2  -3   41.22    1.42
  -3  -2  -3   42.66    1.27
  -3  -2  -3   40.68    1.33
   3   2   3   42.77    1.34
   3   2   3   42.37    1.42
  -3   2  -3   42.17    1.29
  -3   2  -3   42.53    1.29
   3   2   3   43.06    1.28
  -4  -2  -3    1.11    0.07
  -4  -2  -3    1.11    0.09
  -4  -2  -3    1.11    0.09
   4   2   3    1.15    0.11
  -4   2  -3    1.05    0.05
  -4   2  -3    1.06    0.05
   4   2   3    1.02    0.09
   4   2   3    0.93    0.07
  -5  -2  -3    0.33    0.04
  -5  -2  -3    0.60    0.04
  -5  -2  -3    0.42    0.07
  -5  -2  -3    0.42    0.06
   5   2   3    0.38    0.07
   5   2   3    0.38    0.06
  -5   2  -3    0.38    0.03
   5   2   3    0.45    0.06
  -5   2  -3    0.37    0.03
  -6  -2  -3   10.66    0.43
  -6  -2  -3   11.40    0.43
   6  -2   3   10.68    0.41
  -6  -2  -3   10.38    0.33
  -6  -2  -3   10.80    0.33
   6   2   3   11.12    0.44
  -6   2  -3   10.10    0.34
  -6   2  -3   10.44    0.34
   6   2   3   10.80    0.42
   6   2   3   10.55    0.37
  -7  -2  -3    7.11    0.32
  -7  -2  -3    6.83    0.31
   7  -2   3    6.89    0.30
   7   2   3    6.98    0.32
   7   2   3    7.07    0.27
   7   2   3    6.68    0.31
  -7   2  -3    6.74    0.23
  -7   2  -3    6.75    0.23
  -8  -2  -3    6.89    0.32
  -8  -2  -3    6.77    0.33
   8  -2   3    6.77    0.31
   8   2   3    7.05    0.33
   8   2   3    6.58    0.27
  -8   2  -3    6.75    0.22
  -8   2  -3    6.56    0.22
   9  -2   3    0.08    0.05
  -9  -2  -3    0.04    0.04
  -9  -2  -3    0.02    0.05
   9   2   3   -0.01    0.03
 -10  -2  -3    0.26    0.08
  10  -2   3    0.14    0.06
 -10  -2  -3    0.11    0.06
  10   2   3    0.18    0.06
 -11  -2  -3    5.28    0.32
 -12  -2  -3    0.00    0.05
 -13  -2  -3    0.25    0.09
 -14  -2  -3    0.02    0.07
 -15  -2  -3   -0.07    0.06
 -15  -3   3    1.76    0.22
 -14  -3   3   -0.04    0.06
 -13  -3   3    0.69    0.13
 -12  -3   3    1.25    0.17
  12   3  -3    0.84    0.12
 -11  -3   3   14.98    0.65
  11   3  -3   16.92    0.59
 -10  -3   3    0.32    0.10
 -10  -3   3    0.23    0.08
  10   3  -3    0.37    0.08
  -9  -3   3    3.08    0.23
  -9  -3   3    3.61    0.23
   9   3  -3    3.14    0.18
  -8  -3   3    0.88    0.12
  -8  -3   3    0.98    0.06
  -8  -3   3    0.78    0.13
   8   3  -3    0.98    0.11
  -7  -3   3   56.30    1.89
  -7  -3   3   53.61    1.63
  -7  -3   3   53.45    1.75
  -7  -3   3   54.38    1.63
   7   3  -3   54.01    1.75
   7   3  -3   52.55    1.66
   7   3  -3   54.15    1.75
  -6  -3   3   25.21    0.79
  -6  -3   3   24.83    0.93
  -6  -3   3   24.56    0.87
  -6   3   3   25.00    0.78
  -6   3   3   25.61    0.78
   6   3  -3   25.05    0.81
   6   3  -3   24.88    0.88
   6   3  -3   25.91    0.93
   6   3  -3   25.96    0.88
  -5  -3   3   11.02    0.45
  -5  -3   3   11.06    0.43
  -5  -3   3    9.20    0.36
   5   3  -3   10.68    0.38
   5   3  -3   10.35    0.42
  -5   3   3   10.85    0.35
   5   3  -3   10.92    0.45
   5   3  -3   10.88    0.43
  -5   3   3   10.46    0.35
  -4  -3   3    8.36    0.33
  -4  -3   3    7.57    0.28
  -4  -3   3    7.85    0.34
   4   3  -3    7.66    0.34
   4   3  -3    7.79    0.33
   4   3  -3    7.83    0.29
  -4   3   3    7.81    0.27
   4   3  -3    7.83    0.33
  -4   3   3    7.54    0.27
  -3  -3   3    0.50    0.07
  -3  -3   3    0.73    0.06
  -3  -3   3    0.83    0.09
  -3   3   3    0.87    0.06
  -3   3   3    1.02    0.06
   3   3  -3    0.58    0.06
   3   3  -3    0.58    0.08
  -2  -3   3    3.42    0.17
  -2  -3   3    3.25    0.17
  -2  -3   3    3.26    0.14
   2   3  -3    3.67    0.15
  -2   3   3    3.34    0.15
   2   3  -3    3.05    0.17
  -2   3   3    3.54    0.15
   2   3  -3    3.40    0.17
  -1  -3   3    4.09    0.16
  -1  -3   3    3.90    0.19
   1  -3  -3    4.42    0.15
   1   3  -3    4.33    0.20
   1   3  -3    4.13    0.15
   1   3  -3    4.10    0.19
  -1   3   3    4.40    0.18
   1   3  -3    4.21    0.15
   0  -3   3    7.37    0.29
   0  -3  -3    7.18    0.25
   0  -3   3    7.13    0.24
   0   3   3    7.20    0.28
   0   3  -3    7.29    0.28
   0   3   3    6.95    0.23
   1  -3   3   57.87    1.74
  -1  -3  -3   52.20    1.58
  -1  -3  -3   52.36    1.64
   1   3   3   51.47    1.57
  -1   3  -3   53.80    1.62
  -1   3  -3   52.07    1.62
   1   3   3   49.87    1.64
   1   3   3   51.10    1.57
  -2  -3  -3    8.39    0.33
  -2  -3  -3    9.44    0.36
  -2  -3  -3    8.19    0.30
  -2   3  -3    8.48    0.30
   2   3   3    8.33    0.30
   2   3   3    9.01    0.34
  -3  -3  -3   76.36    2.27
  -3  -3  -3   75.03    2.37
  -3  -3  -3   72.89    2.53
   3   3   3   74.12    2.37
  -3   3  -3   79.85    2.30
  -3   3  -3   76.89    2.30
   3   3   3   78.17    2.28
  -4  -3  -3    2.19    0.14
  -4  -3  -3    2.06    0.14
  -4  -3  -3    2.26    0.11
   4   3   3    2.28    0.15
   4   3   3    2.20    0.15
  -5  -3  -3    3.18    0.19
  -5  -3  -3    2.92    0.18
  -5  -3  -3    3.32    0.14
   5   3   3    3.37    0.20
   5   3   3    3.16    0.19
  -6  -3  -3    0.52    0.09
  -6  -3  -3    0.57    0.06
  -6  -3  -3    0.39    0.08
   6   3   3    0.55    0.10
   6   3   3    1.02    0.12
  -7  -3  -3    1.71    0.14
  -7  -3  -3    2.06    0.16
  -7  -3  -3    1.82    0.09
  -7  -3  -3    2.14    0.10
   7   3   3    1.93    0.16
   7   3   3    1.76    0.17
  -8  -3  -3   11.37    0.49
  -8  -3  -3   11.16    0.47
   8  -3   3   10.74    0.46
  -9  -3  -3    5.03    0.29
  -9  -3  -3    6.07    0.30
   9  -3   3    5.01    0.27
 -10  -3  -3    2.61    0.21
 -10  -3  -3    2.37    0.20
 -11  -3  -3    0.15    0.08
 -11  -3  -3    0.22    0.08
 -12  -3  -3    0.91    0.15
 -13  -3  -3    0.08    0.08
 -14  -3  -3    0.14    0.09
 -15  -3  -3    1.11    0.18
 -15  -4   3    0.99    0.18
 -14  -4   3    0.54    0.14
 -13  -4   3    0.34    0.12
  13   4  -3    0.27    0.09
 -12  -4   3    0.98    0.16
  12   4  -3    0.58    0.10
 -11  -4   3    0.78    0.14
  11   4  -3    0.88    0.12
 -10  -4   3    4.23    0.15
 -10  -4   3    4.42    0.28
  10   4  -3    4.41    0.23
  -9  -4   3    0.28    0.05
  -9  -4   3    0.33    0.10
  -9  -4   3    0.22    0.08
   9   4  -3    0.30    0.08
  -8  -4   3   10.92    0.39
  -8  -4   3   10.40    0.50
  -8  -4   3   12.07    0.50
   8   4  -3   11.35    0.43
  -7  -4   3    2.58    0.19
  -7  -4   3    2.85    0.14
  -7  -4   3    2.84    0.20
   7   4  -3    2.95    0.20
   7   4  -3    2.54    0.19
   7   4  -3    2.90    0.16
  -6  -4   3    2.51    0.13
  -6  -4   3    3.06    0.19
  -6  -4   3    2.40    0.18
   6   4  -3    2.38    0.15
   6   4  -3    2.32    0.18
   6   4  -3    2.34    0.17
   6   4  -3    2.91    0.19
  -5  -4   3   42.76    1.33
  -5  -4   3   43.85    1.52
  -5  -4   3   40.74    1.42
   5   4  -3   42.45    1.43
   5   4  -3   43.89    1.43
  -5   4   3   44.85    1.32
   5   4  -3   44.83    1.52
  -5   4   3   43.55    1.32
   5   4  -3   43.29    1.34
  -4  -4   3    8.19    0.28
  -4  -4   3    6.79    0.33
  -4  -4   3    7.48    0.33
  -4   4   3    7.13    0.26
  -4   4   3    7.51    0.26
   4   4  -3    6.88    0.32
   4   4  -3    7.36    0.28
   4   4  -3    6.87    0.33
   4   4  -3    6.95    0.32
  -3  -4   3   54.48    1.70
  -3  -4   3   53.56    1.81
  -3  -4   3   49.91    1.61
  -3   4   3   52.33    1.64
   3   4  -3   57.14    1.82
   3   4  -3   53.52    1.61
  -3   4   3   52.93    1.64
   3   4  -3   52.95    1.70
  -2  -4   3   22.90    0.84
  -2  -4   3   24.19    0.80
   2  -4  -3   23.29    0.69
   2   4  -3   23.00    0.80
  -2   4   3   22.77    0.76
   2   4  -3   23.82    0.84
   2   4  -3   23.68    0.72
   2   4  -3   23.36    0.73
  -2   4   3   23.17    0.76
  -1  -4   3    0.70    0.08
   1  -4  -3    0.67    0.05
  -1  -4   3    0.69    0.06
   1   4  -3    0.72    0.04
   1   4  -3    0.80    0.09
   1   4  -3    0.67    0.08
   1   4  -3    0.79    0.04
  -1   4   3    0.92    0.07
   0  -4   3   12.55    0.48
   0  -4   3   12.84    0.40
   0  -4  -3   13.12    0.41
   0   4   3   12.10    0.45
   0   4  -3   12.33    0.45
   1  -4   3    0.82    0.04
  -1  -4  -3    0.90    0.07
  -1  -4  -3    0.72    0.09
   1   4   3    0.80    0.06
   1   4   3    0.94    0.10
  -1   4  -3    1.16    0.08
   1   4   3    0.77    0.06
  -1   4  -3    0.83    0.08
  -2  -4  -3    0.51    0.06
  -2  -4  -3    0.51    0.08
  -2  -4  -3    0.43    0.07
   2   4   3    0.45    0.07
  -2   4  -3    0.40    0.05
   2   4   3    0.70    0.07
  -2   4  -3    0.50    0.05
  -3  -4  -3   36.97    1.20
  -3  -4  -3   36.98    1.13
  -3  -4  -3   35.67    1.28
  -3   4  -3   36.84    1.13
   3   4   3   36.25    1.13
   3   4   3   36.67    1.21
  -4  -4  -3  158.05    4.73
  -4  -4  -3  156.98    5.25
  -4  -4  -3  161.54    4.90
   4   4   3  165.26    5.26
   4   4   3  164.63    4.74
   4   4   3  154.08    4.90
  -5  -4  -3   16.61    0.55
  -5  -4  -3   15.90    0.62
  -5  -4  -3   17.09    0.65
   5   4   3   16.53    0.65
   5   4   3   16.20    0.62
   5   4   3   16.74    0.56
  -6  -4  -3   89.23    2.96
  -6  -4  -3   81.77    2.63
  -6  -4  -3   89.78    2.78
   6   4   3   89.10    2.65
   6   4   3   87.86    2.96
   6   4   3   91.20    2.78
  -7  -4  -3    4.66    0.27
  -7  -4  -3    4.87    0.27
  -7  -4  -3    4.84    0.20
   7   4   3    4.88    0.23
   7   4   3    4.81    0.27
  -8  -4  -3    4.05    0.18
  -8  -4  -3    4.43    0.26
  -8  -4  -3    4.12    0.26
   8   4   3    4.04    0.21
  -9  -4  -3    0.26    0.04
  -9  -4  -3    0.11    0.07
  -9  -4  -3    0.30    0.09
   9   4   3    0.22    0.07
 -10  -4  -3    8.40    0.42
 -10  -4  -3    7.99    0.42
  10   4   3    8.37    0.36
 -11  -4  -3    0.10    0.08
  11   4   3    0.24    0.08
 -12  -4  -3    0.00    0.06
  12   4   3    0.18    0.07
 -13  -4  -3    0.04    0.08
 -14  -4  -3    2.23    0.26
 -15  -4  -3    0.27    0.11
 -15  -5   3   -0.08    0.08
  15   5  -3   -0.03    0.08
 -14  -5   3    1.33    0.21
  14   5  -3    1.41    0.18
 -13  -5   3    0.36    0.12
  13   5  -3    0.19    0.08
 -12  -5   3    0.33    0.11
  12   5  -3    0.18    0.08
 -11  -5   3    4.45    0.30
  11   5  -3    3.89    0.24
 -10  -5   3    4.13    0.29
 -10  -5   3    4.59    0.19
  10   5  -3    4.59    0.25
  -9  -5   3    0.20    0.05
  -9  -5   3    0.09    0.08
   9   5  -3    0.22    0.07
  -8  -5   3   -0.03    0.03
  -8  -5   3    0.11    0.07
  -8  -5   3    0.10    0.07
   8   5  -3    0.05    0.07
   8   5  -3    0.11    0.07
   8   5  -3    0.06    0.06
  -7  -5   3    1.75    0.19
  -7  -5   3    1.89    0.19
  -7  -5   3    1.86    0.12
   7   5  -3    1.56    0.18
   7   5  -3    1.45    0.17
   7   5  -3    1.52    0.14
  -6  -5   3   11.05    0.41
  -6  -5   3   11.45    0.50
  -6  -5   3   11.06    0.48
   6   5  -3   10.80    0.48
   6   5  -3   10.69    0.48
   6   5  -3   11.46    0.42
  -5  -5   3    0.02    0.04
  -5  -5   3    0.03    0.05
  -5  -5   3    0.01    0.03
   5   5  -3    0.02    0.04
   5   5  -3    0.04    0.04
  -5   5   3    0.02    0.02
  -5   5   3    0.04    0.02
   5   5  -3    0.06    0.05
  -4  -5   3    5.04    0.27
  -4  -5   3    5.12    0.27
   4   5  -3    5.42    0.28
  -4   5   3    5.08    0.20
   4   5  -3    4.89    0.26
  -4   5   3    4.76    0.20
   4   5  -3    5.00    0.22
   4   5  -3    5.32    0.27
  -3  -5   3    3.39    0.21
  -3  -5   3    3.46    0.17
  -3   5   3    3.55    0.16
   3   5  -3    3.78    0.16
  -3   5   3    3.54    0.16
   3   5  -3    3.47    0.21
   3   5  -3    3.70    0.21
   3   5  -3    3.74    0.21
  -2  -5   3    8.22    0.36
   2  -5  -3    8.56    0.27
  -2  -5   3    8.84    0.38
  -2  -5   3    8.45    0.31
   2   5  -3    8.11    0.36
  -2   5   3    8.05    0.32
   2   5  -3    8.79    0.38
   2   5  -3    8.49    0.29
   2   5  -3    8.26    0.28
  -2   5   3    8.69    0.32
  -1  -5   3    4.88    0.25
  -1  -5   3    5.11    0.20
   1  -5  -3    4.89    0.19
  -1   5   3    5.12    0.23
   1   5  -3    5.60    0.25
  -1   5   3    4.90    0.23
   0  -5  -3    1.81    0.10
   0  -5   3    1.90    0.09
   0  -5   3    1.50    0.12
   0   5  -3    1.72    0.12
   0   5   3    1.71    0.12
  -1  -5  -3   27.09    0.88
  -1  -5  -3   24.96    0.81
  -1  -5  -3   23.72    0.94
   1  -5   3   25.69    0.93
   1  -5   3   25.84    0.78
   1   5   3   25.99    0.78
   1   5   3   25.72    0.88
  -1   5  -3   26.48    0.86
  -1   5  -3   27.41    0.85
  -2  -5  -3   17.05    0.61
  -2  -5  -3   16.94    0.66
  -2  -5  -3   16.20    0.55
  -2   5  -3   16.02    0.55
   2   5   3   17.11    0.54
   2   5   3   16.52    0.61
   2   5   3   16.60    0.54
  -2   5  -3   16.72    0.57
  -3  -5  -3    0.56    0.08
  -3  -5  -3    0.44    0.08
  -3  -5  -3    0.45    0.09
   3   5   3    0.53    0.06
  -3   5  -3    0.41    0.05
   3   5   3    0.48    0.09
  -3   5  -3    0.47    0.05
  -4  -5  -3    6.58    0.31
  -4  -5  -3    5.96    0.32
   4   5   3    6.56    0.26
   4   5   3    6.59    0.32
  -5  -5  -3    0.37    0.07
  -5  -5  -3    0.26    0.08
  -5  -5  -3    0.37    0.09
   5   5   3    0.41    0.07
   5   5   3    0.25    0.08
  -6  -5  -3    0.53    0.10
  -6  -5  -3    0.54    0.10
  -6  -5  -3    0.45    0.07
   6   5   3    0.47    0.07
   6   5   3    0.43    0.10
  -7  -5  -3   32.54    1.05
  -7  -5  -3   34.83    1.23
  -7  -5  -3   32.61    1.17
   7   5   3   34.08    1.17
   7   5   3   31.75    1.07
  -8  -5  -3    9.07    0.44
  -8  -5  -3   10.05    0.45
  -8  -5  -3    8.42    0.33
   8   5   3    8.58    0.37
  -9  -5  -3    7.72    0.41
  -9  -5  -3    7.50    0.29
  -9  -5  -3    8.07    0.41
   9   5   3    7.35    0.34
 -10  -5  -3    1.93    0.22
 -10  -5  -3    1.95    0.10
  10   5   3    2.22    0.17
 -11  -5  -3    1.16    0.17
  11   5   3    1.06    0.13
 -12  -5  -3    0.23    0.10
  12   5   3    0.73    0.12
 -13  -5  -3    0.99    0.18
  13   5   3    1.17    0.16
 -14  -5  -3    1.96    0.25
  14   5   3    1.85    0.20
 -14  -6   3    0.60    0.16
  14   6  -3    0.86    0.15
 -13  -6   3    0.28    0.12
  13   6  -3    0.10    0.08
 -12  -6   3    1.20    0.19
  12   6  -3    0.64    0.12
 -11  -6   3    2.07    0.12
 -11  -6   3    2.42    0.27
  11   6  -3    1.92    0.19
 -10  -6   3    1.50    0.12
 -10  -6   3    1.79    0.22
  10   6  -3    1.54    0.17
  -9  -6   3    0.94    0.11
  -9  -6   3    1.08    0.18
   9   6  -3    1.05    0.14
  -8  -6   3    4.83    0.31
  -8  -6   3    4.99    0.23
   8   6  -3    5.02    0.31
   8   6  -3    4.56    0.30
   8   6  -3    4.99    0.26
  -7  -6   3    4.61    0.29
  -7  -6   3    4.44    0.23
  -7  -6   3    4.66    0.29
   7   6  -3    4.95    0.30
   7   6  -3    4.66    0.24
   7   6  -3    4.47    0.29
  -6  -6   3    0.69    0.13
  -6  -6   3    0.79    0.10
  -6  -6   3    0.41    0.10
   6   6  -3    0.63    0.12
   6   6  -3    0.71    0.10
   6   6  -3    0.54    0.11
  -5  -6   3    9.31    0.44
  -5  -6   3    9.05    0.36
  -5  -6   3    9.36    0.43
  -5   6   3    9.06    0.30
   5   6  -3    9.28    0.36
   5   6  -3    8.82    0.42
   5   6  -3    9.17    0.42
  -5   6   3    8.86    0.30
  -4  -6   3   -0.04    0.04
  -4  -6   3   -0.02    0.05
  -4  -6   3    0.04    0.04
  -4   6   3    0.00    0.02
   4   6  -3    0.03    0.04
   4   6  -3    0.02    0.05
  -4   6   3    0.04    0.03
   4   6  -3    0.02    0.05
  -3  -6   3   11.77    0.50
  -3  -6   3   11.41    0.48
  -3  -6   3   11.85    0.42
  -3   6   3   10.91    0.41
  -3   6   3   11.36    0.42
   3   6  -3   11.32    0.39
   3   6  -3   11.20    0.48
   3   6  -3   12.10    0.39
   2  -6  -3   22.55    0.71
  -2  -6   3   22.74    0.74
  -2  -6   3   22.90    0.87
  -2  -6   3   23.26    0.82
  -2   6   3   22.71    0.78
  -2   6   3   23.04    0.77
   2   6  -3   23.85    0.83
  -1  -6   3   13.15    0.44
  -1  -6   3   12.33    0.53
   1  -6  -3   12.97    0.43
  -1   6   3   13.49    0.48
   1   6  -3   11.87    0.49
  -1   6   3   13.18    0.49
   0  -6   3    2.86    0.13
   0  -6  -3    2.65    0.14
   0  -6   3    2.50    0.18
   0   6   3    2.89    0.17
   0   6  -3    2.46    0.15
   0   6  -3    2.86    0.17
   1  -6   3    2.26    0.16
   1  -6   3    2.15    0.10
  -1  -6  -3    2.05    0.17
  -1  -6  -3    2.00    0.13
  -1  -6  -3    2.54    0.16
   1   6   3    2.53    0.17
  -1   6  -3    2.40    0.14
  -1   6  -3    1.97    0.13
  -2  -6  -3    0.54    0.09
   2  -6   3    0.55    0.09
  -2  -6  -3    0.44    0.10
  -2  -6  -3    0.37    0.06
  -2   6  -3    0.41    0.06
   2   6   3    0.50    0.09
  -2   6  -3    0.49    0.07
   2   6   3    0.41    0.05
   2   6   3    0.43    0.05
  -3  -6  -3    0.44    0.10
  -3  -6  -3    0.40    0.09
  -3  -6  -3    0.38    0.07
   3   6   3    0.25    0.07
   3   6   3    0.32    0.05
  -3   6  -3    0.38    0.05
  -3   6  -3    0.36    0.05
  -4  -6  -3    6.55    0.33
  -4  -6  -3    6.59    0.35
  -4  -6  -3    6.69    0.28
   4   6   3    6.65    0.27
  -4   6  -3    6.73    0.22
  -4   6  -3    6.70    0.22
   4   6   3    6.42    0.33
  -5  -6  -3    1.08    0.15
  -5  -6  -3    0.93    0.15
  -5  -6  -3    0.82    0.10
   5   6   3    0.81    0.14
   5   6   3    0.97    0.11
  -6  -6  -3   14.61    0.54
  -6  -6  -3   15.27    0.63
  -6  -6  -3   14.83    0.65
   6   6   3   15.60    0.63
   6   6   3   15.03    0.54
  -7  -6  -3    0.93    0.15
  -7  -6  -3    1.24    0.18
  -7  -6  -3    0.93    0.11
   7   6   3    0.98    0.12
   7   6   3    0.80    0.14
  -8  -6  -3   10.54    0.40
  -8  -6  -3   10.07    0.49
   8   6   3   10.14    0.42
  -9  -6  -3    8.93    0.46
  -9  -6  -3    9.46    0.35
   9   6   3    8.94    0.39
 -10  -6  -3    2.71    0.28
 -10  -6  -3    2.70    0.15
  10   6   3    2.70    0.19
 -11  -6  -3    3.44    0.28
  11   6   3    3.38    0.23
 -12  -6  -3    0.00    0.07
  12   6   3    0.18    0.08
 -13  -6  -3    0.58    0.16
  13   6   3    0.61    0.12
 -14  -6  -3    0.01    0.09
  14   6   3   -0.02    0.07
 -13  -7   3    0.10    0.10
  13   7  -3   -0.05    0.07
 -12  -7   3    0.87    0.18
 -12  -7   3    0.78    0.09
  12   7  -3    0.58    0.12
 -11  -7   3    0.08    0.05
 -11  -7   3    0.19    0.10
  11   7  -3    0.10    0.08
 -10  -7   3    2.23    0.15
 -10  -7   3    1.71    0.23
  10   7  -3    1.65    0.18
  -9  -7   3    0.59    0.09
  -9  -7   3    0.71    0.15
   9   7  -3    0.43    0.10
  -8  -7   3    0.11    0.06
  -8  -7   3    0.15    0.09
   8   7  -3    0.27    0.10
   8   7  -3    0.32    0.10
   8   7  -3    0.16    0.07
  -7  -7   3    0.66    0.10
   7   7  -3    0.26    0.08
   7   7  -3    0.36    0.11
   7   7  -3    0.48    0.12
  -6  -7   3    3.44    0.20
   6   7  -3    3.85    0.26
   6   7  -3    3.52    0.26
   6   7  -3    3.48    0.20
  -5  -7   3    1.44    0.19
  -5  -7   3    1.48    0.13
  -5   7   3    1.29    0.07
   5   7  -3    1.19    0.16
   5   7  -3    1.12    0.12
  -5   7   3    1.27    0.07
   5   7  -3    1.64    0.19
  -4  -7   3   34.41    1.15
  -4  -7   3   36.49    1.33
   4   7  -3   35.38    1.12
   4   7  -3   37.40    1.27
  -4   7   3   35.82    1.15
   4   7  -3   36.51    1.26
  -4   7   3   37.08    1.15
  -3  -7   3    0.62    0.12
  -3  -7   3    0.72    0.09
  -3   7   3    0.50    0.07
   3   7  -3    0.53    0.05
   3   7  -3    0.57    0.11
  -3   7   3    0.53    0.08
  -2  -7   3    0.68    0.09
  -2  -7   3    0.56    0.11
   2   7  -3    0.61    0.11
  -2   7   3    0.68    0.09
  -1  -7   3    7.36    0.29
  -1  -7   3    7.30    0.37
   1   7  -3    7.13    0.34
  -1   7   3    7.22    0.32
   0  -7  -3    2.67    0.15
   0  -7   3    2.54    0.20
   0  -7  -3    2.55    0.21
   0  -7   3    2.71    0.14
   0   7   3    2.65    0.18
   0   7  -3    2.59    0.17
  -1  -7  -3    7.55    0.31
  -1  -7  -3    7.68    0.40
   1  -7   3    7.49    0.37
   1   7   3    8.12    0.36
  -1   7  -3    7.82    0.34
   2  -7   3    0.35    0.09
  -2  -7  -3    0.26    0.09
  -2  -7  -3    0.25    0.06
   2   7   3    0.43    0.09
  -2   7  -3    0.33    0.06
  -2   7  -3    0.39    0.06
  -3  -7  -3    2.21    0.15
  -3  -7  -3    2.55    0.21
   3   7   3    2.46    0.23
  -3   7  -3    2.53    0.13
   3   7   3    2.24    0.12
  -3   7  -3    2.37    0.13
  -4  -7  -3    7.46    0.32
  -4  -7  -3    7.26    0.40
   4   7   3    7.43    0.38
  -4   7  -3    7.29    0.25
  -4   7  -3    7.17    0.25
   4   7   3    7.46    0.29
  -5  -7  -3   29.19    0.96
  -5  -7  -3   29.33    1.12
   5   7   3   29.12    0.94
   5   7   3   28.45    1.05
  -6  -7  -3   23.59    0.78
  -6  -7  -3   22.28    0.88
   6   7   3   21.17    0.76
   6   7   3   23.15    0.88
  -7  -7  -3    0.66    0.13
  -7  -7  -3    0.49    0.09
   7   7   3    0.46    0.09
   7   7   3    0.53    0.13
  -8  -7  -3   -0.02    0.04
  -8  -7  -3    0.03    0.07
   8   7   3    0.21    0.08
  -9  -7  -3    0.72    0.15
  -9  -7  -3    0.88    0.11
   9   7   3    0.74    0.12
 -10  -7  -3    0.56    0.09
 -10  -7  -3    0.32    0.13
  10   7   3    0.36    0.10
 -11  -7  -3    0.07    0.08
 -11  -7  -3    0.10    0.05
  11   7   3    0.03    0.07
 -12  -7  -3    0.55    0.15
  12   7   3    0.76    0.14
 -13  -7  -3    0.92    0.19
  13   7   3    0.66    0.13
 -12  -8   3    1.15    0.12
  12   8  -3    1.07    0.16
 -11  -8   3    0.08    0.06
  11   8  -3    0.05    0.08
 -10  -8   3    0.77    0.11
  10   8  -3    0.66    0.12
  -9  -8   3    0.03    0.05
   9   8  -3   -0.11    0.05
  -8  -8   3    4.64    0.25
   8   8  -3    4.50    0.33
   8   8  -3    4.46    0.32
   8   8  -3    4.59    0.26
  -7  -8   3    3.45    0.21
   7   8  -3    3.28    0.27
   7   8  -3    3.77    0.22
   7   8  -3    3.48    0.32
  -6  -8   3    1.46    0.15
   6   8  -3    1.28    0.19
   6   8  -3    1.35    0.13
   6   8  -3    0.99    0.17
  -5  -8   3    3.89    0.22
   5   8  -3    4.00    0.19
   5   8  -3    3.84    0.27
  -5   8   3    3.66    0.15
   5   8  -3    3.81    0.28
  -5   8   3    3.63    0.15
  -4  -8   3    2.75    0.18
   4   8  -3    3.03    0.24
   4   8  -3    2.95    0.13
  -4   8   3    2.71    0.15
  -4   8   3    3.21    0.16
  -3  -8   3    1.93    0.20
  -3  -8   3    1.51    0.14
   3   8  -3    1.57    0.18
  -3   8   3    1.60    0.12
  -2  -8   3    1.77    0.19
  -2  -8   3    1.75    0.13
   2   8  -3    1.99    0.20
  -2   8   3    1.69    0.14
  -1  -8   3    6.16    0.26
  -1  -8   3    6.20    0.34
  -1   8   3    5.48    0.29
   1   8  -3    6.09    0.32
   0  -8  -3    0.37    0.12
   0  -8   3    0.34    0.09
   0   8   3    0.36    0.08
   0   8  -3    0.50    0.10
   1  -8   3    0.09    0.08
  -1  -8  -3    0.08    0.08
  -1  -8  -3    0.11    0.05
  -1   8  -3    0.14    0.06
   1   8   3    0.12    0.07
  -2  -8  -3   14.37    0.51
   2  -8   3   13.22    0.59
  -2   8  -3   13.43    0.51
   2   8   3   13.44    0.57
  -3  -8  -3    1.55    0.15
   3  -8   3    1.67    0.18
   3   8   3    1.75    0.08
  -3   8  -3    1.75    0.11
   3   8   3    1.86    0.20
  -3   8  -3    1.88    0.12
  -4  -8  -3    9.18    0.38
   4   8   3    9.08    0.33
  -4   8  -3    8.90    0.31
   4   8   3    9.13    0.45
  -4   8  -3    8.82    0.31
  -5  -8  -3    6.78    0.32
   5   8   3    6.64    0.38
   5   8   3    7.17    0.29
  -6  -8  -3    2.92    0.19
   6   8   3    2.95    0.24
   6   8   3    3.06    0.18
  -7  -8  -3    1.60    0.16
   7   8   3    1.72    0.16
   7   8   3    1.70    0.22
  -8  -8  -3    2.13    0.17
   8   8   3    1.95    0.18
  -9  -8  -3    3.89    0.22
   9   8   3    3.61    0.24
 -10  -8  -3    0.10    0.06
  10   8   3    0.04    0.07
 -11  -8  -3    0.16    0.06
  11   8   3    0.09    0.08
 -12  -8  -3    0.75    0.17
  12   8   3    0.28    0.11
 -11  -9   3    3.12    0.20
  11   9  -3    2.52    0.24
 -10  -9   3    0.05    0.06
  10   9  -3    0.07    0.08
  -9  -9   3    1.95    0.19
   9   9  -3    1.67    0.18
  -8  -9   3    0.26    0.08
   8   9  -3    0.55    0.16
   8   9  -3    0.22    0.08
  -7  -9   3    3.52    0.23
   7   9  -3    3.72    0.21
   7   9  -3    4.27    0.32
  -6  -9   3    2.10    0.20
   6   9  -3    1.99    0.14
   6   9  -3    2.51    0.28
  -5  -9   3    2.99    0.20
   5   9  -3    2.97    0.28
  -5   9   3    2.71    0.12
  -5   9   3    2.75    0.12
  -4  -9   3    3.12    0.20
   4   9  -3    3.23    0.26
  -4   9   3    3.38    0.18
  -4   9   3    3.46    0.18
  -3  -9   3    0.03    0.05
  -3   9   3    0.03    0.04
   3   9  -3    0.02    0.06
  -2  -9   3    0.71    0.10
  -2   9   3    1.04    0.13
   2   9  -3    0.99    0.15
  -1   9   3    2.84    0.20
   1   9  -3    2.14    0.21
   0   9   3    0.46    0.10
   0   9  -3    0.57    0.11
   1   9   3   13.94    0.58
  -1   9  -3   13.30    0.54
  -2  -9  -3    3.80    0.21
   2  -9   3    3.73    0.27
  -2   9  -3    3.54    0.21
   2   9   3    3.43    0.25
   3  -9   3    0.46    0.12
  -3  -9  -3    0.42    0.09
  -3   9  -3    0.39    0.08
   3   9   3    0.40    0.11
  -4  -9  -3    0.56    0.10
  -4   9  -3    0.48    0.05
  -4   9  -3    0.39    0.05
   4   9   3    0.62    0.14
  -5  -9  -3    0.87    0.12
   5   9   3    0.58    0.14
   5   9   3    0.97    0.10
  -6  -9  -3   -0.01    0.06
   6   9   3    0.04    0.05
   6   9   3    0.17    0.09
  -7  -9  -3    2.18    0.20
   7   9   3    2.90    0.30
   7   9   3    2.00    0.16
  -8  -9  -3    0.25    0.08
   8   9   3    0.36    0.09
  -9  -9  -3    0.16    0.07
   9   9   3    0.33    0.10
 -10  -9  -3    0.07    0.06
  10   9   3    0.21    0.09
  -9 -10   3   -0.04    0.06
   9  10  -3   -0.07    0.06
  -8 -10   3    0.27    0.09
   8  10  -3    0.20    0.08
   8  10  -3    0.27    0.13
  -7 -10   3    0.28    0.09
   7  10  -3    0.30    0.14
  -6 -10   3    0.49    0.10
   6  10  -3    0.67    0.16
  -5 -10   3    0.07    0.06
   5  10  -3    0.00    0.08
  -4 -10   3    2.09    0.19
  -4  10   3    2.05    0.14
   4  10  -3    2.01    0.24
  -3 -10   3    0.16    0.07
  -3  10   3    0.15    0.06
   3  10  -3    0.12    0.09
  -3  10   3    0.18    0.06
  -2  10   3    1.11    0.14
   2  10  -3    1.01    0.17
   1  10  -3    0.54    0.13
  -1  10   3    0.36    0.09
   0  10   3   -0.02    0.06
   0  10  -3   -0.03    0.07
   1  10   3    1.83    0.20
  -1  10  -3    1.64    0.18
  -2 -10  -3    0.13    0.06
  -2  10  -3    0.07    0.06
   2  10   3    0.07    0.07
  -3 -10  -3    1.50    0.16
   3  10   3    1.65    0.21
  -3  10  -3    1.45    0.14
  -4 -10  -3    3.24    0.22
   4  10   3    3.61    0.28
  -4  10  -3    3.38    0.14
  -4  10  -3    3.27    0.14
  -5 -10  -3    1.07    0.14
   5  10   3    1.05    0.18
  -6 -10  -3    1.75    0.19
   6  10   3    1.97    0.25
  -7 -10  -3    0.68    0.13
   7  10   3    0.77    0.10
   7  10   3    0.59    0.15
  -8 -10  -3    1.13    0.15
   8  10   3    0.88    0.12
  -9 -10  -3   -0.05    0.06
   9  10   3    0.01    0.07
  -7 -11   3    0.83    0.14
   7  11  -3    1.04    0.20
  -6 -11   3    0.22    0.09
   6  11  -3    0.23    0.11
  -5 -11   3    0.02    0.07
   5  11  -3    0.03    0.08
  -4 -11   3    1.87    0.19
   4  11  -3    1.72    0.24
  -4  11   3    1.85    0.13
  -3  11   3    0.28    0.08
   3  11  -3    0.29    0.12
   2  11  -3    2.12    0.24
  -2  11   3    1.88    0.19
  -2  11   3    1.93    0.19
   1  11  -3    0.03    0.08
  -1  11   3    0.18    0.08
  -1  11   3    0.02    0.07
   0  11   3    4.68    0.30
   0  11  -3    4.64    0.30
   1  11   3    0.55    0.13
  -1  11  -3    0.70    0.13
   2  11   3    1.12    0.18
  -2  11  -3    0.89    0.13
  -3 -11  -3    1.10    0.15
  -3  11  -3    1.13    0.12
   3  11   3    1.04    0.18
  -4 -11  -3    0.05    0.07
   4  11   3    0.10    0.09
  -5 -11  -3    1.40    0.17
   5  11   3    1.24    0.21
  -6 -11  -3    0.08    0.08
   6  11   3    0.00    0.09
  -7 -11  -3    0.22    0.09
   7  11   3    0.28    0.13
  -3  12   3    1.40    0.15
   3  12  -3    0.85    0.18
  -2  12   3    0.42    0.10
   2  12  -3    0.33    0.13
  -1  12   3    1.16    0.17
  -1  12   3    1.21    0.17
   1  12  -3    1.25    0.20
   0  12   3    0.33    0.11
   0  12  -3    0.32    0.11
   0  12   3    0.44    0.12
  -1  12  -3    2.33    0.23
   1  12   3    2.15    0.25
   1  12   3    2.45    0.26
   2  12   3    0.15    0.10
  -2  12  -3    0.00    0.06
  -3  12  -3    0.71    0.10
   3  12   3    0.82    0.17
 -16   0   4    0.03    0.05
 -15   0   4   -0.02    0.04
 -14   0   4    1.79    0.18
 -13   0   4   -0.03    0.04
 -12   0   4   35.17    1.18
 -11   0   4    0.00    0.04
 -10   0   4   68.07    2.15
  -9   0   4    0.02    0.04
  -8   0   4   13.42    0.49
   8   0  -4   12.76    0.44
  -8   0   4   13.41    0.49
   7   0  -4   -0.02    0.03
  -7   0   4   -0.03    0.02
  -7   0   4    0.00    0.02
   7   0  -4   -0.01    0.02
   6   0  -4    0.02    0.03
   6   0  -4    0.11    0.03
  -6   0   4    0.06    0.03
   5   0  -4   -0.01    0.02
   5   0  -4   -0.04    0.02
  -5   0   4    0.00    0.02
   4   0  -4    0.16    0.03
  -4   0   4    0.12    0.04
   4   0  -4    0.08    0.04
  -3   0   4   -0.09    0.01
  -3   0   4   -0.08    0.01
   3   0  -4   -0.10    0.02
   3   0  -4   -0.09    0.02
  -3   0   4   -0.10    0.02
  -2   0   4    0.90    0.05
  -2   0   4    0.71    0.05
   2   0  -4    0.82    0.06
  -2   0   4    0.80    0.08
   2   0  -4    0.84    0.08
  -1   0   4   -0.02    0.02
  -1   0   4    0.02    0.02
   1   0  -4    0.00    0.03
   1   0  -4   -0.01    0.02
   0   0  -4    4.43    0.18
   0   0   4    4.29    0.16
   0   0   4    4.64    0.18
   0   0  -4    4.29    0.16
  -1   0  -4   -0.01    0.02
  -1   0  -4   -0.01    0.02
   1   0   4    0.00    0.02
   1   0   4   -0.02    0.02
  -1   0  -4    0.02    0.01
  -2   0  -4  222.56    7.67
  -2   0  -4  223.90    6.93
   2   0   4  221.16    7.07
  -2   0  -4  251.97    6.94
  -2   0  -4  229.51    6.88
   3   0   4   -0.02    0.01
  -3   0  -4   -0.02    0.01
  -3   0  -4   -0.02    0.02
   3   0   4   -0.04    0.02
   4   0   4   42.64    1.26
  -4   0  -4   42.89    1.40
   4   0   4   42.00    1.40
  -4   0  -4   42.30    1.33
   5   0   4   -0.02    0.02
   5   0   4    0.01    0.01
  -5   0  -4    0.01    0.02
  -5   0  -4    0.01    0.02
  -5   0  -4    0.00    0.02
  -6   0  -4    7.08    0.29
  -6   0  -4    7.25    0.29
   6   0   4    7.10    0.24
  -6   0  -4    7.26    0.30
   6   0   4    7.39    0.30
  -7   0  -4    0.00    0.02
  -7   0  -4    0.00    0.02
   7   0   4    0.01    0.03
   7   0   4    0.00    0.02
  -8   0  -4   13.54    0.51
  -8   0  -4   14.07    0.51
   8   0   4   14.73    0.55
  -9   0  -4    0.04    0.04
  -9   0  -4    0.00    0.03
   9   0   4    0.00    0.04
  10   0   4    4.37    0.25
 -10   0  -4    4.24    0.22
 -11   0  -4   -0.01    0.04
 -12   0  -4    0.10    0.05
 -13   0  -4    0.05    0.05
 -14   0  -4    0.31    0.08
 -15   0  -4    0.00    0.05
 -16  -1   4    0.74    0.13
 -16   1   4    0.68    0.08
 -15  -1   4    0.00    0.05
 -15   1   4    0.02    0.04
 -14  -1   4    0.06    0.06
 -14   1   4    0.00    0.04
 -13  -1   4    2.86    0.21
 -13   1   4    3.05    0.18
 -12  -1   4    1.69    0.18
 -12   1   4    1.76    0.13
 -11  -1   4    1.04    0.13
 -11   1   4    0.89    0.10
 -10  -1   4    2.93    0.19
 -10   1   4    2.81    0.17
 -10   1   4    2.73    0.16
  -9  -1   4   77.62    2.48
  -9   1   4   77.24    2.44
  -9   1   4   79.22    2.44
   9   1  -4   81.00    2.37
  -8  -1   4    0.14    0.05
  -8   1   4    0.15    0.04
   8   1  -4    0.17    0.04
  -8   1   4    0.18    0.05
  -7  -1   4   17.19    0.62
   7  -1  -4   17.17    0.68
  -7   1   4   16.87    0.59
  -7   1   4   17.41    0.60
   7   1  -4   18.15    0.57
  -6  -1   4    8.40    0.34
   6  -1  -4    8.23    0.27
   6   1  -4    8.52    0.37
  -6   1   4    8.87    0.32
   6   1  -4    8.55    0.30
  -6   1   4    8.63    0.32
   5  -1  -4   19.27    0.53
  -5  -1   4   17.18    0.53
  -5  -1   4   17.09    0.66
  -5  -1   4   17.30    0.61
  -5   1   4   16.73    0.58
   5   1  -4   16.64    0.56
   5   1  -4   17.44    0.65
   5   1  -4   17.24    0.61
  -5   1   4   17.09    0.58
  -4  -1   4   61.01    2.07
  -4  -1   4   60.06    1.83
   4  -1  -4   57.37    1.82
  -4  -1   4   63.53    1.93
  -4  -1   4   63.38    1.83
   4   1  -4   62.79    2.07
  -4   1   4   61.98    1.91
   4   1  -4   62.99    1.85
   4   1  -4   63.65    1.93
  -3  -1   4    0.01    0.02
  -3  -1   4    0.03    0.02
   3  -1  -4    0.01    0.01
  -3  -1   4    0.03    0.02
   3   1  -4    0.07    0.03
  -3   1   4    0.00    0.02
   3   1  -4    0.02    0.02
   3   1  -4    0.02    0.03
  -2  -1   4    1.49    0.08
  -2  -1   4    1.69    0.10
  -2  -1   4    1.71    0.10
   2   1  -4    1.58    0.09
   2   1  -4    1.48    0.10
  -2   1   4    1.60    0.06
  -2   1   4    1.51    0.09
   2   1  -4    1.43    0.08
   1  -1  -4    0.10    0.03
  -1  -1   4    0.11    0.03
  -1  -1   4    0.13    0.04
  -1  -1   4    0.08    0.03
  -1   1   4    0.08    0.02
   1   1  -4    0.08    0.03
   1   1  -4    0.14    0.03
   1   1  -4    0.13    0.04
  -1   1   4    0.19    0.03
  -1   1   4    0.17    0.04
   0  -1  -4   11.97    0.38
   0  -1   4   11.68    0.40
   0  -1   4   11.56    0.38
   0  -1  -4   11.83    0.41
   0   1   4   11.92    0.38
   0   1  -4   11.72    0.40
   0   1   4   11.78    0.41
   0   1  -4   12.35    0.37
   0   1  -4   11.98    0.38
   0   1  -4   12.07    0.41
  -1  -1  -4   54.19    1.58
   1  -1   4   54.97    1.56
  -1  -1  -4   51.37    1.63
  -1   1  -4   53.11    1.63
  -1   1  -4   50.45    1.55
   1   1   4   53.12    1.64
   1   1   4   53.05    1.58
  -2  -1  -4   53.14    1.74
  -2  -1  -4   53.34    1.57
  -2  -1  -4   52.59    1.64
   2   1   4   53.96    1.64
  -2   1  -4   52.30    1.63
   2   1   4   51.82    1.58
  -3  -1  -4   86.43    2.54
   3  -1   4   84.12    2.83
  -3  -1  -4   86.50    2.82
  -3  -1  -4   85.37    2.64
  -3  -1  -4   88.70    2.55
  -3   1  -4   86.84    2.63
  -3   1  -4   85.55    2.62
   3   1   4   85.99    2.65
   3   1   4   87.27    2.56
   3   1   4   86.95    2.82
  -4  -1  -4   11.60    0.43
   4  -1   4   12.27    0.42
  -4  -1  -4   12.03    0.37
  -4  -1  -4   11.83    0.44
   4   1   4   12.34    0.40
  -4   1  -4   12.33    0.41
   4   1   4   11.55    0.44
  -4   1  -4   12.30    0.41
   5  -1   4    3.68    0.16
  -5  -1  -4    3.74    0.18
  -5  -1  -4    3.46    0.17
  -5   1  -4    3.44    0.15
  -5   1  -4    3.54    0.16
   5   1   4    3.58    0.15
   5   1   4    3.86    0.18
  -6  -1  -4    5.63    0.25
   6  -1   4    5.50    0.23
  -6  -1  -4    5.28    0.24
  -6   1  -4    5.56    0.22
   6   1   4    5.43    0.25
   6   1   4    5.47    0.21
  -6   1  -4    5.30    0.22
  -7  -1  -4    0.54    0.08
  -7  -1  -4    0.53    0.08
   7  -1   4    0.60    0.08
   7   1   4    0.61    0.06
   7   1   4    0.53    0.08
  -7   1  -4    0.54    0.06
  -7   1  -4    0.48    0.06
   8  -1   4   11.44    0.45
  -8  -1  -4   11.11    0.47
  -8  -1  -4   11.12    0.45
  -8   1  -4   11.41    0.41
  -8   1  -4   12.05    0.41
   8   1   4   11.63    0.47
   8   1   4   11.06    0.39
  -9  -1  -4    0.17    0.06
   9  -1   4    0.07    0.04
  -9  -1  -4    0.16    0.06
  -9   1  -4    0.10    0.04
   9   1   4    0.09    0.06
  -9   1  -4    0.16    0.04
 -10  -1  -4    5.97    0.30
  10  -1   4    6.26    0.31
 -10  -1  -4    6.22    0.33
 -10   1  -4    6.28    0.26
 -10   1  -4    6.48    0.26
 -11  -1  -4    0.11    0.06
 -11   1  -4    0.03    0.03
 -11   1  -4    0.03    0.04
 -12  -1  -4    9.53    0.42
 -12   1  -4    8.84    0.35
 -13  -1  -4    0.22    0.08
 -13   1  -4    0.14    0.04
 -14  -1  -4    9.11    0.43
 -14   1  -4    9.56    0.34
 -15  -1  -4    0.10    0.07
 -16  -2   4    0.13    0.09
 -15  -2   4    2.85    0.27
 -14  -2   4    4.05    0.27
 -13  -2   4    0.44    0.11
 -13   2   4    0.26    0.04
 -13   2   4    0.39    0.05
 -12  -2   4    1.00    0.15
 -12   2   4    1.19    0.09
 -12   2   4    1.11    0.08
 -11  -2   4    0.80    0.13
 -11   2   4    0.65    0.07
 -11   2   4    0.72    0.07
 -10  -2   4    0.40    0.09
 -10   2   4    0.51    0.06
  10   2  -4    0.57    0.09
 -10   2   4    0.41    0.06
  -9  -2   4    3.54    0.25
  -9  -2   4    3.52    0.22
  -9   2   4    3.86    0.17
   9   2  -4    4.16    0.20
  -9   2   4    3.74    0.17
  -8  -2   4    2.24    0.18
  -8  -2   4    2.43    0.17
  -8   2   4    2.32    0.12
   8   2  -4    2.45    0.14
  -8   2   4    2.33    0.12
  -7  -2   4    5.53    0.20
  -7  -2   4    5.86    0.28
  -7  -2   4    6.07    0.31
  -7  -2   4    5.67    0.20
   7   2  -4    6.02    0.24
   7   2  -4    5.87    0.28
  -7   2   4    5.78    0.23
   7   2  -4    5.72    0.30
  -7   2   4    5.82    0.23
  -6  -2   4    0.23    0.06
  -6  -2   4    0.29    0.07
  -6  -2   4    0.27    0.04
  -6   2   4    0.33    0.05
  -6   2   4    0.30    0.05
   6   2  -4    0.35    0.06
  -6   2   4    0.28    0.04
   6   2  -4    0.32    0.07
   6   2  -4    0.28    0.07
  -5  -2   4    3.17    0.14
  -5  -2   4    3.41    0.18
  -5  -2   4    3.24    0.19
  -5   2   4    3.33    0.15
   5   2  -4    3.34    0.19
  -5   2   4    3.63    0.15
   5   2  -4    3.39    0.16
   5   2  -4    3.61    0.19
  -4  -2   4    5.42    0.25
  -4  -2   4    5.28    0.24
  -4  -2   4    5.32    0.20
   4   2  -4    5.36    0.21
   4   2  -4    5.62    0.25
  -4   2   4    5.58    0.22
  -4   2   4    5.42    0.22
   4   2  -4    5.64    0.25
  -3  -2   4   50.64    1.70
  -3  -2   4   51.18    1.52
  -3  -2   4   49.71    1.60
   3  -2  -4   50.31    1.49
   3   2  -4   51.62    1.60
   3   2  -4   51.38    1.53
  -3   2   4   51.03    1.57
   3   2  -4   50.29    1.70
  -3   2   4   50.34    1.57
   2  -2  -4    0.56    0.04
  -2  -2   4    0.58    0.07
  -2  -2   4    0.62    0.07
  -2  -2   4    0.53    0.05
   2   2  -4    0.71    0.08
   2   2  -4    0.53    0.06
  -2   2   4    0.65    0.07
   2   2  -4    0.57    0.06
  -1  -2   4   13.02    0.41
  -1  -2   4   13.72    0.46
   1  -2  -4   13.22    0.41
  -1  -2   4   13.17    0.46
   1   2  -4   13.38    0.46
  -1   2   4   13.12    0.45
  -1   2   4   12.54    0.39
  -1   2   4   11.24    0.39
   1   2  -4   13.26    0.41
   1   2  -4   12.83    0.46
   1   2  -4   12.70    0.41
   0  -2  -4   14.76    0.50
   0  -2   4   14.84    0.51
   0  -2   4   14.35    0.46
   0  -2  -4   14.92    0.47
   0   2  -4   15.54    0.51
   0   2  -4   15.01    0.45
   0   2  -4   14.63    0.45
   0   2   4   14.77    0.51
   0   2  -4   14.28    0.51
   0   2   4   15.37    0.47
  -1  -2  -4   44.32    1.35
   1  -2   4   43.37    1.32
   1  -2   4   45.39    1.46
  -1  -2  -4   44.08    1.40
   1   2   4   45.98    1.34
   1   2   4   44.89    1.41
  -1   2  -4   45.42    1.40
  -2  -2  -4    6.07    0.25
  -2  -2  -4    5.95    0.22
  -2  -2  -4    6.24    0.25
  -2   2  -4    5.80    0.23
   2   2   4    6.28    0.25
   2   2   4    5.87    0.22
  -2   2  -4    5.93    0.22
  -3  -2  -4    3.05    0.13
  -3  -2  -4    3.14    0.16
  -3  -2  -4    2.80    0.15
  -3   2  -4    2.97    0.13
   3   2   4    3.14    0.16
   3   2   4    2.97    0.13
  -3   2  -4    3.22    0.13
  -4  -2  -4    3.14    0.16
  -4  -2  -4    3.05    0.13
  -4  -2  -4    3.16    0.17
   4   2   4    3.12    0.14
  -4   2  -4    3.10    0.13
   4   2   4    3.23    0.17
   4   2   4    3.11    0.17
  -4   2  -4    3.17    0.13
  -5  -2  -4    1.49    0.08
  -5  -2  -4    1.59    0.08
  -5  -2  -4    1.63    0.11
  -5  -2  -4    1.65    0.12
   5  -2   4    1.44    0.09
  -5   2  -4    1.47    0.08
   5   2   4    1.39    0.12
   5   2   4    1.39    0.09
   5   2   4    1.47    0.11
  -5   2  -4    1.57    0.08
   6  -2   4    1.03    0.08
  -6  -2  -4    1.16    0.05
  -6  -2  -4    1.06    0.05
  -6  -2  -4    0.94    0.10
  -6  -2  -4    1.00    0.11
  -6   2  -4    0.94    0.06
   6   2   4    1.09    0.12
   6   2   4    0.95    0.11
   6   2   4    1.05    0.08
  -6   2  -4    1.03    0.06
  -7  -2  -4    1.73    0.14
   7  -2   4    1.55    0.11
  -7  -2  -4    1.49    0.12
  -7   2  -4    1.49    0.08
   7   2   4    1.47    0.15
   7   2   4    1.81    0.14
  -7   2  -4    2.12    0.09
   7   2   4    1.60    0.11
   8  -2   4    6.03    0.28
  -8  -2  -4    6.08    0.29
  -8  -2  -4    5.86    0.30
  -8   2  -4    6.10    0.22
  -8   2  -4    5.82    0.21
   8   2   4    5.85    0.30
   8   2   4    5.82    0.25
  -9  -2  -4    0.41    0.08
  -9  -2  -4    0.33    0.08
   9  -2   4    0.35    0.07
  -9   2  -4    0.50    0.05
   9   2   4    0.41    0.10
   9   2   4    0.36    0.06
  -9   2  -4    0.41    0.04
 -10  -2  -4    2.29    0.18
  10  -2   4    2.16    0.16
 -10  -2  -4    2.10    0.18
 -10   2  -4    2.08    0.09
 -10   2  -4    2.15    0.09
 -11  -2  -4    9.88    0.48
 -11  -2  -4   10.36    0.46
 -12  -2  -4    0.48    0.10
 -12  -2  -4    0.70    0.14
 -13  -2  -4    0.96    0.15
 -14  -2  -4    0.56    0.12
 -15  -2  -4    2.84    0.27
 -15  -3   4    0.66    0.14
 -14  -3   4    5.67    0.35
 -13  -3   4    0.95    0.16
 -12  -3   4    1.14    0.16
  12   3  -4    1.26    0.14
 -11  -3   4    4.15    0.27
  11   3  -4    4.03    0.22
 -10  -3   4   10.15    0.46
  10   3  -4   10.02    0.40
  -9  -3   4    4.13    0.27
  -9  -3   4    3.90    0.25
   9   3  -4    3.66    0.20
  -9   3   4    4.02    0.15
  -9   3   4    4.08    0.15
  -8  -3   4    5.84    0.32
  -8  -3   4    5.53    0.30
  -8  -3   4    5.67    0.21
   8   3  -4    5.81    0.26
  -8   3   4    5.47    0.20
  -8   3   4    5.84    0.21
  -7  -3   4   15.01    0.62
  -7  -3   4   15.03    0.59
  -7  -3   4   14.57    0.49
   7   3  -4   14.82    0.52
  -7   3   4   15.57    0.49
  -7   3   4   15.15    0.49
   7   3  -4   14.65    0.58
  -6  -3   4    0.58    0.10
  -6  -3   4    0.59    0.07
  -6  -3   4    0.45    0.08
   6   3  -4    0.58    0.10
   6   3  -4    0.39    0.07
  -6   3   4    0.52    0.05
  -6   3   4    0.60    0.06
   6   3  -4    0.57    0.10
  -6   3   4    0.56    0.06
  -5  -3   4   55.13    1.88
  -5  -3   4   55.07    1.67
  -5  -3   4   56.43    1.77
   5   3  -4   56.38    1.77
   5   3  -4   53.24    1.68
  -5   3   4   54.64    1.70
   5   3  -4   54.77    1.88
  -5   3   4   55.31    1.70
  -4  -3   4    0.04    0.04
  -4  -3   4    0.04    0.04
  -4  -3   4    0.03    0.03
   4   3  -4    0.01    0.03
  -4   3   4    0.03    0.02
   4   3  -4    0.01    0.03
   4   3  -4    0.01    0.03
  -4   3   4    0.02    0.02
  -3  -3   4    2.54    0.15
  -3  -3   4    2.08    0.14
  -3  -3   4    2.63    0.12
   3   3  -4    2.48    0.15
   3   3  -4    2.71    0.16
   3   3  -4    2.42    0.13
  -3   3   4    2.20    0.12
  -3   3   4    2.68    0.13
   2  -3  -4    0.11    0.03
  -2  -3   4    0.10    0.03
  -2  -3   4    0.14    0.04
  -2  -3   4    0.11    0.04
   2   3  -4    0.11    0.04
   2   3  -4    0.11    0.04
  -2   3   4    0.14    0.04
   2   3  -4    0.11    0.05
  -1  -3   4    7.25    0.28
   1  -3  -4    7.01    0.24
  -1  -3   4    6.83    0.28
   1   3  -4    6.66    0.23
  -1   3   4    6.77    0.27
   1   3  -4    6.38    0.23
   1   3  -4    6.85    0.28
   1   3  -4    6.72    0.28
   0  -3   4    1.06    0.08
   0  -3  -4    1.01    0.07
   0  -3   4    1.05    0.06
   0  -3  -4    1.05    0.08
   0   3  -4    1.04    0.08
   0   3   4    0.85    0.05
   0   3   4    1.07    0.08
   0   3   4    0.96    0.06
   0   3  -4    0.91    0.07
  -1  -3  -4   17.99    0.61
   1  -3   4   18.04    0.62
   1  -3   4   17.86    0.54
  -1  -3  -4   17.75    0.57
  -1   3  -4   17.44    0.60
   1   3   4   17.61    0.56
  -1   3  -4   18.11    0.61
   1   3   4   17.43    0.61
  -2  -3  -4   17.52    0.67
  -2  -3  -4   18.89    0.63
  -2  -3  -4   18.37    0.59
  -2   3  -4   19.00    0.60
   2   3   4   17.87    0.63
  -2   3  -4   17.96    0.60
   2   3   4   17.96    0.58
  -3  -3  -4   36.58    1.23
  -3  -3  -4   38.99    1.17
  -3  -3  -4   37.35    1.31
   3   3   4   38.77    1.24
  -3   3  -4   38.48    1.18
  -4  -3  -4    0.13    0.04
  -4  -3  -4    0.18    0.06
  -4  -3  -4    0.18    0.05
  -4   3  -4    0.14    0.03
   4   3   4    0.07    0.04
   4   3   4    0.22    0.06
  -4   3  -4    0.27    0.03
  -5  -3  -4   10.76    0.44
  -5  -3  -4   10.67    0.43
  -5  -3  -4   10.42    0.37
  -5   3  -4   10.62    0.34
   5   3   4   10.39    0.44
   5   3   4   11.25    0.44
  -5   3  -4   10.73    0.34
  -6  -3  -4    2.45    0.16
  -6  -3  -4    2.28    0.11
  -6  -3  -4    2.39    0.16
   6   3   4    2.41    0.17
   6   3   4    2.26    0.17
  -7  -3  -4    1.08    0.07
  -7  -3  -4    1.11    0.07
  -7  -3  -4    1.11    0.13
  -7  -3  -4    0.99    0.12
   7  -3   4    1.39    0.11
   7   3   4    1.06    0.13
   7   3   4    1.23    0.14
  -8  -3  -4    0.02    0.05
   8  -3   4    0.06    0.04
  -8  -3  -4    0.03    0.05
  -9  -3  -4    0.97    0.14
  -9  -3  -4    0.83    0.13
   9  -3   4    0.81    0.11
 -10  -3  -4    0.54    0.11
 -10  -3  -4    0.46    0.11
 -11  -3  -4    3.02    0.24
 -11  -3  -4    3.31    0.25
 -12  -3  -4    1.78    0.20
 -13  -3  -4    2.62    0.25
 -14  -3  -4    0.92    0.16
 -15  -3  -4    0.34    0.11
 -15  -4   4    0.57    0.14
 -14  -4   4    2.77    0.28
 -13  -4   4    4.58    0.31
  13   4  -4    4.13    0.26
 -12  -4   4    0.61    0.13
  12   4  -4    0.46    0.10
 -11  -4   4    1.59    0.20
 -10  -4   4   -0.03    0.06
 -10  -4   4    0.05    0.02
  10   4  -4   -0.01    0.05
  -9  -4   4    0.06    0.06
  -9  -4   4    0.04    0.03
  -9  -4   4    0.07    0.06
   9   4  -4    0.05    0.05
  -8  -4   4    0.06    0.03
  -8  -4   4    0.03    0.06
  -8  -4   4    0.06    0.06
   8   4  -4   -0.04    0.04
  -7  -4   4    0.17    0.07
  -7  -4   4    0.13    0.06
  -7  -4   4    0.16    0.05
   7   4  -4    0.05    0.06
   7   4  -4    0.18    0.06
  -6  -4   4    0.84    0.12
  -6  -4   4    0.85    0.09
  -6  -4   4    0.86    0.12
   6   4  -4    0.95    0.13
  -6   4   4    0.82    0.06
   6   4  -4    0.84    0.10
  -6   4   4    0.74    0.05
  -5  -4   4   10.88    0.47
  -5  -4   4   10.99    0.39
  -5  -4   4   11.40    0.46
   5   4  -4   10.58    0.47
  -5   4   4   10.84    0.37
   5   4  -4   11.19    0.46
  -5   4   4   10.72    0.38
   5   4  -4   11.18    0.40
  -4  -4   4    4.01    0.22
  -4  -4   4    3.88    0.22
  -4  -4   4    4.21    0.18
   4   4  -4    4.02    0.22
   4   4  -4    3.74    0.21
   4   4  -4    3.78    0.18
  -4   4   4    3.56    0.17
  -4   4   4    3.93    0.17
  -3  -4   4    2.43    0.13
  -3  -4   4    2.53    0.16
  -3  -4   4    2.64    0.17
   3   4  -4    2.64    0.17
   3   4  -4    2.86    0.17
  -3   4   4    2.66    0.14
   3   4  -4    2.61    0.14
  -3   4   4    2.64    0.13
  -2  -4   4    9.08    0.32
  -2  -4   4    8.54    0.36
   2  -4  -4    8.89    0.29
  -2  -4   4    8.91    0.37
  -2   4   4    8.51    0.33
   2   4  -4    8.79    0.30
   2   4  -4    8.90    0.31
   2   4  -4    9.35    0.37
   2   4  -4    8.97    0.38
  -2   4   4    8.70    0.33
   1  -4  -4   27.50    0.85
  -1  -4   4   27.70    0.96
  -1  -4   4   29.01    0.85
  -1   4   4   25.70    0.90
   1   4  -4   26.23    0.82
   1   4  -4   27.15    0.82
   1   4  -4   26.07    0.91
   1   4  -4   30.99    0.98
   0  -4  -4   25.88    0.82
   0  -4   4   26.99    0.92
   0  -4   4   26.58    0.80
   0   4  -4   26.18    0.87
   0   4   4   25.81    0.87
   0   4   4   26.46    0.78
   0   4   4   25.44    0.78
  -1  -4  -4  113.92    3.31
   1  -4   4  100.73    3.64
  -1  -4  -4  111.61    3.42
   1  -4   4  113.64    3.27
  -1   4  -4  117.59    3.40
   1   4   4  115.12    3.29
   1   4   4  113.41    3.43
   1   4   4  103.70    3.28
  -1   4  -4  113.61    3.40
  -2  -4  -4    6.79    0.29
   2  -4   4    6.31    0.27
  -2  -4  -4    6.65    0.31
  -2  -4  -4    6.99    0.25
   2   4   4    6.63    0.29
  -2   4  -4    5.57    0.24
   2   4   4    6.69    0.24
  -2   4  -4    6.41    0.25
  -3  -4  -4   30.75    0.96
  -3  -4  -4   31.37    1.10
  -3  -4  -4   31.66    1.03
  -3   4  -4   30.37    0.96
   3   4   4   30.92    1.03
   3   4   4   31.52    0.96
  -3   4  -4   28.09    0.96
  -4  -4  -4   33.34    1.11
  -4  -4  -4   30.72    0.97
  -4  -4  -4   30.47    1.04
   4   4   4   29.89    0.97
   4   4   4   30.32    1.04
  -4   4  -4   30.61    0.95
  -4   4  -4   30.15    0.95
  -5  -4  -4    2.93    0.15
  -5  -4  -4    2.80    0.19
  -5  -4  -4    2.96    0.19
   5   4   4    2.94    0.16
   5   4   4    2.98    0.19
   5   4   4    2.84    0.19
  -6  -4  -4    1.83    0.18
  -6  -4  -4    1.77    0.17
  -6  -4  -4    1.66    0.11
   6   4   4    1.59    0.12
   6   4   4    1.75    0.18
   6   4   4    1.80    0.16
  -7  -4  -4    0.24    0.07
  -7  -4  -4    0.29    0.05
  -7  -4  -4    0.38    0.09
   7   4   4    0.24    0.08
   7   4   4    0.22    0.06
  -8  -4  -4    1.12    0.15
  -8  -4  -4    1.32    0.16
  -8  -4  -4    1.30    0.09
   8   4   4    1.57    0.13
  -9  -4  -4    9.55    0.45
  -9  -4  -4    9.40    0.30
  -9  -4  -4    9.07    0.44
   9   4   4    9.16    0.38
 -10  -4  -4   11.38    0.53
 -10  -4  -4   10.54    0.50
  10   4   4   11.19    0.44
 -11  -4  -4    6.29    0.36
  11   4   4    5.93    0.30
 -12  -4  -4    0.20    0.09
  12   4   4    0.25    0.08
 -13  -4  -4    2.28    0.25
 -14  -4  -4    0.03    0.08
 -15  -4  -4    0.22    0.11
 -14  -5   4    3.26    0.33
  14   5  -4    3.19    0.24
 -13  -5   4    1.52    0.21
  13   5  -4    1.21    0.16
 -12  -5   4    0.24    0.10
  12   5  -4    0.42    0.10
 -11  -5   4   -0.03    0.07
 -11  -5   4   -0.03    0.02
  11   5  -4   -0.03    0.05
 -10  -5   4    0.20    0.09
 -10  -5   4    0.32    0.06
  10   5  -4    0.43    0.09
  -9  -5   4    0.29    0.06
  -9  -5   4    0.22    0.08
   9   5  -4    0.19    0.07
  -8  -5   4    0.81    0.09
  -8  -5   4    0.97    0.15
  -8  -5   4    0.94    0.15
   8   5  -4    1.04    0.12
  -7  -5   4    0.52    0.11
  -7  -5   4    0.68    0.09
  -7  -5   4    0.50    0.10
   7   5  -4    0.34    0.09
   7   5  -4    0.54    0.09
  -6  -5   4    5.58    0.24
  -6  -5   4    5.27    0.30
  -6  -5   4    5.91    0.31
  -6   5   4    5.54    0.19
  -6   5   4    5.64    0.19
   6   5  -4    5.13    0.25
   6   5  -4    5.22    0.30
  -5  -5   4   18.72    0.74
  -5  -5   4   19.83    0.72
   5   5  -4   18.55    0.64
  -5   5   4   18.33    0.61
  -5   5   4   19.05    0.61
   5   5  -4   18.73    0.71
  -4  -5   4    0.83    0.09
  -4  -5   4    0.83    0.12
  -4  -5   4    0.98    0.13
  -4   5   4    0.93    0.09
   4   5  -4    0.98    0.13
  -4   5   4    0.94    0.07
   4   5  -4    0.66    0.11
   4   5  -4    0.86    0.09
  -3  -5   4    3.37    0.21
   3  -5  -4    3.80    0.13
  -3  -5   4    3.69    0.17
  -3  -5   4    3.67    0.21
  -3   5   4    3.37    0.17
   3   5  -4    3.38    0.21
  -3   5   4    3.58    0.17
   3   5  -4    3.77    0.22
   3   5  -4    3.99    0.17
  -2  -5   4  109.63    3.68
  -2  -5   4  106.31    3.31
   2  -5  -4  111.85    3.29
  -2  -5   4  113.80    3.45
  -2   5   4  109.75    3.41
   2   5  -4  109.94    3.45
   2   5  -4  108.14    3.28
  -2   5   4  110.72    3.41
   2   5  -4  123.28    3.70
   2   5  -4  111.88    3.28
  -1  -5   4    0.32    0.07
  -1  -5   4    0.21    0.04
   1  -5  -4    0.28    0.05
   1   5  -4    0.37    0.07
  -1   5   4    0.25    0.06
   0  -5  -4   22.61    0.71
   0  -5   4   21.66    0.70
   0  -5   4   22.57    0.81
   0   5   4   22.35    0.77
   0   5  -4   22.70    0.77
   1  -5   4    9.38    0.30
   1  -5   4    7.98    0.37
  -1  -5  -4    8.98    0.37
  -1  -5  -4    9.54    0.33
  -1   5  -4    9.07    0.36
   1   5   4    9.33    0.38
  -1   5  -4    9.12    0.35
   1   5   4    9.50    0.30
   1   5   4    8.75    0.30
  -2  -5  -4    0.20    0.05
   2  -5   4    0.14    0.05
  -2  -5  -4    0.19    0.07
  -2  -5  -4    0.13    0.04
   2   5   4    0.20    0.04
  -2   5  -4    0.13    0.04
  -2   5  -4    0.10    0.04
   2   5   4    0.15    0.05
  -3  -5  -4    1.76    0.17
  -3  -5  -4    1.85    0.16
  -3  -5  -4    2.00    0.12
  -3   5  -4    2.00    0.10
  -3   5  -4    2.02    0.11
   3   5   4    1.66    0.11
   3   5   4    1.86    0.15
  -4  -5  -4    0.48    0.10
  -4  -5  -4    0.55    0.08
  -4  -5  -4    0.65    0.11
  -4   5  -4    0.59    0.04
   4   5   4    0.47    0.07
  -4   5  -4    0.50    0.04
   4   5   4    0.50    0.10
  -5  -5  -4   23.66    0.88
  -5  -5  -4   22.89    0.83
  -5  -5  -4   22.53    0.75
   5   5   4   22.22    0.75
   5   5   4   22.35    0.83
  -6  -5  -4    0.83    0.13
  -6  -5  -4    0.66    0.09
  -6  -5  -4    0.54    0.11
   6   5   4    0.90    0.14
   6   5   4    0.86    0.10
  -7  -5  -4   44.83    1.57
  -7  -5  -4   43.19    1.36
  -7  -5  -4   42.49    1.48
   7   5   4   44.13    1.49
   7   5   4   43.88    1.39
  -8  -5  -4   23.17    0.92
  -8  -5  -4   23.57    0.90
  -8  -5  -4   24.06    0.77
   8   5   4   23.45    0.81
  -9  -5  -4    1.54    0.19
  -9  -5  -4    1.76    0.20
  -9  -5  -4    1.66    0.11
   9   5   4    1.82    0.17
 -10  -5  -4    0.11    0.07
 -10  -5  -4    0.11    0.03
  10   5   4    0.17    0.07
 -11  -5  -4    0.25    0.10
  11   5   4    0.34    0.08
 -12  -5  -4    1.00    0.18
  12   5   4    1.23    0.16
 -13  -5  -4    0.20    0.10
  13   5   4    0.03    0.06
 -14  -5  -4    2.57    0.29
  14   5   4    2.57    0.24
 -14  -6   4    0.11    0.11
  14   6  -4    0.14    0.10
 -13  -6   4   -0.11    0.06
  13   6  -4    0.04    0.07
 -12  -6   4    0.19    0.10
  12   6  -4    0.26    0.10
 -11  -6   4    0.51    0.07
 -11  -6   4    0.66    0.15
  11   6  -4    0.55    0.11
 -10  -6   4   -0.05    0.06
 -10  -6   4    0.03    0.04
  10   6  -4    0.02    0.06
  -9  -6   4    2.54    0.16
  -9  -6   4    2.64    0.26
   9   6  -4    3.28    0.21
  -8  -6   4    1.37    0.19
  -8  -6   4    1.18    0.12
   8   6  -4    1.10    0.13
   8   6  -4    1.21    0.17
  -7  -6   4    0.98    0.15
  -7  -6   4    1.16    0.17
  -7  -6   4    1.25    0.13
   7   6  -4    1.44    0.19
   7   6  -4    1.07    0.12
  -6  -6   4    5.84    0.33
  -6  -6   4    5.52    0.32
  -6  -6   4    5.33    0.25
   6   6  -4    6.04    0.33
   6   6  -4    5.36    0.26
  -5  -6   4    0.04    0.06
  -5  -6   4    0.15    0.07
  -5  -6   4    0.18    0.06
  -5   6   4    0.23    0.04
  -5   6   4    0.17    0.04
   5   6  -4    0.17    0.06
   5   6  -4    0.29    0.08
  -4  -6   4    3.63    0.24
  -4  -6   4    3.57    0.23
  -4  -6   4    4.05    0.20
  -4   6   4    3.72    0.18
   4   6  -4    3.95    0.19
   4   6  -4    3.54    0.24
  -4   6   4    4.04    0.18
  -3  -6   4    0.35    0.09
  -3  -6   4    0.36    0.09
  -3  -6   4    0.49    0.07
  -3   6   4    0.41    0.07
  -3   6   4    0.32    0.06
   3   6  -4    0.48    0.06
   3   6  -4    0.35    0.09
  -2  -6   4    0.09    0.06
   2  -6  -4    0.09    0.04
  -2  -6   4    0.15    0.05
   2   6  -4    0.17    0.07
  -2   6   4    0.08    0.04
  -2   6   4    0.14    0.05
  -1  -6   4   34.76    1.07
  -1  -6   4   34.20    1.23
   1  -6  -4   34.35    1.06
   1   6  -4   33.61    1.16
  -1   6   4   34.63    1.13
  -1   6   4   34.47    1.14
   0  -6   4    0.51    0.09
   0  -6   4    0.74    0.07
   0  -6  -4    0.64    0.08
   0   6   4    0.42    0.08
   0   6  -4    0.54    0.08
   0   6  -4    0.63    0.09
   1  -6   4    2.74    0.12
  -1  -6  -4    2.68    0.15
   1  -6   4    2.90    0.19
  -1  -6  -4    2.54    0.20
   1   6   4    2.90    0.19
  -1   6  -4    2.63    0.15
  -1   6  -4    2.71    0.16
   2  -6   4    1.28    0.13
  -2  -6  -4    1.58    0.16
  -2  -6  -4    1.68    0.18
  -2  -6  -4    1.18    0.11
  -2   6  -4    1.24    0.09
   2   6   4    1.32    0.08
   2   6   4    1.33    0.14
  -2   6  -4    1.38    0.11
   2   6   4    1.61    0.10
  -3  -6  -4    2.41    0.15
  -3  -6  -4    2.39    0.20
  -3  -6  -4    2.60    0.19
  -3   6  -4    2.36    0.13
  -3   6  -4    2.46    0.13
   3   6   4    2.50    0.14
   3   6   4    2.40    0.18
  -4  -6  -4   31.34    1.08
  -4  -6  -4   30.81    0.99
  -4  -6  -4   31.00    1.15
   4   6   4   29.47    0.97
   4   6   4   30.63    1.08
  -4   6  -4   30.94    0.95
  -4   6  -4   30.41    0.95
  -5  -6  -4   12.51    0.54
  -5  -6  -4   12.39    0.55
  -5  -6  -4   11.19    0.45
   5   6   4   12.42    0.45
   5   6   4   12.85    0.53
  -6  -6  -4   56.04    1.86
  -6  -6  -4   57.46    1.97
  -6  -6  -4   54.86    1.73
   6   6   4   55.09    1.73
   6   6   4   55.48    1.86
  -7  -6  -4   34.85    1.25
  -7  -6  -4   35.14    1.12
  -7  -6  -4   34.81    1.30
   7   6   4   35.07    1.14
   7   6   4   34.50    1.24
  -8  -6  -4   24.56    0.95
  -8  -6  -4   25.01    0.82
   8   6   4   24.10    0.84
  -9  -6  -4    4.49    0.31
  -9  -6  -4    5.12    0.22
   9   6   4    4.80    0.26
 -10  -6  -4    3.02    0.29
 -10  -6  -4    3.13    0.16
  10   6   4    2.97    0.20
 -11  -6  -4    0.60    0.15
  11   6   4    0.85    0.13
 -12  -6  -4    0.41    0.13
  12   6   4    0.29    0.09
 -13  -6  -4    0.37    0.13
  13   6   4    0.34    0.10
 -13  -7   4    0.34    0.14
  13   7  -4    0.40    0.12
 -12  -7   4    0.56    0.15
 -12  -7   4    0.58    0.08
  12   7  -4    0.69    0.13
 -11  -7   4    0.85    0.10
 -11  -7   4    1.14    0.19
  11   7  -4    0.88    0.14
 -10  -7   4    0.01    0.08
 -10  -7   4    0.04    0.05
  10   7  -4   -0.02    0.06
  -9  -7   4    4.06    0.31
  -9  -7   4    4.44    0.23
   9   7  -4    5.00    0.27
  -8  -7   4    0.24    0.07
   8   7  -4    0.29    0.11
   8   7  -4    0.35    0.09
  -7  -7   4    3.40    0.20
   7   7  -4    3.18    0.25
   7   7  -4    3.17    0.20
  -6  -7   4    0.48    0.09
   6   7  -4    0.48    0.12
   6   7  -4    0.32    0.08
  -5  -7   4    0.74    0.10
  -5  -7   4    0.82    0.14
  -5   7   4    0.91    0.07
  -5   7   4    0.89    0.07
   5   7  -4    0.69    0.13
   5   7  -4    0.95    0.11
  -4  -7   4   12.35    0.55
  -4  -7   4   12.21    0.46
  -4   7   4   12.10    0.44
  -4   7   4   12.18    0.44
   4   7  -4   12.27    0.42
   4   7  -4   11.32    0.52
  -3  -7   4    1.10    0.11
  -3  -7   4    1.08    0.15
   3   7  -4    1.09    0.07
  -3   7   4    1.25    0.12
   3   7  -4    1.27    0.16
  -2  -7   4    5.77    0.25
  -2  -7   4    5.76    0.32
  -2   7   4    5.88    0.28
   2   7  -4    5.77    0.31
   1  -7  -4    2.90    0.16
  -1  -7   4    3.02    0.16
  -1  -7   4    3.02    0.22
  -1   7   4    3.13    0.19
   1   7  -4    3.02    0.20
   0  -7   4    3.43    0.23
   0  -7   4    3.50    0.17
   0  -7  -4    3.35    0.18
   0   7  -4    3.45    0.21
   0   7   4    3.74    0.22
  -1  -7  -4    0.48    0.08
   1  -7   4    0.52    0.10
  -1  -7  -4    0.66    0.13
  -1   7  -4    0.58    0.09
   1   7   4    0.53    0.10
  -2  -7  -4    4.41    0.28
   2  -7   4    4.37    0.25
  -2  -7  -4    4.28    0.21
  -2   7  -4    4.44    0.21
   2   7   4    4.40    0.15
   2   7   4    4.41    0.26
  -2   7  -4    4.47    0.22
  -3  -7  -4   17.22    0.61
   3  -7   4   16.79    0.68
  -3  -7  -4   17.79    0.73
   3   7   4   17.59    0.57
  -3   7  -4   16.82    0.58
   3   7   4   17.81    0.69
  -3   7  -4   16.89    0.59
  -4  -7  -4    6.83    0.30
  -4  -7  -4    7.37    0.39
  -4   7  -4    6.92    0.25
   4   7   4    7.05    0.28
  -4   7  -4    6.91    0.25
   4   7   4    6.49    0.36
  -5  -7  -4    3.91    0.21
  -5  -7  -4    3.99    0.28
   5   7   4    3.92    0.20
   5   7   4    3.55    0.26
  -6  -7  -4    0.72    0.10
   6   7   4    0.74    0.10
   6   7   4    0.67    0.13
  -7  -7  -4    0.84    0.15
  -7  -7  -4    0.92    0.12
   7   7   4    0.87    0.16
   7   7   4    0.96    0.12
  -8  -7  -4    0.26    0.10
  -8  -7  -4    0.25    0.07
   8   7   4    0.21    0.08
  -9  -7  -4    7.37    0.31
  -9  -7  -4    6.61    0.41
   9   7   4    7.27    0.34
 -10  -7  -4    4.59    0.22
 -10  -7  -4    4.44    0.33
  10   7   4    4.38    0.27
 -11  -7  -4    3.49    0.35
 -11  -7  -4    3.31    0.17
  11   7   4    3.14    0.23
 -12  -7  -4    0.04    0.10
  12   7   4    0.02    0.08
 -13  -7  -4    1.15    0.20
  13   7   4    0.88    0.15
 -12  -8   4    2.73    0.17
  12   8  -4    2.53    0.25
 -11  -8   4    0.22    0.07
  11   8  -4    0.04    0.08
 -10  -8   4    0.29    0.08
  10   8  -4    0.37    0.10
  -9  -8   4   -0.04    0.05
   9   8  -4   -0.04    0.06
  -8  -8   4    3.48    0.22
   8   8  -4    3.43    0.22
   8   8  -4    3.12    0.32
  -7  -8   4    2.04    0.16
   7   8  -4    2.05    0.16
   7   8  -4    1.88    0.23
  -6  -8   4    6.84    0.32
   6   8  -4    7.01    0.31
   6   8  -4    7.46    0.41
  -5  -8   4    7.98    0.35
   5   8  -4    8.12    0.43
   5   8  -4    8.29    0.32
  -5   8   4    8.31    0.31
  -5   8   4    8.35    0.31
  -4  -8   4    1.15    0.13
   4   8  -4    1.18    0.17
   4   8  -4    0.90    0.07
  -4   8   4    1.01    0.10
  -3  -8   4    1.69    0.19
  -3  -8   4    2.04    0.15
   3   8  -4    2.18    0.22
  -3   8   4    1.83    0.14
  -2  -8   4    1.09    0.11
  -2  -8   4    0.92    0.15
  -2   8   4    0.91    0.12
   2   8  -4    0.96    0.14
  -1  -8   4    1.70    0.19
  -1  -8   4    1.27    0.13
   1   8  -4    1.58    0.18
  -1   8   4    1.50    0.15
   0  -8   4    5.06    0.30
   0   8  -4    4.44    0.26
   0   8   4    4.50    0.26
  -1  -8  -4    0.89    0.11
   1  -8   4    1.16    0.16
   1   8   4    1.15    0.15
  -1   8  -4    1.01    0.12
  -2  -8  -4    0.55    0.09
   2  -8   4    0.25    0.09
   2   8   4    0.45    0.10
  -2   8  -4    0.51    0.09
  -3  -8  -4   17.38    0.61
   3  -8   4   16.71    0.69
   3   8   4   16.85    0.53
  -3   8  -4   16.46    0.60
   3   8   4   17.57    0.70
  -4  -8  -4    2.71    0.18
   4  -8   4    2.87    0.22
  -4   8  -4    2.79    0.13
  -4   8  -4    2.74    0.13
   4   8   4    2.88    0.15
   4   8   4    2.88    0.23
  -5  -8  -4    5.67    0.28
   5   8   4    5.71    0.25
   5   8   4    5.74    0.35
  -6  -8  -4    4.30    0.24
   6   8   4    3.91    0.22
   6   8   4    3.87    0.29
  -7  -8  -4    0.17    0.07
   7   8   4    0.24    0.08
   7   8   4    0.05    0.09
  -8  -8  -4    0.65    0.10
   8   8   4    0.59    0.11
  -9  -8  -4    0.02    0.06
   9   8   4   -0.01    0.06
 -10  -8  -4    0.80    0.11
  10   8   4    0.76    0.13
 -11  -8  -4   -0.02    0.04
  11   8   4   -0.02    0.07
  12   8   4    1.59    0.19
 -11  -9   4    0.30    0.08
  11   9  -4    0.11    0.09
 -10  -9   4    0.07    0.06
  10   9  -4   -0.18    0.06
  -9  -9   4    0.04    0.06
   9   9  -4    0.07    0.08
  -8  -9   4    0.31    0.09
   8   9  -4    0.22    0.12
   8   9  -4    0.20    0.08
  -7  -9   4   -0.03    0.05
   7   9  -4    0.02    0.07
   7   9  -4    0.06    0.06
  -6  -9   4    0.40    0.09
   6   9  -4    0.36    0.07
   6   9  -4    0.13    0.10
  -5  -9   4    2.16    0.19
   5   9  -4    1.68    0.21
  -5   9   4    2.04    0.12
  -4  -9   4    2.03    0.16
  -4   9   4    2.14    0.14
   4   9  -4    1.88    0.22
  -3  -9   4    0.58    0.10
  -3   9   4    0.70    0.10
   3   9  -4    0.65    0.14
  -2  -9   4    6.79    0.31
   2   9  -4    7.00    0.37
  -2   9   4    6.57    0.33
   1   9  -4   -0.01    0.06
  -1   9   4    0.06    0.05
   0   9   4    0.38    0.09
   0   9  -4    0.32    0.09
   1  -9   4    3.81    0.27
  -1  -9  -4    4.66    0.25
  -1   9  -4    4.74    0.26
   1   9   4    4.31    0.28
   2  -9   4    0.77    0.14
  -2  -9  -4    0.83    0.11
  -2   9  -4    0.80    0.11
   2   9   4    0.91    0.15
   3  -9   4    0.03    0.07
  -3  -9  -4    0.04    0.06
  -3   9  -4    0.02    0.05
   3   9   4    0.08    0.07
  -4  -9  -4    0.14    0.07
   4  -9   4    0.03    0.06
   4   9   4    0.01    0.07
  -4   9  -4    0.15    0.03
  -4   9  -4    0.10    0.03
  -5  -9  -4    1.33    0.15
   5   9   4    1.23    0.11
   5   9   4    1.41    0.20
  -6  -9  -4    0.31    0.09
   6   9   4    0.39    0.08
   6   9   4    0.43    0.13
  -7  -9  -4    1.61    0.17
   7   9   4    1.94    0.25
   7   9   4    1.68    0.16
  -8  -9  -4    3.05    0.21
   8   9   4    3.30    0.22
  -9  -9  -4    0.22    0.08
   9   9   4    0.26    0.09
 -10  -9  -4    0.00    0.05
  10   9   4    0.00    0.07
  -9 -10   4    0.35    0.10
   9  10  -4    0.51    0.11
  -8 -10   4    0.94    0.14
   8  10  -4    0.64    0.17
   8  10  -4    0.71    0.11
  -7 -10   4    0.49    0.10
   7  10  -4    0.40    0.14
  -6 -10   4    0.95    0.14
   6  10  -4    0.61    0.16
  -5 -10   4    0.92    0.13
   5  10  -4    1.02    0.19
  -5  10   4    0.89    0.08
  -4 -10   4    0.88    0.13
   4  10  -4    0.62    0.15
  -4  10   4    0.73    0.10
  -4  10   4    0.87    0.11
  -3 -10   4    3.30    0.21
   3  10  -4    2.92    0.28
  -3  10   4    3.07    0.20
  -2  10   4    0.11    0.07
   2  10  -4    0.16    0.09
   1  10  -4    3.15    0.25
  -1  10   4    3.14    0.23
   0  10   4    3.62    0.25
   0  10  -4    3.03    0.24
  -1  10  -4    0.02    0.06
   1  10   4    0.14    0.08
  -2 -10  -4    0.22    0.07
  -2  10  -4    0.17    0.07
   2  10   4    0.09    0.08
  -3 -10  -4    0.65    0.11
   3  10   4    0.84    0.16
  -3  10  -4    0.67    0.10
  -4 -10  -4    0.01    0.05
   4  10   4    0.03    0.08
  -4  10  -4    0.01    0.03
  -5 -10  -4    0.01    0.06
   5  10   4    0.14    0.09
  -6 -10  -4    0.24    0.09
   6  10   4    0.26    0.11
  -7 -10  -4   -0.01    0.06
   7  10   4    0.04    0.08
   7  10   4    0.01    0.06
  -8 -10  -4    0.02    0.07
   8  10   4    0.03    0.06
  -9 -10  -4    0.70    0.12
   9  10   4    0.91    0.13
  -7 -11   4    0.81    0.13
   7  11  -4    1.03    0.21
  -6 -11   4    0.29    0.10
   6  11  -4    0.42    0.14
  -5 -11   4    0.77    0.13
  -5  11   4    0.90    0.06
   5  11  -4    1.14    0.20
  -4 -11   4    2.69    0.20
   4  11  -4    2.15    0.27
  -4  11   4    2.64    0.17
  -3  11   4    0.35    0.09
  -3  11   4    0.13    0.07
   3  11  -4    0.00    0.08
   2  11  -4    1.08    0.18
  -2  11   4    1.23    0.16
  -1  11   4    0.97    0.15
   1  11  -4    1.03    0.18
   0  11   4    0.00    0.06
   0  11  -4    0.02    0.07
   1  11   4    0.17    0.09
  -1  11  -4    0.14    0.08
   2  11   4    1.43    0.21
  -2  11  -4    1.42    0.16
  -3 -11  -4    7.14    0.36
   3  11   4    6.56    0.42
  -3  11  -4    7.39    0.32
  -4 -11  -4    0.05    0.07
   4  11   4   -0.01    0.08
  -5 -11  -4    1.58    0.18
   5  11   4    1.68    0.25
  -6 -11  -4    0.20    0.09
   6  11   4    0.06    0.10
  -3  12   4    0.07    0.06
   3  12  -4    0.09    0.10
   2  12  -4    1.49    0.22
  -2  12   4    1.30    0.17
  -2  12   4    1.28    0.17
   1  12  -4   -0.02    0.08
  -1  12   4    0.11    0.08
  -1  12   4   -0.03    0.06
   0  12  -4    0.01    0.07
   0  12   4    0.08    0.08
  -1  12  -4    0.16    0.09
   1  12   4    0.09    0.08
   2  12   4    1.15    0.19
  -2  12  -4    1.16    0.15
 -16   0   5    0.01    0.05
 -15   0   5    1.50    0.16
 -14   0   5    0.01    0.05
 -13   0   5   12.35    0.51
 -12   0   5   -0.02    0.05
 -11   0   5   28.92    1.00
 -10   0   5    0.02    0.05
  -9   0   5    2.12    0.15
   8   0  -5   -0.01    0.02
  -8   0   5    0.00    0.03
  -8   0   5    0.03    0.04
  -7   0   5    4.45    0.23
   7   0  -5    3.56    0.22
   7   0  -5    3.73    0.16
  -7   0   5    4.23    0.21
  -6   0   5    0.00    0.03
   6   0  -5    0.03    0.02
   5   0  -5   25.82    0.94
  -5   0   5   25.44    0.86
   5   0  -5   26.63    0.81
  -4   0   5    0.00    0.00
   4   0  -5    0.03    0.03
   4   0  -5    0.00    0.02
  -4   0   5   -0.01    0.01
  -4   0   5    0.00    0.02
  -3   0   5   23.34    0.80
   3   0  -5   24.33    0.76
   3   0  -5   24.08    0.81
   3   0  -5   23.99    0.86
  -3   0   5   25.70    0.75
  -3   0   5   24.97    0.74
   2   0  -5    0.01    0.02
  -2   0   5   -0.01    0.01
  -2   0   5    0.03    0.02
   2   0  -5    0.01    0.02
  -1   0   5   92.63    2.78
  -1   0   5   93.41    2.88
   1   0  -5   95.32    2.79
   1   0  -5   95.35    2.88
   0   0   5   -0.04    0.02
   0   0  -5   -0.05    0.02
   0   0   5   -0.07    0.01
   0   0  -5   -0.04    0.02
   1   0   5  134.73    3.91
  -1   0  -5  135.34    4.03
  -1   0  -5  134.36    3.91
   1   0   5  134.48    4.03
  -1   0  -5  124.48    3.95
  -2   0  -5   -0.04    0.01
  -2   0  -5   -0.04    0.02
   2   0   5   -0.05    0.01
  -2   0  -5   -0.06    0.01
  -2   0  -5   -0.01    0.02
  -3   0  -5    7.78    0.28
  -3   0  -5    7.91    0.30
   3   0   5    8.19    0.27
  -4   0  -5    0.00    0.02
   4   0   5    0.00    0.02
  -4   0  -5   -0.01    0.01
   4   0   5    0.01    0.02
   5   0   5    3.71    0.17
  -5   0  -5    3.57    0.17
  -5   0  -5    3.83    0.18
   5   0   5    3.60    0.14
   6   0   5    0.00    0.02
  -6   0  -5    0.02    0.02
  -6   0  -5    0.01    0.02
  -6   0  -5   -0.02    0.02
   6   0   5    0.01    0.03
  -7   0  -5    0.17    0.05
   7   0   5    0.29    0.04
  -7   0  -5    0.24    0.05
   7   0   5    0.24    0.05
  -8   0  -5    0.01    0.03
  -8   0  -5   -0.02    0.03
   8   0   5    0.04    0.04
  -9   0  -5    0.75    0.10
   9   0   5    0.82    0.11
  10   0   5    0.03    0.05
 -10   0  -5    0.01    0.04
 -11   0  -5    0.18    0.06
 -12   0  -5    0.01    0.04
 -13   0  -5   15.23    0.58
 -14   0  -5   -0.02    0.05
 -15   0  -5    1.10    0.13
 -16  -1   5    1.32    0.17
 -16   1   5    1.61    0.12
 -15  -1   5    2.15    0.22
 -15   1   5    2.15    0.15
 -14  -1   5    1.36    0.17
 -14   1   5    1.85    0.14
 -13  -1   5    2.90    0.22
 -13   1   5    2.86    0.18
 -12  -1   5    4.11    0.26
 -12   1   5    4.17    0.22
 -11  -1   5    8.22    0.38
 -11   1   5    7.94    0.34
 -10  -1   5    3.11    0.21
 -10   1   5    3.95    0.20
  -9  -1   5   -0.01    0.04
  -9   1   5    0.03    0.04
  -9   1   5    0.08    0.04
   9   1  -5    0.00    0.04
  -8  -1   5    0.96    0.12
  -8   1   5    1.01    0.10
   8   1  -5    1.14    0.09
  -8   1   5    0.92    0.10
   7  -1  -5   19.49    0.60
  -7  -1   5   18.90    0.68
   7  -1  -5   19.01    0.75
   7   1  -5   19.21    0.74
  -7   1   5   18.32    0.65
   7   1  -5   19.22    0.63
  -7   1   5   19.81    0.66
  -6  -1   5    0.68    0.09
   6  -1  -5    0.76    0.05
  -6  -1   5    0.77    0.04
  -6  -1   5    0.83    0.04
  -6   1   5    0.95    0.10
  -6   1   5    0.75    0.08
  -6   1   5    0.85    0.09
   6   1  -5    0.83    0.08
   6   1  -5    0.83    0.10
   6   1  -5    0.80    0.10
  -5  -1   5   84.61    2.67
  -5  -1   5   87.87    2.55
   5  -1  -5   80.21    2.54
  -5  -1   5   90.12    2.55
   5   1  -5   86.83    2.87
   5   1  -5   87.26    2.68
   5   1  -5   85.31    2.57
  -5   1   5   86.88    2.66
  -5   1   5   87.41    2.65
  -4  -1   5    0.91    0.10
  -4  -1   5    0.94    0.06
   4  -1  -5    0.91    0.06
   4   1  -5    1.00    0.10
  -4   1   5    1.14    0.08
   4   1  -5    0.91    0.08
   4   1  -5    0.88    0.09
  -3  -1   5   47.62    1.52
   3  -1  -5   47.75    1.44
  -3  -1   5   49.48    1.45
   3   1  -5   48.15    1.46
  -3   1   5   46.05    1.50
   3   1  -5   49.64    1.62
   3   1  -5   48.01    1.52
   2  -1  -5    3.37    0.14
  -2  -1   5    3.40    0.17
  -2  -1   5    3.35    0.14
   2   1  -5    3.22    0.14
  -2   1   5    3.47    0.16
   2   1  -5    3.15    0.17
   2   1  -5    3.13    0.15
  -2   1   5    3.36    0.12
  -2   1   5    3.16    0.12
  -1  -1   5   -0.01    0.01
   1  -1  -5   -0.02    0.02
   1  -1  -5    0.01    0.02
  -1  -1   5    0.03    0.02
   1   1  -5    0.00    0.01
  -1   1   5    0.02    0.02
  -1   1   5    0.02    0.02
   1   1  -5    0.02    0.03
   1   1  -5   -0.02    0.02
   0  -1   5    0.09    0.02
   0  -1  -5    0.10    0.03
   0  -1   5    0.12    0.03
   0  -1  -5    0.15    0.03
   0   1  -5    0.08    0.02
   0   1   5    0.07    0.03
   0   1  -5    0.11    0.03
   0   1  -5    0.09    0.02
   0   1  -5    0.09    0.03
   0   1   5    0.10    0.02
  -1  -1  -5   20.48    0.68
  -1  -1  -5   20.66    0.64
   1  -1   5   20.58    0.63
  -1   1  -5   20.56    0.62
  -1   1  -5   20.03    0.66
   1   1   5   20.57    0.68
  -1   1  -5   20.56    0.68
   1   1   5   20.29    0.64
  -2  -1  -5   23.05    0.82
   2  -1   5   25.20    0.74
  -2  -1  -5   24.84    0.75
  -2  -1  -5   25.35    0.80
  -2   1  -5   24.08    0.79
   2   1   5   23.66    0.80
   2   1   5   23.72    0.75
  -3  -1  -5    0.35    0.05
   3  -1   5    0.34    0.02
  -3  -1  -5    0.28    0.03
  -3  -1  -5    0.28    0.05
   3  -1   5    0.38    0.03
  -3  -1  -5    0.31    0.04
   3   1   5    0.36    0.04
   3   1   5    0.44    0.06
  -3   1  -5    0.35    0.05
  -4  -1  -5    0.00    0.02
   4  -1   5    0.01    0.01
  -4  -1  -5    0.01    0.01
  -4  -1  -5    0.02    0.01
   4  -1   5   -0.01    0.01
  -4  -1  -5    0.02    0.02
   4   1   5    0.10    0.04
  -4   1  -5    0.00    0.02
   4   1   5    0.00    0.02
  -4   1  -5    0.02    0.02
  -5  -1  -5    0.25    0.05
   5  -1   5    0.17    0.03
   5  -1   5    0.26    0.02
  -5  -1  -5    0.19    0.04
  -5   1  -5    0.16    0.04
   5   1   5    0.20    0.05
  -5   1  -5    0.23    0.04
   5   1   5    0.20    0.04
   6  -1   5   -0.01    0.02
  -6  -1  -5    0.00    0.03
  -6  -1  -5    0.04    0.03
   6   1   5    0.05    0.04
   6   1   5    0.03    0.03
  -6   1  -5   -0.01    0.02
  -6   1  -5    0.03    0.02
   7  -1   5    5.79    0.25
  -7  -1  -5    6.35    0.28
  -7  -1  -5    6.22    0.28
   7   1   5    5.74    0.27
   7   1   5    5.76    0.23
  -7   1  -5    5.77    0.25
  -7   1  -5    6.07    0.25
   8  -1   5    1.86    0.13
  -8  -1  -5    1.78    0.14
  -8  -1  -5    1.82    0.14
  -8   1  -5    1.63    0.11
   8   1   5    2.04    0.11
  -8   1  -5    1.56    0.11
   8   1   5    1.89    0.14
  -9  -1  -5    2.64    0.19
   9  -1   5    3.11    0.18
  -9  -1  -5    2.96    0.19
  -9   1  -5    3.28    0.16
   9   1   5    3.01    0.20
  -9   1  -5    3.84    0.18
 -10  -1  -5    1.00    0.13
 -10  -1  -5    1.15    0.14
 -10   1  -5    1.10    0.11
 -10   1  -5    1.05    0.11
 -11  -1  -5    0.58    0.11
 -11   1  -5    0.68    0.09
 -12  -1  -5    1.47    0.16
 -12   1  -5    1.53    0.12
 -13  -1  -5   -0.05    0.05
 -13   1  -5    0.02    0.03
 -14  -1  -5    3.39    0.24
 -14   1  -5    3.51    0.17
 -15  -1  -5    1.49    0.17
 -15  -2   5    0.05    0.08
 -14  -2   5    4.38    0.29
 -14   2   5    4.28    0.18
 -13  -2   5    5.64    0.33
 -13   2   5    5.30    0.23
 -12  -2   5    1.09    0.15
 -12   2   5    1.15    0.10
 -11  -2   5    0.03    0.05
  11   2  -5    0.00    0.04
 -11   2   5    0.04    0.04
 -10  -2   5   16.45    0.65
 -10   2   5   16.37    0.57
 -10   2   5   16.54    0.57
  10   2  -5   15.89    0.58
  -9  -2   5    0.11    0.06
  -9   2   5    0.07    0.04
   9   2  -5    0.09    0.05
  -9   2   5    0.05    0.04
  -8  -2   5   39.89    1.35
  -8  -2   5   39.32    1.46
  -8   2   5   39.58    1.28
  -8   2   5   39.15    1.28
   8   2  -5   44.30    1.28
  -7  -2   5    0.51    0.05
  -7  -2   5    0.97    0.12
  -7  -2   5    0.85    0.06
  -7  -2   5    0.88    0.12
  -7   2   5    0.89    0.09
  -7   2   5    0.82    0.09
   7   2  -5    0.77    0.09
   7   2  -5    1.06    0.13
   6  -2  -5   18.55    0.55
  -6  -2   5   18.42    0.67
  -6  -2   5   17.96    0.58
  -6  -2   5   18.15    0.58
  -6  -2   5   18.64    0.72
   6   2  -5   18.83    0.61
   6   2  -5   18.31    0.71
  -6   2   5   18.34    0.62
  -6   2   5   18.48    0.62
   6   2  -5   18.81    0.68
  -5  -2   5    0.15    0.03
  -5  -2   5    0.23    0.06
   5  -2  -5    0.26    0.03
  -5  -2   5    0.20    0.06
   5   2  -5    0.20    0.05
  -5   2   5    0.25    0.05
   5   2  -5    0.25    0.05
  -5   2   5    0.24    0.05
   5   2  -5    0.16    0.05
  -4  -2   5    0.13    0.03
  -4  -2   5    0.12    0.04
   4  -2  -5    0.13    0.02
  -4  -2   5    0.15    0.04
  -4   2   5    0.14    0.04
   4   2  -5    0.13    0.04
  -4   2   5    0.14    0.04
   4   2  -5    0.07    0.04
   4   2  -5    0.18    0.05
  -3  -2   5    4.83    0.22
   3  -2  -5    4.72    0.17
  -3  -2   5    4.70    0.22
  -3  -2   5    4.57    0.19
   3   2  -5    4.65    0.22
   3   2  -5    5.21    0.23
  -3   2   5    4.81    0.21
   3   2  -5    4.91    0.20
  -2  -2   5    8.67    0.30
  -2  -2   5    9.13    0.35
   2  -2  -5    8.79    0.30
  -2   2   5    8.76    0.33
   2   2  -5    8.78    0.35
   2   2  -5    8.89    0.34
  -1  -2   5    0.49    0.05
  -1  -2   5    0.46    0.07
   1  -2  -5    0.44    0.06
   1  -2  -5    0.51    0.06
  -1  -2   5    0.43    0.05
  -1   2   5    0.52    0.07
   1   2  -5    0.55    0.08
   1   2  -5    0.42    0.05
  -1   2   5    0.52    0.05
   1   2  -5    0.48    0.06
   0  -2   5    2.12    0.09
   0  -2  -5    1.81    0.10
   0  -2  -5    1.90    0.11
   0  -2   5    1.85    0.09
   0   2  -5    1.79    0.08
   0   2   5    1.75    0.11
   0   2  -5    1.88    0.08
   0   2  -5    1.84    0.09
   0   2   5    2.23    0.10
   0   2  -5    1.87    0.12
  -1  -2  -5  118.81    3.54
   1  -2   5  114.59    3.98
  -1  -2  -5  120.68    3.66
   1   2   5  122.61    3.66
   1   2   5  121.67    3.55
  -1   2  -5  121.06    3.65
   2  -2   5    0.23    0.03
  -2  -2  -5    0.26    0.04
   2  -2   5    0.24    0.02
  -2  -2  -5    0.25    0.05
  -2  -2  -5    0.25    0.05
   2   2   5    0.19    0.05
   2   2   5    0.22    0.04
  -2   2  -5    0.26    0.05
  -2   2  -5    0.27    0.05
  -3  -2  -5  105.77    3.12
  -3  -2  -5  105.78    3.24
  -3  -2  -5  104.04    3.45
  -3   2  -5  103.51    3.20
   3   2   5  108.66    3.13
  -3   2  -5  104.42    3.20
   3   2   5  106.25    3.24
  -4  -2  -5    1.03    0.09
  -4  -2  -5    1.03    0.07
  -4  -2  -5    0.93    0.10
   4  -2   5    1.05    0.06
   4   2   5    1.05    0.11
   4   2   5    0.93    0.09
  -4   2  -5    1.07    0.07
  -4   2  -5    0.99    0.07
   4   2   5    1.02    0.10
  -5  -2  -5   12.09    0.40
  -5  -2  -5   12.30    0.48
  -5  -2  -5   12.47    0.48
  -5  -2  -5   12.79    0.40
   5  -2   5   11.97    0.44
   5   2   5   12.50    0.48
   5   2   5   12.58    0.48
  -5   2  -5   12.46    0.42
  -5   2  -5   12.90    0.43
   5   2   5   12.31    0.43
  -6  -2  -5    6.73    0.31
  -6  -2  -5    6.84    0.22
  -6  -2  -5    6.46    0.22
  -6  -2  -5    6.65    0.30
   6  -2   5    6.61    0.27
  -6   2  -5    6.72    0.25
  -6   2  -5    6.65    0.25
   6   2   5    6.46    0.30
   6   2   5    7.04    0.31
   6   2   5    6.84    0.26
  -7  -2  -5    1.46    0.12
   7  -2   5    1.36    0.10
  -7  -2  -5    1.66    0.13
   7   2   5    1.55    0.13
  -7   2  -5    1.12    0.08
  -7   2  -5    1.41    0.08
   7   2   5    1.32    0.10
   8  -2   5    2.90    0.16
  -8  -2  -5    2.89    0.19
  -8  -2  -5    2.96    0.19
   8   2   5    2.97    0.19
  -8   2  -5    2.77    0.13
   8   2   5    3.01    0.16
  -8   2  -5    2.78    0.13
   9  -2   5    4.84    0.25
  -9  -2  -5    5.02    0.28
  -9  -2  -5    4.76    0.27
  -9   2  -5    4.95    0.20
   9   2   5    5.56    0.29
   9   2   5    4.86    0.23
  -9   2  -5    4.94    0.20
 -10  -2  -5    0.98    0.13
 -10  -2  -5    1.04    0.14
 -10   2  -5    0.84    0.06
 -10   2  -5    0.97    0.07
 -11  -2  -5    9.31    0.45
 -11  -2  -5    8.65    0.42
 -11   2  -5    8.80    0.30
 -11   2  -5    8.69    0.29
 -12  -2  -5   10.80    0.50
 -12  -2  -5   11.55    0.54
 -13  -2  -5    6.66    0.36
 -14  -2  -5    0.05    0.07
 -15  -2  -5    1.01    0.16
 -15  -3   5    2.32    0.26
 -14  -3   5    0.58    0.13
 -13  -3   5    0.48    0.12
 -12  -3   5    3.59    0.26
  12   3  -5    3.58    0.22
 -11  -3   5    0.00    0.06
 -11   3   5    0.00    0.02
  11   3  -5    0.03    0.05
 -11   3   5    0.03    0.02
 -10  -3   5    1.13    0.16
  10   3  -5    1.15    0.13
 -10   3   5    1.21    0.08
 -10   3   5    1.19    0.08
  -9  -3   5   10.60    0.34
  -9  -3   5   10.46    0.51
  -9  -3   5   10.31    0.47
   9   3  -5   11.68    0.42
  -9   3   5   10.57    0.37
  -9   3   5   10.51    0.37
  -8  -3   5    0.72    0.07
  -8  -3   5    0.74    0.12
  -8  -3   5    0.60    0.11
  -8   3   5    0.70    0.07
  -8   3   5    0.68    0.07
   8   3  -5    0.64    0.09
  -7  -3   5    6.33    0.32
  -7  -3   5    6.25    0.31
  -7  -3   5    5.59    0.23
  -7   3   5    5.92    0.23
  -7   3   5    5.86    0.23
   7   3  -5    5.87    0.30
  -7   3   5    5.84    0.23
   7   3  -5    5.52    0.25
  -6  -3   5   17.80    0.58
  -6  -3   5   17.95    0.67
  -6  -3   5   17.85    0.70
  -6   3   5   17.64    0.60
   6   3  -5   17.38    0.60
   6   3  -5   17.97    0.67
   6   3  -5   18.23    0.70
  -6   3   5   17.78    0.60
  -5  -3   5    2.10    0.15
  -5  -3   5    1.93    0.11
  -5  -3   5    1.77    0.14
   5   3  -5    2.12    0.13
   5   3  -5    1.94    0.15
   5   3  -5    2.12    0.15
  -5   3   5    1.88    0.11
  -5   3   5    2.06    0.12
  -4  -3   5    0.56    0.07
  -4  -3   5    0.48    0.08
   4  -3  -5    0.50    0.03
  -4  -3   5    0.60    0.09
   4   3  -5    0.48    0.08
   4   3  -5    0.54    0.09
  -4   3   5    0.65    0.07
   4   3  -5    0.52    0.07
  -4   3   5    0.50    0.06
  -3  -3   5    4.37    0.22
  -3  -3   5    4.15    0.21
  -3  -3   5    4.03    0.17
   3  -3  -5    4.06    0.15
   3   3  -5    4.29    0.21
   3   3  -5    4.38    0.19
  -3   3   5    4.36    0.19
   3   3  -5    4.26    0.22
  -3   3   5    4.39    0.19
   2  -3  -5    4.11    0.16
  -2  -3   5    4.14    0.21
  -2  -3   5    4.74    0.18
  -2  -3   5    4.29    0.20
  -2   3   5    4.14    0.19
   2   3  -5    3.95    0.20
   2   3  -5    3.96    0.21
   2   3  -5    4.01    0.17
   1  -3  -5    6.14    0.24
  -1  -3   5    6.12    0.27
  -1  -3   5    6.44    0.27
  -1  -3   5    6.17    0.23
  -1   3   5    6.24    0.21
  -1   3   5    7.31    0.21
   1   3  -5    6.73    0.28
   1   3  -5    6.60    0.23
  -1   3   5    6.44    0.27
   1   3  -5    6.77    0.22
   1   3  -5    6.53    0.27
   0  -3   5  175.70    5.01
   0  -3  -5  164.85    5.01
   0  -3   5  169.60    5.53
   0  -3  -5  174.94    5.16
   0   3   5  167.63    5.01
   0   3  -5  172.87    5.17
   0   3   5  166.55    5.17
   1  -3   5    0.31    0.04
  -1  -3  -5    0.27    0.05
   1  -3   5    0.33    0.04
  -1  -3  -5    0.38    0.05
   1   3   5    0.28    0.04
  -1   3  -5    0.17    0.04
   1   3   5    0.27    0.06
  -2  -3  -5   47.61    1.40
  -2  -3  -5   41.96    1.56
   2  -3   5   45.63    1.52
   2  -3   5   46.57    1.36
  -2  -3  -5   46.32    1.47
  -2   3  -5   46.33    1.44
  -2   3  -5   46.80    1.44
   2   3   5   46.91    1.48
  -3  -3  -5   49.90    1.64
  -3  -3  -5   52.85    1.75
  -3  -3  -5   50.93    1.57
  -3   3  -5   50.93    1.60
  -3   3  -5   52.67    1.60
   3   3   5   52.45    1.65
  -4  -3  -5    9.07    0.36
  -4  -3  -5    8.06    0.30
  -4  -3  -5    8.05    0.35
   4   3   5    8.38    0.31
   4   3   5    8.11    0.35
  -4   3  -5    8.12    0.29
  -4   3  -5    7.77    0.29
  -5  -3  -5   38.60    1.18
  -5  -3  -5   38.25    1.33
  -5  -3  -5   37.27    1.27
   5   3   5   40.11    1.20
  -5   3  -5   38.16    1.19
   5   3   5   37.07    1.27
  -5   3  -5   38.37    1.19
   5   3   5   38.96    1.34
  -6  -3  -5   -0.01    0.04
  -6  -3  -5    0.01    0.03
  -6  -3  -5    0.00    0.02
   6   3   5    0.04    0.03
  -6   3  -5    0.01    0.02
  -6   3  -5    0.01    0.02
   6   3   5   -0.02    0.04
   6   3   5   -0.04    0.04
   7  -3   5    6.52    0.28
  -7  -3  -5    6.87    0.33
  -7  -3  -5    6.16    0.32
  -7  -3  -5    6.81    0.23
  -7   3  -5    6.10    0.21
   7   3   5    6.35    0.32
   7   3   5    6.21    0.27
  -7   3  -5    7.61    0.22
   8  -3   5    0.43    0.07
  -8  -3  -5    0.43    0.09
  -8  -3  -5    0.47    0.10
   8   3   5    0.46    0.07
   8   3   5    0.29    0.08
  -9  -3  -5   32.77    1.21
  -9  -3  -5   33.23    1.16
   9   3   5   33.21    1.07
 -10  -3  -5    3.10    0.23
 -10  -3  -5    2.96    0.22
 -11  -3  -5    6.25    0.35
 -11  -3  -5    6.70    0.37
 -12  -3  -5    0.07    0.07
 -13  -3  -5    0.49    0.12
 -14  -3  -5    0.31    0.11
 -15  -3  -5    0.49    0.13
 -15  -4   5   -0.02    0.08
 -14  -4   5    0.83    0.16
 -13  -4   5    1.04    0.18
  13   4  -5    1.31    0.16
 -12  -4   5    3.90    0.28
  12   4  -5    3.09    0.21
 -11  -4   5    1.51    0.19
  11   4  -5    1.80    0.18
 -10  -4   5    3.30    0.25
 -10  -4   5    3.73    0.14
  10   4  -5    3.50    0.21
  -9  -4   5   17.45    0.70
  -9  -4   5   17.09    0.57
   9   4  -5   17.29    0.62
  -8  -4   5    2.05    0.21
  -8  -4   5    2.14    0.12
  -8  -4   5    1.85    0.19
  -8   4   5    2.01    0.09
  -8   4   5    1.94    0.09
   8   4  -5    2.07    0.15
  -7  -4   5    0.06    0.05
  -7  -4   5   -0.05    0.04
  -7  -4   5   -0.04    0.03
   7   4  -5   -0.04    0.04
   7   4  -5    0.01    0.04
  -7   4   5    0.01    0.02
  -7   4   5    0.03    0.02
  -7   4   5    0.02    0.02
  -6  -4   5   11.34    0.48
  -6  -4   5   11.14    0.49
  -6  -4   5   10.89    0.40
   6   4  -5   11.09    0.48
   6   4  -5   11.57    0.42
  -6   4   5   11.28    0.39
  -6   4   5   11.33    0.40
  -5  -4   5   -0.01    0.03
  -5  -4   5    0.00    0.03
  -5  -4   5    0.00    0.04
  -5   4   5    0.01    0.02
  -5   4   5   -0.01    0.02
   5   4  -5   -0.05    0.04
   5   4  -5    0.00    0.04
   5   4  -5    0.00    0.05
  -4  -4   5    1.32    0.10
  -4  -4   5    1.10    0.12
  -4  -4   5    1.06    0.13
   4   4  -5    1.26    0.13
   4   4  -5    1.20    0.14
  -4   4   5    1.14    0.09
   4   4  -5    1.46    0.11
  -4   4   5    1.09    0.09
  -3  -4   5   10.94    0.46
   3  -4  -5   11.58    0.37
  -3  -4   5   11.56    0.46
  -3   4   5   11.20    0.42
   3   4  -5   11.35    0.47
   3   4  -5   11.61    0.40
   3   4  -5   11.76    0.46
  -3   4   5   11.03    0.41
  -2  -4   5    8.99    0.33
  -2  -4   5    9.17    0.38
  -2  -4   5    9.19    0.38
   2  -4  -5    9.36    0.32
  -2   4   5    9.08    0.36
   2   4  -5    9.40    0.39
   2   4  -5    9.57    0.32
   2   4  -5    9.25    0.38
   2   4  -5    9.23    0.31
   1  -4  -5    0.44    0.06
  -1  -4   5    0.24    0.05
  -1  -4   5    0.36    0.07
  -1  -4   5    0.48    0.06
   1   4  -5    0.26    0.06
   1   4  -5    0.32    0.03
  -1   4   5    0.27    0.06
   1   4  -5    0.15    0.05
   1   4  -5    0.45    0.03
   0  -4   5    0.61    0.06
   0  -4  -5    0.61    0.08
   0  -4   5    0.47    0.07
   0  -4  -5    0.63    0.07
   0   4  -5    0.68    0.09
   0   4   5    0.67    0.09
   0   4   5    0.50    0.04
  -1  -4  -5   13.34    0.49
   1  -4   5   12.58    0.48
   1  -4   5   13.23    0.42
  -1  -4  -5   13.03    0.45
   1   4   5   13.93    0.43
  -1   4  -5   12.86    0.48
  -1   4  -5   12.89    0.47
   1   4   5   12.86    0.49
  -2  -4  -5   20.16    0.77
   2  -4   5   20.06    0.62
  -2  -4  -5   21.66    0.73
   2  -4   5   20.29    0.73
  -2  -4  -5   20.95    0.68
   2   4   5   20.96    0.67
  -2   4  -5   21.29    0.69
  -2   4  -5   20.91    0.70
   2   4   5   20.68    0.74
  -3  -4  -5    0.17    0.05
  -3  -4  -5    0.14    0.05
  -3  -4  -5    0.19    0.07
  -3   4  -5    0.16    0.04
   3   4   5    0.14    0.06
  -3   4  -5    0.09    0.03
   3   4   5    0.10    0.04
  -4  -4  -5   27.45    0.99
  -4  -4  -5   27.21    0.94
  -4  -4  -5   26.64    0.86
   4   4   5   26.66    0.94
  -4   4  -5   26.51    0.85
  -4   4  -5   27.71    0.86
   4   4   5   27.23    0.87
  -5  -4  -5   13.66    0.56
  -5  -4  -5   13.13    0.54
  -5  -4  -5   13.65    0.47
   5   4   5   13.65    0.54
   5   4   5   13.52    0.48
  -5   4  -5   13.62    0.43
  -6  -4  -5   16.67    0.66
  -6  -4  -5   17.59    0.65
  -6  -4  -5   16.74    0.56
   6   4   5   16.01    0.66
   6   4   5   16.00    0.64
  -7  -4  -5    0.92    0.13
  -7  -4  -5    0.93    0.09
  -7  -4  -5    1.12    0.15
  -8  -4  -5    6.87    0.25
  -8  -4  -5    6.52    0.35
  -8  -4  -5    7.02    0.36
  -9  -4  -5    4.86    0.17
  -9  -4  -5    5.14    0.31
  -9  -4  -5    4.84    0.29
 -10  -4  -5    0.01    0.05
 -10  -4  -5    0.12    0.08
  10   4   5    0.05    0.05
 -11  -4  -5    2.87    0.23
  11   4   5    2.27    0.17
 -12  -4  -5    0.92    0.16
  12   4   5    0.93    0.13
 -13  -4  -5    0.43    0.12
 -14  -4  -5    0.18    0.10
 -14  -5   5    2.00    0.26
  14   5  -5    1.57    0.19
 -13  -5   5    0.21    0.11
  13   5  -5    0.17    0.09
 -12  -5   5    1.37    0.20
  12   5  -5    1.74    0.19
 -11  -5   5    0.03    0.02
 -11  -5   5    0.02    0.07
  11   5  -5    0.02    0.06
 -10  -5   5    1.67    0.21
 -10  -5   5    1.61    0.11
  10   5  -5    1.53    0.16
  -9  -5   5   12.96    0.57
  -9  -5   5   12.26    0.45
   9   5  -5   12.43    0.49
  -8  -5   5    7.89    0.41
  -8  -5   5    7.80    0.42
  -8  -5   5    8.19    0.33
   8   5  -5    8.79    0.36
  -7  -5   5    0.45    0.11
  -7  -5   5    0.50    0.11
  -7  -5   5    0.39    0.07
  -7   5   5    0.44    0.04
   7   5  -5    0.37    0.10
  -7   5   5    0.39    0.04
  -7   5   5    0.43    0.04
   7   5  -5    0.64    0.10
  -6  -5   5    0.30    0.08
  -6  -5   5    0.23    0.08
  -6  -5   5    0.31    0.06
   6   5  -5    0.31    0.08
  -6   5   5    0.31    0.05
   6   5  -5    0.22    0.08
  -6   5   5    0.25    0.04
  -5  -5   5    4.48    0.21
  -5  -5   5    4.62    0.26
  -5  -5   5    4.51    0.26
   5   5  -5    4.06    0.21
   5   5  -5    4.25    0.26
  -5   5   5    3.82    0.19
  -5   5   5    4.15    0.19
  -4  -5   5    4.21    0.25
  -4  -5   5    4.57    0.25
   4   5  -5    4.70    0.26
  -4   5   5    4.14    0.20
   4   5  -5    3.70    0.24
  -4   5   5    4.54    0.20
   4   5  -5    4.70    0.21
  -3  -5   5    0.54    0.08
   3  -5  -5    0.57    0.06
  -3  -5   5    0.76    0.11
  -3  -5   5    0.38    0.08
   3   5  -5    0.38    0.08
   3   5  -5    0.50    0.07
  -3   5   5    0.40    0.07
  -3   5   5    0.43    0.07
   3   5  -5    0.64    0.11
  -2  -5   5   29.31    0.94
  -2  -5   5   29.43    1.06
  -2  -5   5   28.06    1.01
   2  -5  -5   30.69    0.92
  -2   5   5   29.56    0.99
  -2   5   5   31.05    0.99
   2   5  -5   29.06    0.90
   2   5  -5   29.23    1.07
   2   5  -5   30.30    0.91
   2   5  -5   30.36    1.02
  -1  -5   5    0.12    0.05
  -1  -5   5    0.15    0.04
   1  -5  -5    0.14    0.04
  -1  -5   5    0.13    0.05
   1   5  -5    0.19    0.06
  -1   5   5    0.07    0.05
   0  -5  -5   15.08    0.51
   0  -5   5   14.91    0.58
   0  -5   5   15.26    0.50
   0   5   5   15.46    0.57
   0   5  -5   15.52    0.56
  -1  -5  -5    0.32    0.07
  -1  -5  -5    0.28    0.06
   1  -5   5    0.27    0.06
   1  -5   5    0.27    0.04
   1   5   5    0.28    0.04
   1   5   5    0.33    0.05
   1   5   5    0.28    0.07
  -1   5  -5    0.29    0.06
  -1   5  -5    0.24    0.06
  -2  -5  -5    0.00    0.03
  -2  -5  -5    0.05    0.05
   2  -5   5    0.02    0.02
  -2  -5  -5    0.00    0.03
   2  -5   5    0.04    0.04
   2   5   5   -0.01    0.04
   2   5   5    0.00    0.03
  -2   5  -5    0.02    0.03
  -2   5  -5    0.00    0.02
  -3  -5  -5   14.71    0.59
  -3  -5  -5   14.50    0.50
  -3  -5  -5   14.44    0.55
   3  -5   5   12.06    0.53
  -3   5  -5   14.66    0.49
   3   5   5   14.00    0.48
   3   5   5   14.74    0.56
  -4  -5  -5    7.77    0.35
  -4  -5  -5    7.13    0.35
  -4  -5  -5    7.24    0.29
  -4   5  -5    6.04    0.25
   4   5   5    6.97    0.34
   4   5   5    7.48    0.29
  -4   5  -5    7.21    0.26
  -5  -5  -5   31.15    1.00
  -5  -5  -5   30.91    1.09
  -5  -5  -5   30.96    1.15
  -5   5  -5   31.55    0.94
   5   5   5   31.99    1.01
  -5   5  -5   29.90    0.94
   5   5   5   31.38    1.10
  -6  -5  -5    0.24    0.06
  -6  -5  -5    0.29    0.09
  -6  -5  -5    0.20    0.08
   6   5   5    0.28    0.07
   6   5   5    0.36    0.10
  -7  -5  -5   28.07    1.08
  -7  -5  -5   28.92    0.92
  -7  -5  -5   27.03    1.04
   7   5   5   30.42    0.96
  -8  -5  -5   21.16    0.83
  -8  -5  -5   20.37    0.80
  -8  -5  -5   20.40    0.67
   8   5   5   19.50    0.71
  -9  -5  -5    0.46    0.11
  -9  -5  -5    0.37    0.06
  -9  -5  -5    0.35    0.10
   9   5   5    0.52    0.10
 -10  -5  -5    0.71    0.14
 -10  -5  -5    0.89    0.06
  10   5   5    0.86    0.12
 -11  -5  -5    1.79    0.22
  11   5   5    1.89    0.18
 -12  -5  -5    0.17    0.11
  12   5   5    0.14    0.07
 -13  -5  -5    0.08    0.08
  13   5   5    0.30    0.09
 -14  -5  -5    0.25    0.11
  14   5   5    0.03    0.07
 -14  -6   5    0.06    0.10
  14   6  -5    0.06    0.08
 -13  -6   5    0.03    0.08
  13   6  -5    0.05    0.08
 -12  -6   5    0.05    0.09
  12   6  -5   -0.07    0.06
 -11  -6   5    2.50    0.14
 -11  -6   5    2.38    0.27
  11   6  -5    2.45    0.22
 -10  -6   5    0.05    0.05
 -10  -6   5   -0.08    0.06
  10   6  -5    0.01    0.06
  -9  -6   5    2.13    0.24
  -9  -6   5    2.25    0.15
   9   6  -5    1.88    0.18
  -8  -6   5    0.33    0.10
  -8  -6   5    0.17    0.06
   8   6  -5    0.08    0.07
  -7  -6   5    0.03    0.04
  -7  -6   5    0.00    0.05
   7   6  -5   -0.07    0.05
   7   6  -5   -0.02    0.06
  -6  -6   5    1.29    0.17
  -6  -6   5    1.01    0.15
  -6  -6   5    0.81    0.11
   6   6  -5    1.08    0.15
  -6   6   5    1.01    0.07
  -6   6   5    1.03    0.07
   6   6  -5    0.95    0.11
  -5  -6   5    7.23    0.38
  -5  -6   5    7.63    0.38
  -5  -6   5    8.05    0.32
  -5   6   5    7.65    0.30
  -5   6   5    7.50    0.30
   5   6  -5    7.51    0.31
   5   6  -5    7.52    0.38
  -4  -6   5    1.26    0.12
  -4  -6   5    1.05    0.14
  -4  -6   5    1.07    0.14
  -4   6   5    1.39    0.11
   4   6  -5    1.11    0.11
   4   6  -5    1.13    0.15
  -4   6   5    1.11    0.11
  -3  -6   5   33.30    1.22
  -3  -6   5   34.27    1.07
   3   6  -5   34.39    1.04
  -3   6   5   34.32    1.11
  -3   6   5   31.98    1.10
   3   6  -5   33.88    1.17
  -2  -6   5    1.65    0.11
  -2  -6   5    1.56    0.16
   2  -6  -5    1.39    0.10
  -2   6   5    1.55    0.13
   2   6  -5    1.46    0.16
  -1  -6   5    5.94    0.30
  -1  -6   5    5.93    0.24
   1  -6  -5    6.14    0.25
  -1   6   5    6.29    0.29
   1   6  -5    6.01    0.30
   0  -6  -5    2.08    0.13
   0  -6   5    2.04    0.16
   0  -6   5    2.13    0.12
   0   6  -5    2.30    0.16
   0   6   5    2.07    0.16
   1  -6   5    1.95    0.15
  -1  -6  -5    2.04    0.20
   1  -6   5    2.20    0.11
  -1  -6  -5    2.23    0.13
   1   6   5    1.99    0.08
   1   6   5    2.04    0.08
  -1   6  -5    1.95    0.13
  -1   6  -5    2.14    0.15
   1   6   5    1.98    0.16
   2  -6   5    4.92    0.25
  -2  -6  -5    4.52    0.22
  -2  -6  -5    3.79    0.24
  -2  -6  -5    4.78    0.28
   2   6   5    4.74    0.19
  -2   6  -5    4.34    0.22
  -2   6  -5    5.75    0.23
   2   6   5    4.55    0.26
   3  -6   5    8.96    0.41
  -3  -6  -5   10.95    0.45
  -3  -6  -5   11.22    0.39
  -3  -6  -5    9.87    0.47
  -3   6  -5    8.74    0.36
  -3   6  -5   10.32    0.38
   3   6   5    9.98    0.36
   3   6   5   10.74    0.46
  -4  -6  -5    4.02    0.26
  -4  -6  -5    3.97    0.21
  -4  -6  -5    3.86    0.25
  -4   6  -5    3.74    0.16
   4   6   5    3.93    0.20
  -4   6  -5    4.07    0.17
   4   6   5    4.11    0.26
  -5  -6  -5   44.11    1.42
  -5  -6  -5   46.00    1.54
  -5  -6  -5   45.12    1.62
   5   6   5   45.59    1.42
   5   6   5   45.35    1.54
  -6  -6  -5    0.05    0.05
  -6  -6  -5   -0.03    0.08
  -6  -6  -5   -0.02    0.06
   6   6   5   -0.03    0.05
   6   6   5   -0.02    0.04
  -7  -6  -5    3.52    0.26
  -7  -6  -5    3.12    0.18
  -7  -6  -5    3.31    0.25
   7   6   5    3.03    0.19
   7   6   5    3.00    0.24
  -8  -6  -5    3.47    0.26
  -8  -6  -5    3.46    0.19
   8   6   5    3.46    0.21
  -9  -6  -5    0.43    0.12
  -9  -6  -5    0.35    0.07
   9   6   5    0.26    0.08
 -10  -6  -5    0.98    0.09
 -10  -6  -5    0.68    0.14
  10   6   5    1.01    0.14
 -11  -6  -5    1.96    0.25
  11   6   5    1.95    0.19
 -12  -6  -5    0.63    0.16
  12   6   5    0.81    0.13
 -13  -6  -5    0.00    0.08
  13   6   5    0.00    0.07
 -13  -7   5    0.00    0.09
  13   7  -5    0.05    0.09
 -12  -7   5    2.06    0.27
 -12  -7   5    2.19    0.14
  12   7  -5    2.13    0.22
 -11  -7   5    1.63    0.23
 -11  -7   5    1.93    0.14
  11   7  -5    1.68    0.19
 -10  -7   5   -0.01    0.05
 -10  -7   5    0.05    0.08
  10   7  -5   -0.02    0.06
  -9  -7   5   -0.03    0.04
   9   7  -5   -0.01    0.06
  -8  -7   5    1.21    0.13
   8   7  -5    1.18    0.19
   8   7  -5    0.94    0.13
  -7  -7   5    0.07    0.05
   7   7  -5    0.01    0.07
   7   7  -5    0.06    0.06
  -6  -7   5   -0.04    0.04
  -6   7   5    0.03    0.02
   6   7  -5    0.03    0.06
   6   7  -5   -0.02    0.05
  -6   7   5    0.02    0.02
  -5  -7   5    1.69    0.19
  -5  -7   5    1.75    0.14
  -5   7   5    1.77    0.11
   5   7  -5    1.53    0.19
  -5   7   5    1.91    0.12
   5   7  -5    1.58    0.14
  -4  -7   5   11.85    0.54
  -4  -7   5   12.20    0.46
  -4   7   5   12.17    0.45
   4   7  -5   12.09    0.42
   4   7  -5   11.45    0.53
  -3  -7   5    4.98    0.23
  -3  -7   5    4.29    0.27
   3   7  -5    4.94    0.29
   3   7  -5    5.06    0.17
  -3   7   5    4.55    0.24
  -2  -7   5    4.90    0.28
  -2  -7   5    4.61    0.22
  -2   7   5    4.36    0.24
   2   7  -5    4.92    0.28
  -1  -7   5    0.34    0.09
  -1  -7   5    0.29    0.06
   1  -7  -5    0.32    0.06
   1   7  -5    0.13    0.06
  -1   7   5    0.18    0.07
   0  -7  -5   14.80    0.52
   0  -7   5   14.66    0.60
   0   7  -5   13.92    0.57
   0   7   5   15.54    0.59
  -1  -7  -5    1.13    0.11
  -1  -7  -5    0.93    0.15
   1  -7   5    0.93    0.13
  -1   7  -5    1.02    0.12
   1   7   5    1.18    0.15
   2  -7   5    4.44    0.26
  -2  -7  -5    4.61    0.22
  -2  -7  -5    4.05    0.28
   2   7   5    4.56    0.17
  -2   7  -5    4.43    0.23
   2   7   5    4.37    0.27
  -3  -7  -5   14.63    0.52
  -3  -7  -5   13.28    0.62
   3  -7   5   14.31    0.58
  -3   7  -5   13.84    0.50
  -3   7  -5   14.08    0.51
   3   7   5   14.10    0.59
   3   7   5   14.57    0.48
  -4  -7  -5    0.39    0.11
  -4  -7  -5    0.43    0.09
   4  -7   5    0.19    0.07
  -4   7  -5    0.46    0.05
   4   7   5    0.41    0.07
   4   7   5    0.37    0.10
  -4   7  -5    0.32    0.05
  -5  -7  -5    0.69    0.10
   5   7   5    1.01    0.16
   5   7   5    0.86    0.10
  -6  -7  -5    0.18    0.07
   6   7   5    0.22    0.09
   6   7   5    0.20    0.06
  -7  -7  -5    0.80    0.11
  -7  -7  -5    0.65    0.14
   7   7   5    0.77    0.15
   7   7   5    0.52    0.10
  -8  -7  -5    4.65    0.32
  -8  -7  -5    4.74    0.24
   8   7   5    4.15    0.25
  -9  -7  -5    0.02    0.05
  -9  -7  -5    0.18    0.09
   9   7   5   -0.01    0.06
 -10  -7  -5    2.96    0.31
 -10  -7  -5    2.59    0.16
  10   7   5    2.86    0.22
 -11  -7  -5    0.21    0.11
 -11  -7  -5    0.14    0.05
  11   7   5    0.19    0.09
 -12  -7  -5    0.04    0.10
  12   7   5    0.10    0.09
 -12  -8   5    0.04    0.05
  12   8  -5   -0.01    0.09
 -11  -8   5   -0.07    0.04
  11   8  -5   -0.04    0.07
 -10  -8   5    0.53    0.10
  10   8  -5    0.64    0.12
  -9  -8   5    2.18    0.17
   9   8  -5    2.09    0.19
  -8  -8   5    0.39    0.09
   8   8  -5    0.42    0.10
   8   8  -5    0.67    0.15
  -7  -8   5    2.97    0.20
   7   8  -5    2.44    0.27
   7   8  -5    2.38    0.18
  -6  -8   5    0.75    0.12
   6   8  -5    0.93    0.11
   6   8  -5    0.88    0.17
  -6   8   5    0.89    0.06
  -6   8   5    0.76    0.06
  -5  -8   5    8.54    0.36
   5   8  -5    8.57    0.44
  -5   8   5    7.93    0.32
   5   8  -5    7.93    0.31
  -4  -8   5    1.55    0.15
   4   8  -5    1.39    0.19
  -4   8   5    1.52    0.12
   4   8  -5    1.40    0.07
  -3  -8   5    1.10    0.16
  -3  -8   5    1.08    0.12
  -3   8   5    0.96    0.12
   3   8  -5    1.13    0.16
  -2  -8   5    0.54    0.08
  -2  -8   5    0.51    0.11
  -2   8   5    0.34    0.08
   2   8  -5    0.39    0.10
  -1  -8   5    0.21    0.08
   1   8  -5    0.36    0.10
  -1   8   5    0.30    0.08
   0  -8   5    0.74    0.12
   0  -8  -5    0.93    0.11
   0   8   5    1.09    0.15
   0   8  -5    1.15    0.14
   1  -8   5    0.39    0.10
  -1  -8  -5    0.24    0.06
   1   8   5    0.52    0.11
  -1   8  -5    0.29    0.07
   2  -8   5    0.66    0.11
  -2  -8  -5    0.81    0.10
   2   8   5    0.74    0.13
  -2   8  -5    0.66    0.10
  -3  -8  -5    3.77    0.21
   3  -8   5    3.20    0.23
   3   8   5    3.60    0.14
   3   8   5    3.29    0.24
  -3   8  -5    3.57    0.19
  -4  -8  -5    0.11    0.06
   4  -8   5    0.18    0.07
  -4   8  -5    0.10    0.03
   4   8   5    0.16    0.05
  -4   8  -5    0.17    0.04
   4   8   5    0.13    0.08
  -5  -8  -5    0.18    0.07
   5   8   5    0.22    0.09
   5   8   5    0.16    0.06
  -6  -8  -5    1.85    0.17
   6   8   5    1.06    0.17
   6   8   5    1.82    0.14
  -7  -8  -5    3.11    0.21
   7   8   5    3.20    0.21
   7   8   5    3.37    0.32
  -8  -8  -5    5.63    0.28
   8   8   5    5.40    0.29
  -9  -8  -5    1.64    0.16
   9   8   5    1.75    0.18
 -10  -8  -5    4.82    0.24
  10   8   5    5.33    0.30
 -11  -8  -5    0.32    0.07
  11   8   5    0.36    0.10
 -10  -9   5    0.21    0.08
  10   9  -5    0.23    0.10
  -9  -9   5    0.41    0.09
   9   9  -5    0.49    0.11
  -8  -9   5    0.17    0.08
   8   9  -5    0.18    0.11
   8   9  -5    0.13    0.07
  -7  -9   5    5.08    0.28
   7   9  -5    5.03    0.25
   7   9  -5    5.12    0.36
  -6  -9   5    1.53    0.16
   6   9  -5    1.47    0.12
   6   9  -5    1.58    0.22
  -5  -9   5    2.38    0.21
   5   9  -5    2.22    0.25
  -5   9   5    2.30    0.14
  -4  -9   5    0.23    0.07
   4   9  -5    0.31    0.11
  -4   9   5    0.48    0.08
  -3  -9   5    0.14    0.06
  -3   9   5    0.21    0.07
   3   9  -5    0.23    0.10
  -2  -9   5    0.14    0.07
   2   9  -5    0.02    0.07
  -2   9   5    0.15    0.06
   1   9  -5   -0.08    0.05
  -1   9   5    0.02    0.05
   0  -9   5    1.76    0.20
   0   9  -5    1.83    0.19
   0   9   5    1.70    0.19
  -1  -9  -5    4.84    0.25
   1  -9   5    5.04    0.31
  -1   9  -5    4.96    0.28
   1   9   5    5.25    0.31
   2  -9   5    6.21    0.36
  -2  -9  -5    6.57    0.31
  -2   9  -5    6.55    0.32
   2   9   5    6.90    0.37
  -3  -9  -5    0.94    0.13
   3  -9   5    0.87    0.15
   3   9   5    0.78    0.14
  -3   9  -5    0.96    0.11
  -4  -9  -5    0.00    0.05
  -4   9  -5    0.00    0.03
  -4   9  -5    0.00    0.02
   4   9   5   -0.01    0.05
  -5  -9  -5    5.86    0.30
   5   9   5    6.17    0.26
   5   9   5    5.94    0.37
  -6  -9  -5    0.08    0.06
   6   9   5    0.05    0.06
   6   9   5    0.00    0.07
  -7  -9  -5    6.32    0.32
   7   9   5    6.77    0.42
   7   9   5    6.34    0.30
  -8  -9  -5    0.33    0.09
   8   9   5    0.34    0.09
  -9  -9  -5    0.12    0.07
   9   9   5    0.03    0.07
 -10  -9  -5    1.52    0.16
  10   9   5    1.61    0.18
  -9 -10   5    0.21    0.08
   9  10  -5    0.23    0.08
  -8 -10   5    0.41    0.11
   8  10  -5    0.35    0.14
   8  10  -5    0.23    0.08
  -7 -10   5    0.02    0.06
   7  10  -5    0.04    0.10
  -6 -10   5    4.76    0.28
   6  10  -5    5.23    0.37
  -5 -10   5    0.19    0.08
  -5  10   5    0.42    0.07
   5  10  -5    0.39    0.13
  -5  10   5    0.59    0.08
   4  10  -5    4.32    0.32
  -4  10   5    4.42    0.24
  -3 -10   5    0.80    0.13
   3  10  -5    1.03    0.18
  -3  10   5    0.90    0.13
  -2  10   5    0.20    0.08
   2  10  -5    0.19    0.09
  -1  10   5    0.18    0.08
   1  10  -5    0.04    0.08
   0  10  -5    0.74    0.14
   0  10   5    0.82    0.14
  -1  10  -5    0.19    0.08
   1  10   5    0.18    0.08
  -2 -10  -5    0.44    0.09
   2  10   5    0.36    0.12
  -2  10  -5    0.22    0.08
  -3 -10  -5    0.06    0.07
   3  10   5    0.19    0.10
  -3  10  -5    0.14    0.06
  -4 -10  -5    1.69    0.18
   4  10   5    1.85    0.24
  -4  10  -5    1.46    0.09
  -5 -10  -5    1.31    0.16
   5  10   5    1.51    0.22
  -6 -10  -5    1.72    0.19
   6  10   5    2.31    0.28
  -7 -10  -5    0.09    0.08
   7  10   5    0.13    0.09
   7  10   5    0.04    0.06
  -8 -10  -5    0.92    0.14
   8  10   5    0.89    0.12
  -6 -11   5    0.16    0.08
   6  11  -5    0.12    0.11
   5  11  -5    1.77    0.25
  -5  11   5    1.41    0.10
  -4 -11   5    0.03    0.07
   4  11  -5   -0.07    0.07
  -4  11   5    0.10    0.06
  -4  11   5    0.02    0.05
   3  11  -5    1.36    0.21
  -3  11   5    1.38    0.15
   2  11  -5    0.66    0.15
  -2  11   5    0.73    0.13
   1  11  -5    0.23    0.10
  -1  11   5    0.04    0.07
   0  11  -5    1.64    0.20
   0  11   5    1.55    0.20
   1  11   5    0.01    0.08
  -1  11  -5    0.08    0.07
   2  11   5    0.48    0.13
  -2  11  -5    0.67    0.12
  -3 -11  -5    0.08    0.07
  -3  11  -5   -0.02    0.04
   3  11   5   -0.08    0.06
  -4 -11  -5    0.00    0.07
   4  11   5    0.12    0.09
  -5 -11  -5    0.82    0.14
   5  11   5    0.74    0.18
  -6 -11  -5    0.11    0.09
   6  11   5    0.14    0.11
  -2  12   5    0.20    0.09
   2  12  -5    0.20    0.12
  -2  12   5    0.16    0.09
  -1  12   5    0.55    0.12
   1  12  -5    0.80    0.16
   0  12  -5    0.02    0.07
   0  12   5    0.12    0.10
   1  12   5    3.26    0.32
  -1  12  -5    3.00    0.24
 -16   0   6    0.27    0.08
 -15   0   6    0.02    0.06
 -14   0   6    2.28    0.19
 -13   0   6    0.10    0.06
 -12   0   6   16.95    0.65
 -11   0   6    0.00    0.05
 -10   0   6   35.82    1.21
  -9   0   6    0.03    0.05
  -8   0   6    4.15    0.22
   8   0  -6    3.70    0.18
   7   0  -6   -0.01    0.04
  -7   0   6    0.03    0.04
   7   0  -6   -0.03    0.02
   6   0  -6   16.31    0.53
  -6   0   6   16.18    0.59
   6   0  -6   16.07    0.64
  -5   0   6    0.02    0.03
   5   0  -6   -0.02    0.02
   5   0  -6   -0.02    0.03
   4   0  -6   22.91    0.75
  -4   0   6   23.57    0.80
   4   0  -6   24.42    0.86
  -4   0   6   24.01    0.73
   4   0  -6   23.45    0.81
  -4   0   6   24.36    0.73
  -3   0   6   -0.01    0.02
   3   0  -6    0.01    0.03
  -3   0   6    0.00    0.02
   3   0  -6    0.01    0.03
  -3   0   6    0.00    0.02
  -2   0   6    5.85    0.22
   2   0  -6    5.92    0.26
   2   0  -6    5.82    0.23
  -2   0   6    6.19    0.26
  -1   0   6   -0.01    0.02
  -1   0   6    0.00    0.02
   1   0  -6   -0.03    0.02
   1   0  -6    0.01    0.02
   0   0   6    0.23    0.04
   0   0  -6    0.24    0.05
   0   0   6    0.29    0.05
   0   0  -6    0.23    0.04
   1   0   6   -0.04    0.02
   1   0   6   -0.06    0.02
  -1   0  -6   -0.02    0.02
  -1   0  -6   -0.04    0.02
  -2   0  -6   -0.01    0.01
   2   0   6    0.02    0.02
  -2   0  -6    0.02    0.02
  -2   0  -6    0.00    0.02
   2   0   6    0.01    0.03
  -2   0  -6   -0.01    0.02
  -3   0  -6   -0.01    0.03
  -3   0  -6   -0.01    0.01
  -3   0  -6    0.00    0.01
  -3   0  -6   -0.02    0.01
   3   0   6   -0.02    0.02
  -4   0  -6    0.78    0.05
  -4   0  -6    0.61    0.08
   4   0   6    0.72    0.06
   4   0   6    0.66    0.05
  -5   0  -6    0.00    0.02
  -5   0  -6    0.00    0.03
   5   0   6   -0.02    0.02
   5   0   6    0.02    0.02
  -6   0  -6   29.74    0.99
   6   0   6   30.38    0.92
  -6   0  -6   29.88    0.99
  -6   0  -6   30.14    1.02
   6   0   6   28.92    1.02
   7   0   6   -0.02    0.02
   7   0   6    0.01    0.03
  -7   0  -6   -0.01    0.03
  -7   0  -6    0.00    0.03
  -8   0  -6    0.61    0.09
   8   0   6    0.67    0.09
   9   0   6   -0.04    0.04
  -9   0  -6    0.01    0.04
 -10   0  -6    2.43    0.17
 -11   0  -6    0.04    0.04
 -12   0  -6    5.78    0.29
 -13   0  -6   -0.01    0.05
 -14   0  -6   14.07    0.55
 -15   0  -6    0.01    0.06
 -15  -1   6    0.52    0.12
 -15   1   6    0.68    0.10
 -14  -1   6    6.81    0.36
 -14   1   6    6.68    0.31
 -13  -1   6    1.07    0.15
 -13   1   6    1.38    0.14
 -12  -1   6   27.96    0.99
 -12   1   6   26.46    0.94
 -11  -1   6    0.28    0.08
 -11   1   6    0.33    0.07
 -10  -1   6    1.80    0.18
  10   1  -6    2.14    0.15
 -10   1   6    1.81    0.15
  -9  -1   6    0.79    0.11
  -9   1   6    0.79    0.10
   9   1  -6    0.91    0.10
  -8  -1   6    5.20    0.27
   8   1  -6    5.31    0.23
  -8   1   6    5.02    0.25
  -8   1   6    5.62    0.26
  -7  -1   6   29.57    1.01
   7  -1  -6   31.23    0.91
   7   1  -6   28.60    0.93
  -7   1   6   28.86    0.98
   7   1  -6   28.66    1.02
  -7   1   6   30.17    0.98
  -7   1   6   28.81    0.98
  -6  -1   6    4.49    0.23
   6  -1  -6    4.85    0.18
  -6  -1   6    4.48    0.16
   6   1  -6    4.61    0.25
  -6   1   6    4.54    0.22
   6   1  -6    4.57    0.24
   6   1  -6    4.57    0.20
  -6   1   6    4.52    0.22
  -5  -1   6   18.01    0.56
   5  -1  -6   17.61    0.56
  -5  -1   6   17.78    0.63
  -5  -1   6   17.80    0.56
   5   1  -6   17.88    0.67
   5   1  -6   17.27    0.64
   5   1  -6   17.91    0.58
  -5   1   6   16.61    0.61
  -4  -1   6    7.54    0.31
   4  -1  -6    7.68    0.27
  -4  -1   6    7.33    0.26
   4   1  -6    6.93    0.31
   4   1  -6    7.22    0.28
  -4   1   6    7.44    0.30
   4   1  -6    7.08    0.32
  -3  -1   6    0.20    0.05
  -3  -1   6    0.21    0.04
   3  -1  -6    0.17    0.04
  -3   1   6    0.13    0.02
   3   1  -6    0.27    0.06
   3   1  -6    0.16    0.04
  -3   1   6    0.12    0.04
   3   1  -6    0.13    0.04
  -3   1   6    0.16    0.02
   2  -1  -6   11.86    0.42
   2  -1  -6   12.26    0.46
  -2  -1   6   12.81    0.41
  -2  -1   6   12.31    0.46
  -2   1   6   12.00    0.45
  -2   1   6   12.63    0.40
  -2   1   6   12.86    0.40
   2   1  -6   12.23    0.46
   2   1  -6   12.48    0.42
   2   1  -6   13.25    0.47
  -1  -1   6   13.01    0.47
   1  -1  -6   12.34    0.43
   1  -1  -6   12.64    0.47
  -1  -1   6   12.57    0.42
   1   1  -6   13.23    0.43
   1   1  -6   13.25    0.47
   1   1  -6   12.86    0.46
  -1   1   6   13.32    0.42
  -1   1   6   12.83    0.46
   0  -1  -6    5.44    0.21
   0  -1   6    5.34    0.23
   0  -1  -6    5.34    0.24
   0  -1   6    5.47    0.20
   0   1  -6    5.58    0.21
   0   1  -6    5.05    0.23
   0   1   6    5.69    0.24
   0   1   6    5.50    0.20
   0   1  -6    5.55    0.20
  -1  -1  -6   10.64    0.35
  -1  -1  -6   10.61    0.39
   1  -1   6   10.56    0.39
   1  -1   6   10.55    0.35
  -1   1  -6   10.32    0.35
   1   1   6   10.09    0.39
  -1   1  -6   10.22    0.33
  -1   1  -6   10.03    0.39
   1   1   6   10.80    0.36
  -2  -1  -6   82.17    2.56
   2  -1   6   82.13    2.45
  -2  -1  -6   82.60    2.46
  -2   1  -6   82.94    2.55
   2   1   6   85.55    2.47
   2   1   6   82.41    2.56
  -3  -1  -6    1.19    0.08
   3  -1   6    1.12    0.06
  -3  -1  -6    1.21    0.07
  -3  -1  -6    0.91    0.10
  -3  -1  -6    1.08    0.06
  -3   1  -6    1.06    0.08
   3   1   6    1.05    0.07
   3   1   6    1.23    0.12
   4  -1   6    3.91    0.14
  -4  -1  -6    3.80    0.14
  -4  -1  -6    3.76    0.14
  -4  -1  -6    3.56    0.19
   4  -1   6    3.87    0.14
  -4  -1  -6    3.92    0.17
   4   1   6    3.78    0.16
  -4   1  -6    3.80    0.18
  -4   1  -6    3.43    0.17
   4   1   6    3.65    0.19
   5  -1   6   25.30    0.76
   5  -1   6   24.67    0.83
  -5  -1  -6   25.00    0.85
  -5  -1  -6   25.75    0.87
   5   1   6   25.07    0.85
   5   1   6   24.50    0.87
   5   1   6   24.76    0.79
  -5   1  -6   24.65    0.82
  -5   1  -6   24.72    0.82
   6  -1   6    3.60    0.16
  -6  -1  -6    3.56    0.18
   6  -1   6    3.53    0.14
  -6  -1  -6    3.54    0.20
   6   1   6    3.51    0.16
  -6   1  -6    3.67    0.18
   6   1   6    3.75    0.19
  -6   1  -6    3.33    0.17
  -7  -1  -6    1.63    0.12
  -7  -1  -6    1.57    0.13
   7  -1   6    1.55    0.10
   7   1   6    1.60    0.10
   7   1   6    1.55    0.12
  -7   1  -6    1.44    0.11
  -7   1  -6    1.31    0.10
  -8  -1  -6    1.92    0.15
   8  -1   6    1.68    0.12
  -8  -1  -6    1.71    0.13
   8   1   6    1.74    0.14
   8   1   6    1.75    0.11
  -8   1  -6    1.62    0.12
  -8   1  -6    1.79    0.12
  -9  -1  -6    2.25    0.16
  -9  -1  -6    2.13    0.16
   9   1   6    2.16    0.16
  -9   1  -6    2.22    0.14
 -10  -1  -6    0.40    0.09
 -10  -1  -6    0.34    0.08
 -10   1  -6    0.42    0.07
 -11  -1  -6   12.71    0.54
 -11   1  -6   13.69    0.50
 -12  -1  -6    4.27    0.27
 -12   1  -6    5.14    0.24
 -13  -1  -6    4.51    0.28
 -13   1  -6    5.35    0.24
 -14  -1  -6    0.38    0.10
 -14   1  -6    0.26    0.06
 -15  -1  -6    0.41    0.11
 -15   1  -6    0.29    0.04
 -15  -2   6    3.61    0.27
 -15   2   6    3.61    0.16
 -14  -2   6    0.08    0.08
 -14   2   6    0.19    0.05
 -13  -2   6    0.45    0.11
 -13   2   6    0.49    0.08
 -12  -2   6    7.12    0.38
 -12   2   6    6.77    0.29
 -11  -2   6    9.01    0.44
  11   2  -6    9.26    0.38
 -11   2   6    9.46    0.37
 -10  -2   6    6.30    0.33
 -10   2   6    5.93    0.27
  10   2  -6    5.72    0.27
  -9  -2   6   21.08    0.79
  -9   2   6   21.96    0.73
  -9   2   6   21.08    0.74
   9   2  -6   21.08    0.72
  -8  -2   6   30.81    1.06
  -8  -2   6   30.26    0.90
   8   2  -6   29.38    0.98
  -8   2   6   30.72    1.00
  -8   2   6   30.68    1.00
  -7  -2   6    6.75    0.32
   7  -2  -6    6.99    0.25
  -7  -2   6    6.81    0.24
  -7  -2   6    6.73    0.35
  -7   2   6    6.67    0.28
   7   2  -6    6.91    0.33
  -7   2   6    6.68    0.29
  -7   2   6    6.54    0.28
   7   2  -6    6.94    0.28
   6  -2  -6    3.29    0.13
  -6  -2   6    3.56    0.22
  -6  -2   6    3.00    0.19
  -6  -2   6    3.39    0.15
   6   2  -6    3.09    0.20
   6   2  -6    3.29    0.17
  -6   2   6    3.49    0.18
  -6   2   6    3.36    0.17
   6   2  -6    3.39    0.21
   5  -2  -6    0.12    0.03
  -5  -2   6    0.05    0.03
  -5  -2   6    0.08    0.04
  -5  -2   6    0.16    0.05
  -5   2   6    0.11    0.04
   5   2  -6    0.12    0.05
   5   2  -6    0.06    0.04
   5   2  -6    0.14    0.05
  -5   2   6    0.19    0.05
   4  -2  -6    1.67    0.09
  -4  -2   6    1.70    0.13
  -4  -2   6    1.64    0.10
  -4  -2   6    1.64    0.13
   4   2  -6    1.71    0.11
  -4   2   6    1.63    0.11
   4   2  -6    1.74    0.12
   4   2  -6    1.64    0.13
   3  -2  -6    4.10    0.17
  -3  -2   6    3.93    0.17
  -3  -2   6    4.16    0.21
  -3  -2   6    4.13    0.20
   3   2  -6    3.99    0.18
   3   2  -6    3.93    0.20
  -3   2   6    3.66    0.19
   3   2  -6    4.27    0.22
  -2  -2   6    0.37    0.06
   2  -2  -6    0.40    0.05
  -2  -2   6    0.36    0.05
  -2  -2   6    0.33    0.05
   2   2  -6    0.31    0.07
   2   2  -6    0.32    0.05
  -2   2   6    0.34    0.06
   2   2  -6    0.42    0.06
   1  -2  -6    4.03    0.19
  -1  -2   6    3.63    0.17
   1  -2  -6    3.98    0.16
  -1  -2   6    3.46    0.18
  -1  -2   6    3.58    0.15
  -1   2   6    3.76    0.15
   1   2  -6    3.71    0.19
  -1   2   6    3.48    0.18
   1   2  -6    3.57    0.16
   1   2  -6    3.84    0.16
  -1   2   6    3.57    0.14
   0  -2  -6    0.17    0.04
   0  -2  -6    0.13    0.04
   0  -2   6    0.19    0.04
   0  -2   6    0.20    0.03
   0  -2   6    0.22    0.05
   0   2  -6    0.20    0.03
   0   2   6    0.12    0.04
   0   2  -6    0.17    0.03
   0   2   6    0.25    0.04
   0   2  -6    0.19    0.05
   0   2  -6    0.20    0.03
  -1  -2  -6    0.52    0.07
  -1  -2  -6    0.70    0.07
   1  -2   6    0.63    0.04
   1  -2   6    0.67    0.05
   1   2   6    0.71    0.09
   1   2   6    0.58    0.06
  -1   2  -6    0.67    0.08
  -2  -2  -6    3.74    0.18
  -2  -2  -6    3.87    0.16
  -2  -2  -6    3.43    0.18
   2  -2   6    3.34    0.14
  -2   2  -6    3.39    0.17
   2   2   6    3.36    0.19
   2   2   6    3.63    0.16
  -3  -2  -6   78.87    2.66
   3  -2   6   81.07    2.37
  -3  -2  -6   79.02    2.51
  -3  -2  -6   80.68    2.40
   3   2   6   80.48    2.41
  -3   2  -6   81.29    2.48
  -3   2  -6   84.24    2.48
   3   2   6   79.60    2.51
  -4  -2  -6   66.33    1.99
  -4  -2  -6   66.82    2.10
   4  -2   6   66.06    1.95
  -4  -2  -6   65.73    2.21
   4  -2   6   66.93    2.15
   4   2   6   65.43    2.10
  -4   2  -6   68.77    2.06
   4   2   6   66.88    2.01
  -4   2  -6   66.17    2.06
  -5  -2  -6    0.01    0.03
   5  -2   6    0.05    0.02
  -5  -2  -6    0.03    0.03
  -5  -2  -6    0.08    0.03
  -5  -2  -6    0.06    0.03
   5   2   6    0.05    0.04
   5   2   6    0.01    0.03
  -5   2  -6    0.05    0.03
  -5   2  -6    0.06    0.03
   5   2   6    0.07    0.03
  -6  -2  -6    0.05    0.04
  -6  -2  -6    0.07    0.04
  -6  -2  -6    0.05    0.02
   6  -2   6    0.07    0.03
  -6  -2  -6    0.07    0.02
   6   2   6    0.04    0.03
   6   2   6    0.10    0.05
  -6   2  -6    0.03    0.03
  -6   2  -6    0.03    0.02
   6   2   6    0.04    0.04
  -7  -2  -6    1.42    0.15
   7  -2   6    1.67    0.10
  -7  -2  -6    1.87    0.14
  -7   2  -6    1.55    0.10
  -7   2  -6    1.69    0.11
   7   2   6    1.66    0.14
   7   2   6    1.73    0.12
  -8  -2  -6    1.21    0.14
   8  -2   6    1.20    0.10
  -8  -2  -6    1.67    0.13
   8   2   6    1.37    0.11
   8   2   6    1.13    0.13
  -8   2  -6    1.23    0.09
  -8   2  -6    1.26    0.09
  -9  -2  -6    0.78    0.12
  -9  -2  -6    0.82    0.12
   9   2   6    0.79    0.10
   9   2   6    0.80    0.12
  -9   2  -6    0.47    0.06
  -9   2  -6    0.67    0.07
 -10  -2  -6    1.72    0.18
 -10  -2  -6    1.69    0.18
 -10   2  -6    1.53    0.10
 -10   2  -6    1.72    0.10
 -11  -2  -6    1.22    0.16
 -11  -2  -6    1.40    0.17
 -11   2  -6    1.36    0.09
 -11   2  -6    1.22    0.08
 -12  -2  -6    1.57    0.19
 -12   2  -6    1.41    0.07
 -12   2  -6    1.41    0.07
 -13  -2  -6    4.19    0.28
 -14  -2  -6    0.32    0.10
 -15  -2  -6    2.77    0.27
 -15  -3   6    1.99    0.24
 -14  -3   6    0.87    0.16
 -13  -3   6    0.12    0.07
 -12  -3   6    4.39    0.29
 -12   3   6    3.93    0.16
 -12   3   6    3.84    0.16
  12   3  -6    3.69    0.23
 -11  -3   6    2.73    0.22
 -11   3   6    2.59    0.14
  11   3  -6    2.99    0.19
 -11   3   6    2.88    0.14
 -10  -3   6    0.24    0.08
  10   3  -6    0.19    0.07
 -10   3   6    0.19    0.05
 -10   3   6    0.26    0.05
  -9  -3   6    0.77    0.14
  -9  -3   6    0.95    0.14
  -9  -3   6    1.04    0.06
   9   3  -6    0.92    0.12
  -9   3   6    0.75    0.08
  -9   3   6    0.91    0.09
  -8  -3   6   13.02    0.43
  -8  -3   6   12.85    0.54
  -8  -3   6   12.85    0.58
  -8   3   6   12.52    0.46
   8   3  -6   12.59    0.48
  -8   3   6   13.11    0.46
  -7  -3   6   18.79    0.60
  -7  -3   6   17.86    0.74
  -7  -3   6   18.08    0.70
   7   3  -6   18.35    0.63
  -7   3   6   18.03    0.63
   7   3  -6   18.12    0.70
  -7   3   6   18.60    0.63
  -6  -3   6    3.78    0.17
  -6  -3   6    3.50    0.22
   6  -3  -6    3.37    0.14
  -6  -3   6    3.83    0.22
   6   3  -6    3.32    0.21
  -6   3   6    3.76    0.18
   6   3  -6    3.78    0.19
  -6   3   6    3.77    0.18
   6   3  -6    3.43    0.22
  -5  -3   6    1.37    0.09
   5  -3  -6    1.27    0.07
  -5  -3   6    1.47    0.15
  -5  -3   6    1.42    0.15
   5   3  -6    1.12    0.13
  -5   3   6    1.14    0.09
  -5   3   6    1.42    0.10
   5   3  -6    0.90    0.12
   5   3  -6    1.14    0.11
  -4  -3   6    0.07    0.03
  -4  -3   6    0.08    0.05
  -4  -3   6    0.04    0.03
   4  -3  -6    0.11    0.03
   4   3  -6    0.09    0.04
   4   3  -6    0.11    0.05
   4   3  -6    0.05    0.04
  -4   3   6    0.06    0.03
  -4   3   6    0.09    0.04
   3  -3  -6    9.54    0.33
  -3  -3   6    9.73    0.40
  -3  -3   6   10.20    0.40
  -3  -3   6    9.46    0.34
  -3   3   6    9.42    0.37
   3   3  -6    9.70    0.40
   3   3  -6    9.75    0.40
   3   3  -6    9.21    0.35
  -2  -3   6    7.61    0.28
  -2  -3   6    7.69    0.32
   2  -3  -6    7.84    0.28
  -2   3   6    7.45    0.31
   2   3  -6    7.77    0.33
   2   3  -6    7.69    0.28
   2   3  -6    7.54    0.32
  -1  -3   6   11.74    0.44
  -1  -3   6   11.70    0.44
   1  -3  -6   12.10    0.44
  -1  -3   6   11.84    0.40
   1  -3  -6   11.61    0.40
  -1   3   6   11.80    0.37
  -1   3   6   11.90    0.37
   1   3  -6   11.42    0.38
   1   3  -6   12.15    0.45
   1   3  -6   11.73    0.38
   1   3  -6   10.58    0.43
  -1   3   6   11.62    0.44
   0  -3   6  102.75    2.88
   0  -3  -6   96.62    2.90
   0  -3   6   98.45    3.17
   0  -3  -6   93.98    3.00
   0   3  -6   95.20    2.85
   0   3  -6   97.44    2.86
   0   3   6   97.37    3.01
   0   3   6   96.34    2.88
   0   3  -6   98.07    3.01
   1  -3   6    3.69    0.16
  -1  -3  -6    3.74    0.17
   1  -3   6    4.33    0.15
  -1  -3  -6    3.77    0.20
  -1   3  -6    3.54    0.19
   1   3   6    3.70    0.20
   2  -3   6   76.49    2.50
  -2  -3  -6   75.67    2.31
  -2  -3  -6   77.51    2.56
  -2  -3  -6   75.60    2.40
   2  -3   6   80.59    2.27
   2   3   6   76.76    2.31
  -2   3  -6   77.12    2.37
   2   3   6   75.05    2.41
  -2   3  -6   77.70    2.38
   3  -3   6    9.01    0.26
  -3  -3  -6    8.25    0.36
  -3  -3  -6    8.06    0.31
  -3  -3  -6    7.93    0.35
  -3   3  -6    8.50    0.32
   3   3   6    8.56    0.36
  -3   3  -6    8.13    0.32
   3   3   6    8.25    0.31
  -4  -3  -6    1.23    0.12
  -4  -3  -6    1.24    0.09
  -4  -3  -6    0.81    0.11
   4   3   6    1.51    0.15
   4   3   6    1.16    0.09
  -4   3  -6    1.19    0.08
  -4   3  -6    1.21    0.08
  -5  -3  -6    1.10    0.13
  -5  -3  -6    1.20    0.12
  -5  -3  -6    1.29    0.09
  -5   3  -6    1.15    0.08
   5   3   6    1.27    0.14
  -5   3  -6    1.27    0.08
   5   3   6    1.30    0.10
   6  -3   6    0.54    0.06
  -6  -3  -6    0.71    0.11
  -6  -3  -6    0.54    0.06
  -6  -3  -6    0.59    0.09
  -6   3  -6    0.53    0.06
   6   3   6    0.70    0.10
  -6   3  -6    0.58    0.06
   6   3   6    0.64    0.10
   6   3   6    0.62    0.08
  -7  -3  -6    2.01    0.17
   7  -3   6    2.10    0.12
  -7  -3  -6    1.94    0.10
  -7  -3  -6    1.93    0.15
   7   3   6    2.06    0.16
  -7   3  -6    1.81    0.10
   7   3   6    1.93    0.13
  -7   3  -6    1.98    0.10
  -8  -3  -6    4.13    0.24
  -8  -3  -6    4.33    0.25
  -8   3  -6    3.76    0.15
   8   3   6    3.36    0.23
   8   3   6    3.88    0.20
  -9  -3  -6   21.96    0.85
  -9  -3  -6   21.01    0.82
   9   3   6   22.30    0.75
 -10  -3  -6   17.38    0.71
 -10  -3  -6   16.90    0.69
  10   3   6   16.87    0.61
 -11  -3  -6    6.74    0.38
 -11  -3  -6    7.98    0.40
 -12  -3  -6    3.59    0.27
 -13  -3  -6    0.34    0.11
 -14  -3  -6    0.64    0.14
 -15  -4   6    1.11    0.19
 -14  -4   6    0.36    0.13
  14   4  -6    0.65    0.13
 -13  -4   6    2.61    0.28
  13   4  -6    2.08    0.21
 -12  -4   6    0.80    0.15
  12   4  -6    0.54    0.11
 -11  -4   6    0.10    0.07
  11   4  -6    0.25    0.08
 -10  -4   6    0.60    0.06
 -10  -4   6    0.38    0.11
 -10   4   6    0.61    0.04
  10   4  -6    0.57    0.11
 -10   4   6    0.59    0.04
  -9  -4   6    0.75    0.14
  -9  -4   6    0.88    0.09
  -9   4   6    0.81    0.07
   9   4  -6    0.79    0.11
  -9   4   6    0.90    0.07
  -8  -4   6    2.81    0.22
  -8  -4   6    2.91    0.15
  -8  -4   6    2.85    0.22
  -8   4   6    2.91    0.14
   8   4  -6    2.85    0.18
  -8   4   6    3.03    0.15
  -7  -4   6    0.20    0.07
  -7  -4   6    0.20    0.08
  -7  -4   6    0.27    0.06
   7   4  -6    0.20    0.07
  -7   4   6    0.32    0.05
  -7   4   6    0.24    0.05
   7   4  -6    0.31    0.08
  -6  -4   6   18.67    0.63
  -6  -4   6   18.54    0.74
  -6  -4   6   18.62    0.71
   6   4  -6   19.56    0.65
   6   4  -6   17.64    0.71
  -6   4   6   19.09    0.64
  -6   4   6   18.41    0.64
  -5  -4   6    1.08    0.14
  -5  -4   6    0.81    0.11
  -5  -4   6    1.11    0.10
  -5   4   6    1.02    0.10
   5   4  -6    0.99    0.11
  -5   4   6    0.81    0.09
   5   4  -6    1.14    0.15
   5   4  -6    0.79    0.12
   4  -4  -6   13.29    0.43
  -4  -4   6   13.35    0.53
  -4  -4   6   12.25    0.52
  -4  -4   6   14.29    0.47
  -4   4   6   13.33    0.48
   4   4  -6   12.74    0.46
  -4   4   6   13.42    0.48
   4   4  -6   12.67    0.53
   4   4  -6   13.06    0.54
  -3  -4   6    2.06    0.15
   3  -4  -6    2.31    0.12
  -3  -4   6    2.61    0.14
  -3  -4   6    2.59    0.17
   3   4  -6    2.46    0.16
  -3   4   6    2.21    0.14
   3   4  -6    2.16    0.16
  -3   4   6    2.40    0.15
   3   4  -6    2.29    0.13
  -2  -4   6   10.33    0.42
  -2  -4   6   10.32    0.42
   2  -4  -6   10.70    0.36
  -2  -4   6   10.64    0.37
   2   4  -6   10.80    0.36
   2   4  -6   10.62    0.35
  -2   4   6   10.17    0.40
   2   4  -6   10.18    0.42
   2   4  -6    9.05    0.41
  -1  -4   6   25.16    0.86
  -1  -4   6   24.72    0.79
   1  -4  -6   25.18    0.79
  -1  -4   6   25.14    0.88
  -1   4   6   24.59    0.85
   1   4  -6   24.86    0.86
   1   4  -6   24.96    0.76
   0  -4  -6    0.49    0.08
   0  -4   6    0.42    0.06
   0  -4   6    0.50    0.06
   0  -4  -6    0.47    0.07
   0   4   6    0.34    0.07
   0   4   6    0.51    0.05
   0   4  -6    0.37    0.07
   0   4   6    0.38    0.04
  -1  -4  -6    0.20    0.05
   1  -4   6    0.30    0.05
   1  -4   6    0.51    0.05
  -1  -4  -6    0.42    0.07
  -1   4  -6    0.35    0.07
  -1   4  -6    0.28    0.06
   1   4   6    0.38    0.08
   1   4   6    0.37    0.05
  -2  -4  -6    2.00    0.12
   2  -4   6    2.20    0.09
   2  -4   6    2.00    0.11
  -2  -4  -6    2.02    0.15
  -2  -4  -6    1.79    0.14
  -2   4  -6    2.00    0.12
  -2   4  -6    1.87    0.12
   2   4   6    1.79    0.11
   2   4   6    1.84    0.14
   3  -4   6   21.92    0.76
  -3  -4  -6   20.98    0.82
  -3  -4  -6   22.80    0.72
  -3  -4  -6   21.66    0.78
   3   4   6   21.83    0.79
   3   4   6   23.16    0.72
  -3   4  -6   22.68    0.74
  -3   4  -6   21.61    0.73
  -4  -4  -6    0.68    0.10
  -4  -4  -6    0.44    0.09
  -4  -4  -6    0.48    0.07
  -4   4  -6    0.58    0.07
   4   4   6    0.58    0.10
  -4   4  -6    0.45    0.06
  -5  -4  -6   23.77    0.76
  -5  -4  -6   24.23    0.88
  -5  -4  -6   22.39    0.84
  -5   4  -6   22.02    0.75
  -5   4  -6   24.10    0.75
   5   4   6   23.32    0.85
  -6  -4  -6   24.87    0.90
  -6  -4  -6   24.26    0.92
  -6  -4  -6   24.00    0.79
  -6   4  -6   24.82    0.77
   6   4   6   24.65    0.89
  -6   4  -6   24.92    0.77
  -7  -4  -6   10.77    0.48
  -7  -4  -6   11.23    0.39
  -7  -4  -6   10.73    0.48
  -8  -4  -6   21.26    0.81
  -8  -4  -6   19.83    0.64
  -8  -4  -6   19.96    0.79
  -9  -4  -6    2.08    0.21
  -9  -4  -6    2.19    0.22
 -10  -4  -6    0.23    0.09
 -10  -4  -6    0.25    0.09
 -11  -4  -6    3.52    0.27
 -12  -4  -6    0.10    0.08
  12   4   6    0.04    0.06
 -13  -4  -6    3.01    0.30
 -14  -4  -6    0.95    0.17
 -14  -5   6    0.69    0.17
  14   5  -6    1.05    0.16
 -13  -5   6    0.80    0.16
  13   5  -6    0.93    0.15
 -12  -5   6    0.45    0.12
  12   5  -6    0.53    0.12
 -11  -5   6    0.91    0.16
 -11  -5   6    1.04    0.07
  11   5  -6    0.84    0.13
 -10  -5   6    2.98    0.16
 -10  -5   6    2.98    0.25
  10   5  -6    3.17    0.21
  -9  -5   6    0.57    0.08
  -9  -5   6    0.51    0.12
   9   5  -6    0.53    0.10
  -8  -5   6    0.29    0.09
  -8  -5   6    0.44    0.07
  -8   5   6    0.44    0.05
  -8   5   6    0.44    0.05
   8   5  -6    0.38    0.09
  -7  -5   6   10.17    0.40
  -7  -5   6   10.01    0.48
  -7  -5   6   10.64    0.50
  -7   5   6   10.53    0.37
  -7   5   6   10.35    0.37
   7   5  -6   10.45    0.42
   7   5  -6   10.75    0.49
  -6  -5   6    1.02    0.14
  -6  -5   6    1.30    0.17
  -6  -5   6    1.40    0.12
  -6   5   6    1.09    0.09
   6   5  -6    1.08    0.12
   6   5  -6    1.28    0.17
  -6   5   6    1.15    0.09
  -5  -5   6   32.67    0.95
  -5  -5   6   29.32    1.04
  -5  -5   6   28.60    1.08
   5   5  -6   28.70    0.95
  -5   5   6   27.80    0.96
   5   5  -6   27.92    1.04
  -5   5   6   29.46    0.96
  -4  -5   6    3.55    0.23
  -4  -5   6    3.68    0.22
  -4   5   6    3.42    0.18
   4   5  -6    3.26    0.22
   4   5  -6    3.41    0.18
  -4   5   6    3.72    0.19
   4   5  -6    3.02    0.21
   3  -5  -6   29.13    0.89
  -3  -5   6   27.67    1.03
  -3  -5   6   29.64    1.01
  -3   5   6   27.88    0.96
   3   5  -6   29.21    1.01
   3   5  -6   28.06    0.90
  -3   5   6   29.62    0.96
   3   5  -6   28.55    1.05
   2  -5  -6    0.05    0.04
  -2  -5   6    0.02    0.04
  -2  -5   6    0.03    0.04
  -2  -5   6    0.05    0.03
  -2   5   6    0.04    0.04
   2   5  -6    0.03    0.03
  -2   5   6    0.08    0.04
   2   5  -6    0.03    0.02
   2   5  -6    0.10    0.05
   2   5  -6    0.04    0.05
  -1  -5   6   12.66    0.50
  -1  -5   6   12.18    0.49
   1  -5  -6   12.05    0.44
  -1   5   6   12.40    0.49
   1   5  -6   14.49    0.52
   1   5  -6   12.59    0.50
   0  -5  -6    2.59    0.17
   0  -5  -6    2.95    0.16
   0  -5   6    3.45    0.15
   0  -5   6    2.85    0.17
   0   5   6    3.21    0.19
   0   5   6    2.97    0.11
   0   5  -6    3.24    0.19
   0   5   6    3.18    0.11
  -1  -5  -6    0.27    0.06
   1  -5   6    0.26    0.06
  -1  -5  -6    0.16    0.05
   1  -5   6    0.24    0.04
  -1   5  -6    0.23    0.06
   1   5   6    0.13    0.06
   1   5   6    0.22    0.04
   1   5   6    0.31    0.05
   2  -5   6   14.30    0.51
  -2  -5  -6   13.53    0.56
  -2  -5  -6   13.71    0.48
   2  -5   6   13.38    0.43
  -2  -5  -6   13.15    0.53
  -2   5  -6   13.71    0.50
   2   5   6   13.12    0.53
   2   5   6   12.83    0.46
  -2   5  -6   13.13    0.49
  -3  -5  -6   -0.01    0.05
  -3  -5  -6    0.00    0.04
   3  -5   6    0.01    0.04
  -3  -5  -6    0.01    0.04
  -3   5  -6    0.04    0.03
   3   5   6    0.05    0.04
   3   5   6    0.03    0.05
  -3   5  -6    0.14    0.04
  -4  -5  -6   10.56    0.45
  -4  -5  -6    9.91    0.39
  -4  -5  -6   10.47    0.47
   4  -5   6   10.46    0.41
   4   5   6   10.66    0.39
  -4   5  -6   10.47    0.38
   4   5   6   10.37    0.46
  -5  -5  -6   20.23    0.79
  -5  -5  -6   20.01    0.76
  -5  -5  -6   20.40    0.68
   5   5   6   19.89    0.76
   5   5   6   18.74    0.68
  -5   5  -6   20.64    0.64
  -6  -5  -6    1.08    0.14
  -6  -5  -6    1.17    0.11
  -6  -5  -6    1.22    0.16
   6   5   6    1.35    0.14
   6   5   6    1.03    0.15
  -7  -5  -6   16.43    0.55
  -7  -5  -6   16.04    0.67
  -7  -5  -6   14.90    0.65
   7   5   6   15.96    0.58
  -8  -5  -6    0.38    0.06
  -8  -5  -6    0.64    0.13
  -8  -5  -6    0.68    0.12
   8   5   6    0.49    0.09
  -9  -5  -6    4.02    0.17
  -9  -5  -6    3.34    0.26
  -9  -5  -6    4.00    0.28
   9   5   6    4.00    0.23
 -10  -5  -6    0.28    0.10
  10   5   6    0.39    0.09
 -11  -5  -6    0.44    0.13
  11   5   6    0.33    0.09
 -12  -5  -6    0.05    0.09
  12   5   6    0.04    0.07
 -13  -5  -6    0.62    0.16
  13   5   6    0.84    0.14
 -13  -6   6   -0.06    0.07
  13   6  -6   -0.01    0.08
 -12  -6   6    0.05    0.08
  12   6  -6    0.23    0.10
 -11  -6   6    0.08    0.04
 -11  -6   6    0.05    0.08
  11   6  -6    0.10    0.08
 -10  -6   6    2.76    0.28
 -10  -6   6    2.56    0.16
  10   6  -6    2.50    0.20
  -9  -6   6    2.29    0.26
  -9  -6   6    2.26    0.15
   9   6  -6    2.06    0.19
  -8  -6   6    2.98    0.24
  -8  -6   6    2.48    0.17
   8   6  -6    2.95    0.20
  -7  -6   6    0.00    0.04
  -7  -6   6    0.04    0.07
   7   6  -6    0.03    0.07
   7   6  -6    0.05    0.06
  -7   6   6    0.01    0.02
  -7   6   6    0.00    0.02
  -6  -6   6    3.21    0.23
  -6  -6   6    3.04    0.18
  -6  -6   6    2.97    0.23
  -6   6   6    3.04    0.16
   6   6  -6    3.45    0.25
   6   6  -6    2.80    0.18
  -6   6   6    3.30    0.16
  -5  -6   6    0.91    0.15
  -5  -6   6    0.66    0.10
  -5  -6   6    0.89    0.13
  -5   6   6    0.72    0.09
   5   6  -6    0.85    0.10
   5   6  -6    0.90    0.15
  -5   6   6    0.91    0.10
  -4  -6   6   21.94    0.84
   4   6  -6   21.94    0.72
   4   6  -6   22.01    0.83
  -4   6   6   21.02    0.75
  -3  -6   6    2.50    0.15
  -3  -6   6    2.05    0.17
  -3   6   6    2.12    0.15
   3   6  -6    1.87    0.19
   3   6  -6    1.89    0.12
  -2  -6   6    5.25    0.28
  -2  -6   6    5.41    0.24
   2  -6  -6    5.35    0.23
   2   6  -6    6.22    0.31
   2   6  -6    5.09    0.29
  -2   6   6    5.73    0.27
  -1  -6   6    0.12    0.06
  -1  -6   6    0.23    0.05
   1  -6  -6    0.19    0.06
   1   6  -6    0.15    0.06
  -1   6   6    0.21    0.07
   0  -6   6    0.64    0.10
   0  -6  -6    0.52    0.08
   0  -6   6    0.59    0.07
   0   6   6    0.69    0.11
   0   6  -6    0.58    0.09
   1  -6   6    0.32    0.07
  -1  -6  -6    0.52    0.08
  -1   6  -6    0.40    0.08
   1   6   6    0.60    0.11
   1   6   6    0.48    0.04
   2  -6   6    6.13    0.29
  -2  -6  -6    6.35    0.34
  -2  -6  -6    6.16    0.27
   2   6   6    6.10    0.32
   2   6   6    6.33    0.24
  -2   6  -6    6.19    0.28
  -3  -6  -6    0.82    0.12
   3  -6   6    0.92    0.11
  -3  -6  -6    0.98    0.11
  -3  -6  -6    0.61    0.12
   3   6   6    0.69    0.08
  -3   6  -6    0.90    0.09
  -3   6  -6    0.93    0.10
   3   6   6    0.88    0.13
  -4  -6  -6    0.07    0.06
  -4  -6  -6   -0.10    0.06
  -4  -6  -6    0.06    0.05
   4  -6   6    0.05    0.05
   4   6   6    0.04    0.06
   4   6   6    0.08    0.05
  -4   6  -6    0.04    0.03
  -4   6  -6    0.06    0.03
  -5  -6  -6    6.37    0.35
  -5  -6  -6    7.17    0.31
  -5  -6  -6    6.98    0.37
  -5   6  -6    6.87    0.24
   5   6   6    7.38    0.38
  -5   6  -6    6.92    0.24
   5   6   6    6.86    0.30
  -6  -6  -6    6.24    0.37
  -6  -6  -6    7.45    0.38
  -6  -6  -6    6.47    0.29
   6   6   6    6.88    0.37
   6   6   6    6.80    0.30
  -7  -6  -6    0.00    0.06
  -7  -6  -6    0.17    0.08
  -7  -6  -6    0.15    0.05
   7   6   6    0.25    0.07
  -8  -6  -6    2.43    0.15
  -8  -6  -6    2.60    0.26
   8   6   6    2.68    0.19
  -9  -6  -6    0.17    0.10
  -9  -6  -6    0.08    0.05
   9   6   6    0.14    0.07
 -10  -6  -6    4.19    0.19
 -10  -6  -6    4.39    0.32
  10   6   6    4.25    0.26
 -11  -6  -6    0.22    0.11
  11   6   6    0.13    0.08
 -12  -6  -6    0.61    0.15
  12   6   6    0.34    0.10
 -13  -6  -6    0.02    0.09
  13   6   6    0.01    0.06
 -13  -7   6   -0.09    0.08
  13   7  -6   -0.17    0.06
 -12  -7   6    0.32    0.13
 -12  -7   6    0.16    0.05
  12   7  -6    0.15    0.09
 -11  -7   6   -0.04    0.07
 -11  -7   6    0.09    0.05
  11   7  -6    0.03    0.08
 -10  -7   6    1.37    0.14
  10   7  -6    1.55    0.18
  -9  -7   6    0.52    0.09
   9   7  -6    0.52    0.11
  -8  -7   6    0.81    0.11
   8   7  -6    0.65    0.12
  -7  -7   6    4.56    0.24
   7   7  -6    4.99    0.25
   7   7  -6    4.51    0.32
  -7   7   6    4.54    0.17
  -7   7   6    4.51    0.17
  -6  -7   6    0.36    0.08
  -6   7   6    0.30    0.06
   6   7  -6    0.28    0.10
   6   7  -6    0.38    0.08
  -6   7   6    0.28    0.05
  -5  -7   6    2.74    0.17
  -5  -7   6    2.54    0.22
   5   7  -6    2.70    0.17
   5   7  -6    2.83    0.23
  -5   7   6    3.08    0.17
  -4  -7   6   -0.05    0.04
  -4  -7   6   -0.03    0.04
  -4   7   6    0.04    0.04
   4   7  -6    0.02    0.06
   4   7  -6    0.00    0.04
  -3  -7   6    7.40    0.31
  -3  -7   6    6.85    0.36
  -3   7   6    6.73    0.32
   3   7  -6    6.38    0.36
  -2  -7   6    4.34    0.21
  -2  -7   6    4.44    0.26
  -2   7   6    4.31    0.24
   2   7  -6    4.65    0.27
   1  -7  -6    2.55    0.16
  -1  -7   6    2.69    0.19
  -1  -7   6    2.49    0.15
   1   7  -6    2.48    0.19
  -1   7   6    2.56    0.19
   0  -7  -6    0.04    0.05
   0  -7   6    0.03    0.05
   0   7   6    0.01    0.04
   0   7  -6    0.07    0.05
  -1  -7  -6    0.25    0.10
  -1  -7  -6    0.40    0.08
   1  -7   6    0.15    0.07
   1   7   6    0.23    0.08
  -1   7  -6    0.24    0.07
   2  -7   6    1.08    0.13
  -2  -7  -6    1.24    0.17
  -2  -7  -6    1.17    0.12
   2   7   6    1.10    0.07
  -2   7  -6    1.14    0.13
   2   7   6    1.13    0.15
   3  -7   6    0.62    0.10
  -3  -7  -6    0.53    0.09
  -3  -7  -6    0.62    0.13
  -3   7  -6    0.57    0.08
   3   7   6    0.47    0.11
   3   7   6    0.55    0.07
  -4  -7  -6   13.11    0.60
   4  -7   6   12.41    0.53
  -4  -7  -6   13.35    0.49
   4   7   6   13.26    0.47
   4   7   6   13.08    0.57
  -4   7  -6   12.83    0.46
  -4   7  -6   12.63    0.45
  -5  -7  -6    3.85    0.22
  -5   7  -6    4.19    0.15
   5   7   6    4.49    0.29
   5   7   6    3.94    0.21
  -5   7  -6    4.07    0.14
  -6  -7  -6    0.15    0.06
   6   7   6    0.07    0.08
   6   7   6    0.25    0.07
  -7  -7  -6    9.66    0.41
   7   7   6   10.61    0.43
  -8  -7  -6    0.03    0.05
  -8  -7  -6    0.02    0.06
   8   7   6    0.05    0.06
  -9  -7  -6    5.81    0.38
  -9  -7  -6    5.78    0.27
   9   7   6    5.74    0.30
 -10  -7  -6    0.12    0.05
 -10  -7  -6    0.15    0.09
  10   7   6    0.06    0.07
 -11  -7  -6   -0.02    0.08
  11   7   6    0.03    0.06
 -12  -7  -6    0.03    0.09
  12   7   6    0.04    0.07
 -11  -8   6    0.07    0.06
  11   8  -6    0.09    0.09
 -10  -8   6    0.80    0.12
  10   8  -6    0.78    0.14
  -9  -8   6    0.12    0.06
   9   8  -6    0.11    0.08
  -8  -8   6    0.81    0.12
   8   8  -6    0.80    0.18
   8   8  -6    1.05    0.14
  -7  -8   6    0.11    0.07
   7   8  -6    0.03    0.08
   7   8  -6    0.08    0.07
  -6  -8   6    0.53    0.10
   6   8  -6    0.52    0.14
  -6   8   6    0.71    0.08
   6   8  -6    0.61    0.10
  -5  -8   6    2.07    0.15
   5   8  -6    1.39    0.20
  -5   8   6    1.56    0.12
   5   8  -6    1.52    0.12
  -4  -8   6    3.85    0.22
  -4   8   6    3.39    0.20
   4   8  -6    4.43    0.29
  -3  -8   6    4.08    0.27
  -3  -8   6    4.10    0.22
   3   8  -6    3.97    0.27
  -3   8   6    3.75    0.22
  -2  -8   6    1.52    0.18
  -2  -8   6    1.63    0.13
   2   8  -6    1.56    0.18
  -2   8   6    1.66    0.17
  -1  -8   6    3.18    0.23
  -1   8   6    3.71    0.23
   1   8  -6    3.73    0.25
   0  -8   6    0.48    0.10
   0  -8  -6    0.63    0.10
   0   8   6    0.50    0.11
   0   8  -6    0.51    0.10
  -1  -8  -6    3.57    0.20
   1  -8   6    3.74    0.24
  -1   8  -6    3.84    0.23
   1   8   6    3.74    0.25
  -2  -8  -6    3.82    0.22
   2  -8   6    3.92    0.25
   2   8   6    4.55    0.28
  -2   8  -6    4.07    0.23
  -3  -8  -6    0.03    0.05
   3  -8   6    0.05    0.07
   3   8   6   -0.03    0.05
   3   8   6    0.00    0.03
  -3   8  -6   -0.02    0.03
  -4  -8  -6    0.06    0.06
  -4   8  -6    0.00    0.03
   4   8   6    0.03    0.04
   4   8   6    0.04    0.06
  -4   8  -6    0.04    0.03
  -5  -8  -6    0.14    0.06
   5   8   6    0.20    0.06
   5   8   6    0.37    0.11
  -6  -8  -6    3.26    0.21
   6   8   6    2.51    0.27
   6   8   6    2.83    0.18
  -7  -8  -6    7.55    0.35
   7   8   6    8.12    0.35
  -8  -8  -6    6.70    0.32
   8   8   6    6.90    0.33
  -9  -8  -6    0.08    0.06
   9   8   6   -0.02    0.06
 -10  -8  -6    2.48    0.17
  10   8   6    2.66    0.23
 -11  -8  -6    1.34    0.13
  11   8   6    1.43    0.18
 -10  -9   6    0.41    0.10
  10   9  -6    0.33    0.11
  -9  -9   6    0.72    0.12
   9   9  -6    0.59    0.12
  -8  -9   6    1.23    0.15
   8   9  -6    1.21    0.21
   8   9  -6    1.32    0.15
  -7  -9   6    0.07    0.07
   7   9  -6    0.05    0.06
   7   9  -6    0.20    0.11
  -6  -9   6    0.09    0.06
   6   9  -6    0.02    0.05
  -6   9   6    0.02    0.03
   6   9  -6    0.09    0.09
  -5  -9   6    0.55    0.10
  -5   9   6    0.58    0.08
   5   9  -6    0.54    0.14
  -4  -9   6    0.25    0.08
   4   9  -6    0.19    0.10
  -4   9   6    0.43    0.09
  -3  -9   6    0.09    0.06
   3   9  -6    0.15    0.09
  -3   9   6    0.18    0.07
  -2   9   6    3.83    0.24
   2   9  -6    4.41    0.29
  -1   9   6    0.03    0.06
   1   9  -6    0.06    0.06
   0  -9   6    5.44    0.33
   0   9   6    5.78    0.33
   0   9  -6    5.44    0.31
  -1  -9  -6    0.06    0.05
   1  -9   6   -0.04    0.06
   1   9   6   -0.03    0.06
  -1   9  -6   -0.02    0.05
  -2  -9  -6    2.37    0.17
   2   9   6    2.50    0.25
  -2   9  -6    2.45    0.18
  -3  -9  -6    0.88    0.13
  -3   9  -6    0.73    0.10
   3   9   6    0.96    0.16
  -4  -9  -6    4.86    0.26
   4   9   6    4.26    0.31
  -4   9  -6    4.33    0.20
  -5  -9  -6    1.82    0.18
   5   9   6    1.43    0.21
   5   9   6    1.78    0.13
  -6  -9  -6    0.11    0.07
   6   9   6    0.19    0.10
   6   9   6    0.05    0.05
  -7  -9  -6    0.15    0.07
   7   9   6    0.05    0.06
  -8  -9  -6   -0.02    0.06
   8   9   6   -0.01    0.06
  -9  -9  -6    0.15    0.07
   9   9   6    0.10    0.08
 -10  -9  -6    0.23    0.08
  10   9   6    0.32    0.11
  -8 -10   6    1.77    0.19
   8  10  -6    2.29    0.29
   8  10  -6    1.66    0.15
  -7 -10   6   -0.06    0.06
   7  10  -6    0.04    0.09
  -6 -10   6    0.23    0.09
   6  10  -6    0.29    0.12
  -6  10   6    0.47    0.05
  -5 -10   6    0.37    0.09
  -5  10   6    0.35    0.07
   5  10  -6    0.39    0.13
  -4 -10   6    1.39    0.17
   4  10  -6    1.41    0.21
  -4  10   6    1.31    0.14
  -3 -10   6    6.06    0.30
   3  10  -6    6.05    0.38
  -3  10   6    5.54    0.31
  -2  10   6    0.10    0.07
   2  10  -6    0.03    0.08
   1  10  -6    1.81    0.22
  -1  10   6    2.08    0.22
   0  10   6    0.13    0.08
   0  10  -6   -0.07    0.05
  -1  10  -6    0.14    0.07
   1  10   6    0.16    0.08
  -2 -10  -6    0.25    0.08
  -2  10  -6    0.19    0.07
   2  10   6    0.25    0.10
  -3 -10  -6    1.37    0.16
  -3  10  -6    1.24    0.13
   3  10   6    1.05    0.18
  -4 -10  -6    0.79    0.13
  -4  10  -6    0.83    0.08
   4  10   6    0.68    0.15
  -5 -10  -6    1.61    0.18
   5  10   6    1.65    0.23
  -6 -10  -6    0.91    0.14
   6  10   6    1.26    0.21
  -7 -10  -6    0.57    0.12
   7  10   6    0.82    0.11
  -8 -10  -6    0.14    0.08
   8  10   6   -0.07    0.06
  -6 -11   6    0.04    0.07
   6  11  -6    0.08    0.10
  -5 -11   6    0.99    0.14
   5  11  -6    1.23    0.22
  -5  11   6    1.21    0.12
  -4 -11   6    0.14    0.08
  -4  11   6    0.28    0.08
   4  11  -6    0.35    0.13
   3  11  -6    0.33    0.12
  -3  11   6    0.34    0.09
  -2  11   6    0.02    0.06
   2  11  -6    0.07    0.09
   1  11  -6   -0.01    0.07
  -1  11   6    0.02    0.07
   0  11   6   -0.01    0.07
   0  11  -6    0.02    0.08
  -1  11  -6    0.04    0.07
   1  11   6   -0.01    0.07
   2  11   6   -0.05    0.07
  -2  11  -6    0.10    0.06
  -3 -11  -6    0.86    0.14
   3  11   6    0.89    0.18
  -3  11  -6    0.65    0.10
  -4 -11  -6    0.37    0.11
  -4  11  -6    0.42    0.05
   4  11   6    0.21    0.12
  -5 -11  -6   -0.06    0.06
   5  11   6   -0.14    0.07
 -15   0   7    1.03    0.14
 -14   0   7   -0.10    0.04
 -13   0   7   12.17    0.52
 -12   0   7    0.00    0.05
 -11   0   7    0.05    0.05
 -10   0   7    0.02    0.05
  -9   0   7    0.03    0.05
   9   0  -7    0.00    0.04
  -8   0   7    0.02    0.04
   8   0  -7    0.03    0.04
  -7   0   7   32.99    1.10
   7   0  -7   32.45    1.03
  -6   0   7    0.02    0.04
   6   0  -7    0.02    0.04
   6   0  -7    0.00    0.03
   6   0  -7    0.00    0.03
   5   0  -7    9.47    0.34
  -5   0   7    9.13    0.38
  -5   0   7    9.44    0.30
   5   0  -7    9.44    0.39
   5   0  -7    9.12    0.40
   4   0  -7    0.00    0.03
  -4   0   7   -0.03    0.03
   4   0  -7   -0.04    0.03
  -4   0   7   -0.02    0.02
  -4   0   7   -0.02    0.02
   4   0  -7   -0.03    0.03
   3   0  -7    1.52    0.12
  -3   0   7    1.47    0.12
  -3   0   7    1.48    0.09
   3   0  -7    1.62    0.12
   3   0  -7    1.38    0.10
  -2   0   7   -0.01    0.02
   2   0  -7    0.00    0.03
  -2   0   7    0.05    0.03
   2   0  -7    0.06    0.04
  -1   0   7    5.12    0.23
  -1   0   7    4.95    0.20
   1   0  -7    4.87    0.20
   1   0  -7    5.09    0.24
   0   0   7   -0.03    0.02
   0   0  -7   -0.03    0.03
   0   0   7   -0.07    0.02
   0   0  -7   -0.02    0.03
   1   0   7   41.41    1.26
  -1   0  -7   41.55    1.25
   1   0   7   40.62    1.32
  -1   0  -7   40.88    1.33
  -2   0  -7    0.02    0.03
  -2   0  -7    0.00    0.01
  -2   0  -7    0.00    0.01
   2   0   7    0.00    0.03
  -2   0  -7    0.00    0.02
   2   0   7    0.01    0.02
   3   0   7   15.29    0.50
  -3   0  -7   14.96    0.54
   3   0   7   15.57    0.55
  -3   0  -7   14.98    0.51
  -3   0  -7   14.79    0.46
  -4   0  -7    0.01    0.03
  -4   0  -7    0.01    0.02
   4   0   7    0.00    0.02
  -5   0  -7   94.14    2.93
   5   0   7   94.69    2.82
  -5   0  -7   95.78    3.09
  -6   0  -7    0.01    0.02
  -6   0  -7    0.00    0.03
  -6   0  -7    0.46    0.08
   6   0   7   -0.01    0.02
   6   0   7    0.05    0.03
  -7   0  -7   22.16    0.77
   7   0   7   22.59    0.78
   7   0   7   21.27    0.70
   8   0   7    0.02    0.04
  -8   0  -7    0.02    0.04
  -9   0  -7    0.67    0.10
 -10   0  -7    0.00    0.04
 -11   0  -7    7.02    0.33
 -12   0  -7    0.02    0.05
 -13   0  -7    1.23    0.14
 -14   0  -7    0.08    0.06
 -15   0  -7   18.50    0.69
 -15  -1   7    0.25    0.10
 -15   1   7    0.34    0.08
 -14  -1   7    0.02    0.06
 -14   1   7   -0.01    0.05
 -13  -1   7    4.37    0.29
 -13   1   7    4.48    0.25
 -12  -1   7    1.10    0.16
 -12   1   7    1.08    0.13
 -11  -1   7   15.83    0.63
 -11   1   7   14.84    0.58
 -10  -1   7   66.23    2.13
  10   1  -7   64.07    2.02
 -10   1   7   66.66    2.09
  -9  -1   7    0.14    0.06
   9   1  -7    0.11    0.05
  -9   1   7    0.20    0.06
  -8  -1   7    2.19    0.17
   8   1  -7    2.37    0.15
  -8   1   7    2.19    0.15
   7  -1  -7    0.25    0.05
  -7  -1   7    0.19    0.07
   7   1  -7    0.24    0.06
  -7   1   7    0.13    0.06
  -6  -1   7    5.93    0.21
   6  -1  -7    5.75    0.23
  -6  -1   7    6.04    0.29
  -6  -1   7    5.90    0.21
   6   1  -7    5.94    0.25
   6   1  -7    5.85    0.30
   6   1  -7    5.99    0.29
  -6   1   7    5.85    0.27
  -5  -1   7    0.00    0.02
  -5  -1   7    0.00    0.03
   5  -1  -7    0.05    0.03
   5   1  -7    0.01    0.03
   5   1  -7    0.04    0.04
  -5   1   7    0.03    0.03
   5   1  -7   -0.01    0.03
   4  -1  -7   14.74    0.56
   4  -1  -7   14.99    0.50
  -4  -1   7   14.97    0.56
  -4  -1   7   15.36    0.50
  -4   1   7   15.17    0.55
   4   1  -7   15.17    0.51
   4   1  -7   15.67    0.57
  -4   1   7   14.83    0.45
   4   1  -7   14.84    0.58
   3  -1  -7  195.24    5.87
  -3  -1   7  198.53    5.71
   3  -1  -7  194.97    5.71
  -3  -1   7  195.66    5.88
  -3   1   7  189.16    5.86
   3   1  -7  192.18    5.88
  -3   1   7  198.73    5.67
   3   1  -7  195.74    6.30
   3   1  -7  193.06    5.71
  -3   1   7  179.33    5.89
  -2  -1   7    1.22    0.08
   2  -1  -7    1.35    0.11
   2  -1  -7    1.28    0.09
  -2  -1   7    1.43    0.11
  -2   1   7    1.26    0.10
   2   1  -7    1.17    0.09
   2   1  -7    1.31    0.09
  -2   1   7    1.18    0.07
   2   1  -7    1.40    0.13
  -1  -1   7   26.11    0.86
  -1  -1   7   28.46    0.92
   1  -1  -7   27.96    0.92
   1  -1  -7   28.04    0.87
   1   1  -7   26.95    0.93
   1   1  -7   27.85    0.86
   1   1  -7   26.99    0.92
  -1   1   7   28.20    0.85
  -1   1   7   27.17    0.92
   0  -1  -7   11.23    0.38
   0  -1   7   10.64    0.37
   0  -1  -7   10.60    0.41
   0   1  -7   10.53    0.41
   0   1   7   10.90    0.42
   0   1  -7   10.50    0.36
   0   1   7   10.93    0.37
   0   1  -7   11.06    0.38
   1  -1   7   27.76    0.92
  -1  -1  -7   28.44    0.87
  -1  -1  -7   28.87    0.93
   1  -1   7   27.94    0.86
  -1   1  -7   27.39    0.91
  -1   1  -7   26.88    0.84
  -1   1  -7   27.84    0.93
   1   1   7   28.07    0.93
  -1   1  -7   27.91    0.85
   1   1   7   27.63    0.87
  -2  -1  -7   65.07    1.94
  -2  -1  -7   61.99    2.13
   2  -1   7   66.41    1.94
  -2  -1  -7   63.96    2.04
  -2   1  -7   65.57    1.91
  -2   1  -7   65.72    1.91
   2   1   7   65.82    2.04
  -2   1  -7   64.64    2.03
   2   1   7   65.62    1.95
   3  -1   7    1.38    0.08
  -3  -1  -7    1.43    0.09
  -3  -1  -7    1.56    0.09
  -3  -1  -7    1.34    0.11
   3   1   7    1.43    0.09
  -3   1  -7    1.47    0.11
   3   1   7    1.56    0.12
  -4  -1  -7   50.12    1.67
   4  -1   7   52.54    1.57
  -4  -1  -7   52.67    1.56
  -4  -1  -7   52.83    1.56
  -4  -1  -7   52.56    1.73
  -4   1  -7   52.61    1.65
   4   1   7   52.15    1.59
   4   1   7   53.44    1.68
   5  -1   7    1.76    0.09
   5  -1   7    1.65    0.08
  -5  -1  -7    1.79    0.13
  -5  -1  -7    2.02    0.11
  -5   1  -7    1.95    0.12
  -5   1  -7    1.94    0.13
   5   1   7    2.03    0.12
   5   1   7    1.89    0.14
  -6  -1  -7    0.03    0.04
   6  -1   7    0.00    0.02
  -6  -1  -7   -0.04    0.02
   6  -1   7    0.03    0.02
  -6   1  -7    0.02    0.03
   6   1   7   -0.03    0.03
   6   1   7    0.00    0.03
  -6   1  -7    0.05    0.03
  -7  -1  -7    8.72    0.37
   7  -1   7    8.29    0.33
  -7  -1  -7    8.58    0.36
  -7   1  -7    8.24    0.34
   7   1   7    8.41    0.32
  -7   1  -7    8.65    0.35
   7   1   7    8.32    0.35
  -8  -1  -7    2.80    0.19
  -8  -1  -7    2.78    0.17
   8   1   7    2.49    0.17
  -8   1  -7    2.64    0.16
   8   1   7    2.36    0.14
  -9  -1  -7    1.01    0.12
  -9  -1  -7    0.85    0.12
  -9   1  -7    0.89    0.11
 -10  -1  -7    2.63    0.19
 -10   1  -7    2.33    0.16
 -11  -1  -7    4.93    0.29
 -11   1  -7    4.85    0.24
 -12  -1  -7    9.56    0.43
 -12   1  -7    8.81    0.37
 -13  -1  -7   15.74    0.63
 -13   1  -7   15.08    0.56
 -14  -1  -7    0.35    0.10
 -14   1  -7    0.28    0.06
 -15  -2   7    0.02    0.07
 -15   2   7   -0.04    0.03
 -14  -2   7   -0.04    0.06
 -14   2   7   -0.02    0.03
 -13  -2   7    1.76    0.21
 -13   2   7    1.64    0.13
 -12  -2   7    3.27    0.25
 -12   2   7    2.88    0.18
 -11  -2   7    3.04    0.23
  11   2  -7    3.26    0.20
 -11   2   7    2.85    0.18
 -10  -2   7    6.24    0.34
  10   2  -7    6.71    0.30
 -10   2   7    6.47    0.29
  -9  -2   7   25.83    0.94
   9   2  -7   25.94    0.86
  -9   2   7   25.42    0.88
  -8  -2   7   22.61    0.82
  -8  -2   7   22.46    0.68
   8   2  -7   21.97    0.75
  -8   2   7   21.79    0.77
  -7  -2   7   12.77    0.51
  -7  -2   7   12.01    0.41
  -7   2   7   12.44    0.47
  -7   2   7   11.59    0.46
   7   2  -7   12.05    0.52
   7   2  -7   12.45    0.45
  -6  -2   7    0.00    0.04
  -6  -2   7   -0.01    0.03
   6  -2  -7    0.01    0.03
   6   2  -7   -0.03    0.04
  -6   2   7   -0.05    0.03
  -6   2   7    0.00    0.03
   6   2  -7    0.01    0.04
   6   2  -7   -0.01    0.04
   5  -2  -7    0.48    0.06
  -5  -2   7    0.49    0.06
  -5  -2   7    0.51    0.09
   5   2  -7    0.39    0.07
  -5   2   7    0.32    0.07
   5   2  -7    0.52    0.10
  -5   2   7    0.60    0.09
   5   2  -7    0.42    0.07
   4  -2  -7   14.09    0.48
  -4  -2   7   14.20    0.55
  -4  -2   7   14.31    0.57
  -4  -2   7   14.90    0.49
   4   2  -7   14.65    0.50
   4   2  -7   14.49    0.56
   4   2  -7   14.70    0.56
  -4   2   7   14.78    0.53
   3  -2  -7    3.66    0.17
  -3  -2   7    3.86    0.20
  -3  -2   7    3.64    0.16
  -3  -2   7    3.53    0.20
   3   2  -7    3.70    0.19
  -3   2   7    3.66    0.19
   3   2  -7    3.69    0.21
   3   2  -7    3.70    0.18
  -2  -2   7   17.75    0.63
  -2  -2   7   17.40    0.58
  -2  -2   7   17.39    0.64
   2  -2  -7   18.37    0.63
   2  -2  -7   18.45    0.58
   2   2  -7   18.13    0.58
   2   2  -7   17.31    0.63
   2   2  -7   17.38    0.64
  -2   2   7   17.35    0.63
  -2   2   7   17.55    0.55
  -1  -2   7    2.83    0.16
  -1  -2   7    2.82    0.13
   1  -2  -7    2.90    0.16
  -1  -2   7    2.86    0.14
   1  -2  -7    2.90    0.14
   1   2  -7    2.49    0.13
  -1   2   7    2.74    0.12
  -1   2   7    2.69    0.16
   1   2  -7    2.83    0.17
   1   2  -7    2.62    0.13
   0  -2  -7   -0.01    0.03
   0  -2   7    0.00    0.02
   0  -2   7    0.02    0.03
   0  -2  -7    0.01    0.03
   0   2  -7   -0.01    0.01
   0   2  -7    0.01    0.03
   0   2  -7    0.02    0.02
   0   2  -7    0.04    0.02
   0   2   7    0.01    0.03
   0   2   7   -0.01    0.02
  -1  -2  -7   68.96    2.01
  -1  -2  -7   66.99    2.10
   1  -2   7   67.38    1.99
   1   2   7   65.85    2.10
  -1   2  -7   66.72    1.96
   1   2   7   67.89    2.01
  -1   2  -7   65.00    2.09
  -1   2  -7   65.12    1.96
  -2  -2  -7    1.02    0.09
  -2  -2  -7    1.02    0.11
   2  -2   7    0.96    0.07
  -2   2  -7    0.91    0.10
   2   2   7    1.01    0.12
   2   2   7    1.01    0.09
   3  -2   7   10.62    0.36
  -3  -2  -7   11.56    0.38
  -3  -2  -7   11.03    0.43
  -3  -2  -7   10.08    0.42
   3   2   7   10.96    0.39
  -3   2  -7   10.51    0.40
  -3   2  -7   10.82    0.41
   3   2   7   11.36    0.44
   4  -2   7   14.89    0.46
  -4  -2  -7   14.45    0.48
  -4  -2  -7   14.51    0.54
  -4  -2  -7   14.89    0.55
  -4   2  -7   14.40    0.51
  -4   2  -7   13.89    0.51
   4   2   7   14.38    0.55
   4   2   7   14.23    0.49
  -5  -2  -7    0.97    0.07
  -5  -2  -7    0.86    0.06
   5  -2   7    0.94    0.05
  -5  -2  -7    0.95    0.11
   5  -2   7    1.03    0.06
  -5  -2  -7    0.93    0.10
  -5   2  -7    1.07    0.09
   5   2   7    1.06    0.13
   5   2   7    0.86    0.09
  -5   2  -7    0.88    0.09
  -6  -2  -7    0.47    0.08
  -6  -2  -7    0.55    0.10
   6  -2   7    0.46    0.05
  -6  -2  -7    0.49    0.04
  -6  -2  -7    0.55    0.04
  -6   2  -7    0.41    0.07
   6   2   7    0.50    0.07
  -6   2  -7    0.49    0.07
  -7  -2  -7    4.26    0.24
   7  -2   7    4.13    0.19
  -7  -2  -7    4.75    0.24
   7   2   7    4.18    0.23
  -7   2  -7    4.39    0.20
  -7   2  -7    4.09    0.20
   7   2   7    4.58    0.21
  -8  -2  -7    0.10    0.06
  -8  -2  -7    0.04    0.04
   8   2   7    0.03    0.05
  -8   2  -7    0.00    0.03
  -8   2  -7    0.07    0.04
   8   2   7   -0.02    0.03
  -9  -2  -7    0.16    0.06
  -9  -2  -7    0.19    0.08
   9   2   7    0.15    0.06
  -9   2  -7    0.10    0.04
  -9   2  -7    0.14    0.04
 -10  -2  -7   13.91    0.57
 -10   2  -7   14.31    0.48
 -10   2  -7   12.42    0.49
 -11  -2  -7    0.15    0.08
 -11   2  -7    0.06    0.03
 -12  -2  -7    0.58    0.12
 -12   2  -7    0.74    0.07
 -12   2  -7    0.69    0.07
 -13  -2  -7    0.21    0.10
 -14  -2  -7    0.51    0.12
 -15  -3   7    2.75    0.29
 -14  -3   7    0.15    0.09
 -13  -3   7    0.15    0.09
 -13   3   7    0.19    0.04
 -12  -3   7    0.48    0.12
  12   3  -7    0.37    0.10
 -12   3   7    0.76    0.08
 -11  -3   7    3.17    0.24
 -11   3   7    3.19    0.17
  11   3  -7    3.08    0.21
 -10  -3   7    4.65    0.29
 -10   3   7    4.60    0.22
  10   3  -7    4.54    0.25
  -9  -3   7    1.30    0.16
  -9  -3   7    1.55    0.08
   9   3  -7    1.32    0.14
  -9   3   7    1.69    0.12
  -8  -3   7    0.06    0.06
  -8  -3   7    0.09    0.06
  -8  -3   7    0.07    0.03
  -8   3   7    0.09    0.04
   8   3  -7    0.09    0.06
  -8   3   7    0.04    0.04
  -7  -3   7    1.03    0.14
  -7  -3   7    0.97    0.14
  -7  -3   7    1.07    0.09
  -7   3   7    0.98    0.10
  -7   3   7    1.04    0.11
   7   3  -7    1.06    0.12
   7   3  -7    0.79    0.13
  -6  -3   7    2.72    0.19
  -6  -3   7    2.70    0.14
  -6  -3   7    2.86    0.20
   6   3  -7    2.58    0.20
  -6   3   7    2.60    0.16
  -6   3   7    2.43    0.15
   6   3  -7    2.76    0.17
  -5  -3   7   22.22    0.71
  -5  -3   7   21.92    0.83
  -5  -3   7   20.64    0.78
   5  -3  -7   21.54    0.69
  -5   3   7   22.39    0.75
   5   3  -7   22.12    0.82
   5   3  -7   21.96    0.80
   5   3  -7   21.41    0.73
  -5   3   7   21.34    0.75
  -4  -3   7    2.84    0.15
  -4  -3   7    2.93    0.18
  -4  -3   7    2.65    0.18
   4  -3  -7    2.65    0.13
   4   3  -7    2.90    0.18
   4   3  -7    2.85    0.19
  -4   3   7    2.86    0.17
   4   3  -7    2.78    0.16
  -4   3   7    2.89    0.16
  -3  -3   7   23.01    0.84
  -3  -3   7   22.43    0.75
   3  -3  -7   23.34    0.74
  -3  -3   7   23.64    0.82
   3   3  -7   23.11    0.75
  -3   3   7   23.55    0.80
   3   3  -7   23.51    0.84
   3   3  -7   23.73    0.83
  -2  -3   7    2.85    0.16
  -2  -3   7    2.80    0.18
   2  -3  -7    2.55    0.14
   2  -3  -7    3.06    0.17
  -2  -3   7    2.98    0.14
   2   3  -7    2.65    0.16
  -2   3   7    2.93    0.17
   2   3  -7    2.92    0.14
   2   3  -7    2.68    0.18
   1  -3  -7   57.48    1.71
  -1  -3   7   57.56    1.70
   1  -3  -7   57.47    1.79
  -1  -3   7   54.21    1.79
  -1  -3   7   56.17    1.87
   1   3  -7   55.77    1.80
   1   3  -7   55.14    1.68
  -1   3   7   56.54    1.68
  -1   3   7   55.76    1.68
   1   3  -7   57.87    1.69
   1   3  -7   55.36    1.87
  -1   3   7   54.72    1.78
   0  -3   7    0.00    0.02
   0  -3   7    0.02    0.02
   0  -3   7    0.02    0.03
   0  -3  -7    0.04    0.04
   0  -3  -7    0.02    0.03
   0   3   7    0.01    0.03
   0   3  -7    0.05    0.03
   0   3  -7    0.03    0.01
   0   3  -7    0.01    0.03
   0   3  -7    0.03    0.02
  -1  -3  -7   18.91    0.61
   1  -3   7   16.12    0.59
   1  -3   7   19.18    0.63
  -1  -3  -7   19.32    0.67
  -1   3  -7   18.64    0.66
   1   3   7   19.27    0.67
   1   3   7   18.94    0.61
   2  -3   7    8.74    0.29
  -2  -3  -7    8.41    0.31
   2  -3   7    8.08    0.29
  -2  -3  -7    7.91    0.35
  -2  -3  -7    8.23    0.35
  -2   3  -7    8.38    0.33
  -2   3  -7    8.38    0.34
   2   3   7    8.20    0.31
   2   3   7    8.50    0.36
  -3  -3  -7    0.11    0.05
  -3  -3  -7    0.19    0.06
  -3  -3  -7    0.05    0.03
   3  -3   7    0.09    0.02
   3  -3   7    0.07    0.02
   3   3   7    0.03    0.04
  -3   3  -7    0.08    0.04
   3   3   7    0.06    0.03
  -3   3  -7    0.05    0.03
   4  -3   7    7.34    0.25
  -4  -3  -7    7.54    0.33
  -4  -3  -7    7.43    0.28
   4  -3   7    7.95    0.26
   4  -3   7    6.20    0.24
   4   3   7    7.21    0.29
  -4   3  -7    7.48    0.29
  -4   3  -7    7.09    0.29
   4   3   7    7.19    0.34
  -5  -3  -7    7.78    0.36
  -5  -3  -7    8.08    0.30
   5  -3   7    7.88    0.29
  -5  -3  -7    8.66    0.36
   5   3   7    8.28    0.32
  -5   3  -7    8.12    0.31
  -5   3  -7    7.79    0.31
   5   3   7    8.09    0.37
  -6  -3  -7    1.94    0.15
   6  -3   7    1.80    0.10
  -6  -3  -7    1.97    0.16
  -6  -3  -7    1.89    0.11
  -6   3  -7    1.77    0.11
   6   3   7    1.94    0.19
   6   3   7    2.22    0.14
  -6   3  -7    1.86    0.11
  -7  -3  -7   23.42    0.87
  -7  -3  -7   23.21    0.73
  -7  -3  -7   23.74    0.88
   7   3   7   23.96    0.79
  -7   3  -7   24.17    0.77
  -7   3  -7   23.51    0.77
  -8  -3  -7    4.42    0.26
  -8  -3  -7    4.74    0.28
   8   3   7    4.69    0.27
   8   3   7    4.55    0.23
  -8   3  -7    4.78    0.19
  -8   3  -7    4.58    0.19
  -9  -3  -7    0.57    0.11
   9   3   7    0.52    0.09
  -9   3  -7    0.53    0.05
  -9   3  -7    0.66    0.06
 -10  -3  -7    2.88    0.22
 -10  -3  -7    2.61    0.21
  10   3   7    2.57    0.18
 -11  -3  -7    1.84    0.21
 -12  -3  -7   -0.03    0.06
 -13  -3  -7    2.06    0.24
 -14  -3  -7    1.36    0.20
 -14  -4   7    0.50    0.15
  14   4  -7    0.26    0.10
 -13  -4   7    1.58    0.21
  13   4  -7    1.76    0.19
 -12  -4   7    0.46    0.12
  12   4  -7    0.70    0.13
 -11  -4   7    0.21    0.09
 -11   4   7    0.29    0.04
  11   4  -7    0.19    0.08
 -11   4   7    0.26    0.04
 -10  -4   7    0.03    0.06
 -10  -4   7    0.07    0.03
 -10   4   7    0.05    0.03
  10   4  -7    0.05    0.06
 -10   4   7    0.06    0.03
  -9  -4   7    3.29    0.16
  -9  -4   7    3.51    0.25
  -9   4   7    3.59    0.17
   9   4  -7    2.90    0.20
  -9   4   7    3.32    0.17
  -8  -4   7    7.28    0.30
  -8  -4   7    7.82    0.39
  -8  -4   7    8.46    0.42
  -8   4   7    7.38    0.30
   8   4  -7    7.16    0.33
  -8   4   7    7.49    0.30
  -8   4   7    7.26    0.30
  -7  -4   7   14.62    0.64
  -7  -4   7   14.67    0.52
  -7  -4   7   15.21    0.62
   7   4  -7   15.15    0.63
  -7   4   7   15.48    0.54
   7   4  -7   15.56    0.56
  -7   4   7   15.12    0.54
  -6  -4   7   29.48    1.08
  -6  -4   7   28.75    0.93
  -6  -4   7   28.48    1.02
  -6   4   7   27.68    0.95
   6   4  -7   28.09    0.94
   6   4  -7   29.47    1.04
  -6   4   7   29.09    0.95
  -5  -4   7    0.38    0.08
  -5  -4   7    0.39    0.09
  -5  -4   7    0.24    0.06
   5   4  -7    0.20    0.07
   5   4  -7    0.47    0.10
   5   4  -7    0.23    0.07
  -5   4   7    0.30    0.06
  -5   4   7    0.42    0.07
  -4  -4   7   16.29    0.62
  -4  -4   7   16.12    0.61
   4  -4  -7   15.07    0.51
  -4  -4   7   15.65    0.54
   4   4  -7   15.70    0.61
   4   4  -7   15.15    0.61
  -4   4   7   14.95    0.56
  -4   4   7   15.13    0.57
   4   4  -7   15.86    0.54
  -3  -4   7    0.12    0.05
   3  -4  -7    0.04    0.04
  -3  -4   7    0.06    0.04
  -3  -4   7    0.06    0.05
   3   4  -7    0.05    0.05
  -3   4   7    0.08    0.04
   3   4  -7    0.03    0.05
   3   4  -7    0.00    0.03
  -2  -4   7    8.29    0.35
   2  -4  -7    7.97    0.31
  -2  -4   7    8.24    0.31
  -2  -4   7    8.38    0.36
  -2   4   7    8.82    0.35
   2   4  -7    8.24    0.30
   2   4  -7    7.90    0.37
   2   4  -7    8.08    0.35
   1  -4  -7    6.06    0.24
  -1  -4   7    5.74    0.26
   1  -4  -7    5.82    0.27
  -1  -4   7    5.68    0.23
  -1  -4   7    5.78    0.28
   1   4  -7    5.80    0.20
  -1   4   7    5.65    0.19
  -1   4   7    6.01    0.28
  -1   4   7    5.73    0.19
   1   4  -7    5.99    0.29
   0  -4   7   28.55    1.00
   0  -4  -7   29.75    0.99
   0  -4  -7   29.40    0.93
   0   4   7   28.32    0.99
   0   4  -7   29.76    1.00
   0   4   7   29.24    0.90
   1  -4   7    0.13    0.03
  -1  -4  -7    0.16    0.05
  -1  -4  -7    0.13    0.05
   1  -4   7    0.20    0.04
  -1   4  -7    0.10    0.05
   1   4   7    0.23    0.05
   1   4   7    0.09    0.05
  -2  -4  -7    0.00    0.03
  -2  -4  -7    0.00    0.04
   2  -4   7    0.07    0.03
  -2  -4  -7    0.03    0.05
   2  -4   7   -0.01    0.02
   2   4   7   -0.04    0.03
  -2   4  -7   -0.03    0.03
  -2   4  -7    0.06    0.04
   2   4   7    0.03    0.03
   3  -4   7    1.73    0.10
  -3  -4  -7    1.67    0.12
  -3  -4  -7    1.92    0.15
  -3  -4  -7    1.98    0.15
   3  -4   7    1.83    0.09
   3   4   7    1.86    0.15
  -3   4  -7    1.71    0.12
  -3   4  -7    1.99    0.12
  -4  -4  -7    1.01    0.13
  -4  -4  -7    0.87    0.12
   4  -4   7    0.96    0.07
  -4  -4  -7    0.71    0.09
  -4   4  -7    0.98    0.09
   4   4   7    0.79    0.12
  -4   4  -7    0.86    0.09
  -5  -4  -7    0.94    0.12
  -5  -4  -7    0.86    0.09
  -5  -4  -7    0.91    0.13
  -5   4  -7    1.02    0.08
  -5   4  -7    0.97    0.09
   5   4   7    0.75    0.13
  -6  -4  -7    0.25    0.08
  -6  -4  -7    0.19    0.05
  -6  -4  -7    0.10    0.06
   6   4   7    0.18    0.08
  -6   4  -7    0.12    0.03
  -6   4  -7    0.09    0.03
  -7  -4  -7    8.92    0.41
  -7  -4  -7    8.75    0.42
  -7  -4  -7    8.51    0.33
  -7   4  -7    9.13    0.31
  -7   4  -7    9.02    0.31
  -8  -4  -7    0.57    0.06
  -8  -4  -7    0.58    0.12
  -8  -4  -7    0.64    0.11
  -9  -4  -7    1.14    0.17
  -9  -4  -7    1.41    0.17
 -10  -4  -7    1.12    0.16
 -10  -4  -7    1.21    0.18
 -11  -4  -7    0.06    0.08
 -12  -4  -7    2.15    0.25
 -13  -4  -7    0.57    0.15
 -14  -4  -7   -0.01    0.08
 -14  -5   7    1.46    0.22
  14   5  -7    1.12    0.16
 -13  -5   7   -0.07    0.07
  13   5  -7    0.01    0.07
 -12  -5   7    3.33    0.32
  12   5  -7    3.47    0.24
 -11  -5   7    0.03    0.03
 -11  -5   7   -0.08    0.05
  11   5  -7    0.02    0.06
 -10  -5   7    0.18    0.05
 -10  -5   7    0.12    0.08
  10   5  -7    0.14    0.07
  -9  -5   7   -0.02    0.03
  -9  -5   7    0.00    0.06
  -9   5   7    0.02    0.02
   9   5  -7    0.02    0.06
  -9   5   7    0.03    0.03
  -8  -5   7    1.73    0.21
  -8  -5   7    1.60    0.12
   8   5  -7    1.34    0.15
  -8   5   7    1.74    0.11
  -8   5   7    1.68    0.11
  -7  -5   7    0.01    0.04
  -7  -5   7    0.10    0.07
  -7  -5   7    0.11    0.07
   7   5  -7   -0.07    0.05
  -7   5   7    0.02    0.04
   7   5  -7    0.00    0.06
  -7   5   7    0.04    0.03
  -6  -5   7    5.46    0.25
  -6  -5   7    5.91    0.32
  -6  -5   7    5.94    0.32
   6   5  -7    6.33    0.34
   6   5  -7    5.24    0.27
  -6   5   7    5.70    0.25
  -6   5   7    5.62    0.26
  -5  -5   7    4.60    0.22
  -5  -5   7    4.71    0.28
  -5  -5   7    4.71    0.27
   5   5  -7    4.78    0.29
   5   5  -7    4.47    0.23
  -5   5   7    4.76    0.23
  -4  -5   7    1.59    0.12
  -4  -5   7    1.53    0.17
  -4  -5   7    1.43    0.15
   4   5  -7    1.31    0.16
  -4   5   7    1.47    0.12
   4   5  -7    1.46    0.16
   4   5  -7    1.54    0.13
  -3  -5   7   15.04    0.60
  -3  -5   7   15.04    0.54
  -3  -5   7   15.18    0.60
   3  -5  -7   15.64    0.52
   3   5  -7   14.98    0.52
  -3   5   7   15.00    0.57
   3   5  -7   15.71    0.62
   3   5  -7   15.48    0.61
  -2  -5   7    2.94    0.15
  -2  -5   7    3.00    0.19
   2  -5  -7    2.57    0.15
  -2  -5   7    2.81    0.17
   2   5  -7    3.03    0.19
   2   5  -7    2.67    0.12
  -2   5   7    2.64    0.17
   2   5  -7    2.37    0.19
   2   5  -7    2.54    0.11
  -1  -5   7    0.00    0.03
   1  -5  -7    0.00    0.04
  -1  -5   7   -0.03    0.03
   1   5  -7   -0.02    0.04
   1   5  -7    0.02    0.04
  -1   5   7    0.08    0.05
   0  -5   7   12.13    0.41
   0  -5  -7   11.51    0.47
   0  -5  -7   11.65    0.42
   0  -5   7   11.16    0.45
   0   5  -7   11.68    0.47
   0   5   7   11.02    0.47
   0   5   7   11.55    0.37
   0   5   7   11.52    0.37
  -1  -5  -7    2.05    0.15
   1  -5   7    2.12    0.11
   1  -5   7    1.94    0.13
  -1  -5  -7    1.91    0.13
   1   5   7    1.94    0.11
  -1   5  -7    1.94    0.15
   1   5   7    2.09    0.16
   2  -5   7    0.91    0.09
  -2  -5  -7    0.80    0.09
  -2  -5  -7    0.80    0.13
  -2  -5  -7    0.65    0.10
   2  -5   7    0.81    0.08
  -2   5  -7    0.90    0.11
   2   5   7    0.82    0.08
   2   5   7    0.75    0.12
  -2   5  -7    0.81    0.10
  -3  -5  -7    0.95    0.13
  -3  -5  -7    0.73    0.11
   3  -5   7    0.83    0.09
  -3  -5  -7    1.07    0.11
  -3   5  -7    0.74    0.09
  -3   5  -7    0.71    0.09
   3   5   7    0.71    0.09
   3   5   7    0.82    0.13
   4  -5   7    3.78    0.18
  -4  -5  -7    3.60    0.24
  -4  -5  -7    3.32    0.22
  -4  -5  -7    3.56    0.19
  -4   5  -7    3.46    0.18
   4   5   7    3.57    0.19
   4   5   7    3.89    0.24
  -4   5  -7    3.51    0.17
  -5  -5  -7    0.23    0.06
  -5  -5  -7    0.12    0.07
  -5  -5  -7    0.11    0.07
  -5   5  -7    0.19    0.04
  -5   5  -7    0.17    0.04
   5   5   7    0.30    0.09
   5   5   7    0.21    0.07
  -6  -5  -7    9.86    0.46
  -6  -5  -7   10.49    0.39
  -6  -5  -7    9.37    0.46
   6   5   7    9.78    0.40
  -6   5  -7   10.11    0.34
   6   5   7    9.78    0.46
  -6   5  -7   10.27    0.34
  -7  -5  -7    5.27    0.31
  -7  -5  -7    4.78    0.29
  -7  -5  -7    5.09    0.23
   7   5   7    4.87    0.25
  -8  -5  -7    1.02    0.10
  -8  -5  -7    1.01    0.15
  -8  -5  -7    1.24    0.18
   8   5   7    1.17    0.14
  -9  -5  -7    1.72    0.10
  -9  -5  -7    2.11    0.24
   9   5   7    1.60    0.16
 -10  -5  -7    0.29    0.10
  10   5   7    0.33    0.09
 -11  -5  -7    4.58    0.33
  11   5   7    4.54    0.27
 -12  -5  -7   -0.07    0.08
  12   5   7    0.01    0.06
 -13  -5  -7    0.02    0.08
  13   5   7    0.08    0.07
 -13  -6   7    1.82    0.26
  13   6  -7    1.33    0.18
 -12  -6   7    0.02    0.09
  12   6  -7   -0.08    0.07
 -11  -6   7    1.62    0.12
 -11  -6   7    1.78    0.23
  11   6  -7    1.38    0.18
 -10  -6   7    0.61    0.09
 -10  -6   7    0.76    0.16
  10   6  -7    0.74    0.13
  -9  -6   7    0.06    0.07
  -9  -6   7    0.07    0.05
   9   6  -7   -0.05    0.06
  -8  -6   7    7.27    0.40
  -8  -6   7    7.02    0.31
  -8   6   7    6.98    0.26
  -8   6   7    7.14    0.26
   8   6  -7    6.64    0.33
  -7  -6   7   18.70    0.77
  -7  -6   7   19.67    0.67
  -7   6   7   18.17    0.64
   7   6  -7   19.87    0.69
  -7   6   7   19.06    0.64
   7   6  -7   18.53    0.78
  -6  -6   7    0.24    0.09
  -6  -6   7    0.31    0.10
  -6  -6   7    0.36    0.08
   6   6  -7    0.28    0.08
   6   6  -7    0.19    0.09
  -6   6   7    0.33    0.06
  -5  -6   7    1.99    0.20
  -5  -6   7    2.13    0.15
   5   6  -7    2.15    0.23
  -5   6   7    2.11    0.15
   5   6  -7    2.04    0.15
  -4  -6   7    3.25    0.18
  -4  -6   7    2.26    0.19
   4   6  -7    2.63    0.21
   4   6  -7    2.72    0.16
  -4   6   7    2.52    0.17
  -3  -6   7    9.56    0.36
  -3  -6   7    8.85    0.41
   3   6  -7    8.55    0.32
   3   6  -7    9.28    0.43
  -3   6   7    8.57    0.38
   2  -6  -7    2.59    0.15
  -2  -6   7    3.02    0.19
  -2  -6   7    2.79    0.16
  -2   6   7    2.56    0.18
   2   6  -7    2.21    0.18
   2   6  -7    2.66    0.20
  -1  -6   7    5.12    0.27
  -1  -6   7    5.14    0.23
   1  -6  -7    5.38    0.24
   1   6  -7    5.37    0.29
  -1   6   7    5.54    0.28
   0  -6  -7    1.04    0.11
   0  -6   7    0.88    0.11
   0  -6   7    1.15    0.09
   0   6   7    1.00    0.14
   0   6  -7    1.12    0.14
  -1  -6  -7    0.09    0.05
   1  -6   7    0.08    0.05
   1   6   7    0.12    0.06
   1   6   7    0.12    0.03
  -1   6  -7    0.13    0.06
   2  -6   7    0.28    0.07
  -2  -6  -7    0.22    0.06
  -2  -6  -7    0.14    0.07
  -2   6  -7    0.23    0.06
   2   6   7    0.38    0.06
   2   6   7    0.26    0.08
  -3  -6  -7    1.51    0.14
   3  -6   7    1.39    0.12
  -3  -6  -7    1.35    0.18
  -3   6  -7    1.69    0.12
   3   6   7    1.33    0.11
   3   6   7    1.52    0.18
  -4  -6  -7    0.07    0.06
  -4  -6  -7   -0.01    0.06
  -4  -6  -7    0.04    0.05
  -4   6  -7   -0.01    0.03
  -4   6  -7    0.00    0.02
   4   6   7   -0.01    0.04
   4   6   7    0.04    0.06
  -5  -6  -7    0.00    0.06
  -5  -6  -7   -0.01    0.04
  -5  -6  -7   -0.04    0.05
  -5   6  -7    0.02    0.03
   5   6   7   -0.01    0.05
  -5   6  -7    0.00    0.02
   5   6   7   -0.03    0.04
  -6  -6  -7    3.04    0.23
  -6  -6  -7    3.16    0.18
  -6  -6  -7    3.33    0.24
   6   6   7    2.97    0.24
   6   6   7    3.05    0.19
  -7  -6  -7    0.02    0.04
  -7  -6  -7    0.01    0.07
   7   6   7    0.06    0.05
  -8  -6  -7    0.49    0.13
  -8  -6  -7    0.62    0.09
   8   6   7    0.56    0.10
  -9  -6  -7    0.55    0.13
  -9  -6  -7    0.83    0.10
   9   6   7    0.56    0.11
 -10  -6  -7    0.21    0.05
 -10  -6  -7    0.16    0.10
  10   6   7    0.25    0.09
 -11  -6  -7    0.02    0.07
  11   6   7   -0.07    0.05
 -12  -6  -7    0.07    0.09
  12   6   7    0.05    0.07
 -12  -7   7    0.08    0.05
 -12  -7   7    0.23    0.12
  12   7  -7   -0.04    0.08
 -11  -7   7    1.23    0.13
  11   7  -7    1.05    0.16
 -10  -7   7    0.17    0.06
  10   7  -7   -0.04    0.07
  -9  -7   7    1.29    0.14
   9   7  -7    1.05    0.15
  -8  -7   7    1.32    0.14
   8   7  -7    1.50    0.16
  -7  -7   7    0.43    0.09
   7   7  -7    0.37    0.09
  -7   7   7    0.43    0.06
  -7   7   7    0.45    0.06
   7   7  -7    0.35    0.12
  -6  -7   7    0.73    0.11
  -6   7   7    0.78    0.10
   6   7  -7    0.82    0.11
   6   7  -7    0.82    0.15
  -5  -7   7    4.37    0.29
  -5  -7   7    4.68    0.25
   5   7  -7    4.53    0.22
  -5   7   7    4.61    0.23
   5   7  -7    4.45    0.30
  -4  -7   7    0.26    0.09
  -4  -7   7    0.25    0.06
   4   7  -7    0.24    0.09
   4   7  -7    0.23    0.05
  -4   7   7    0.13    0.06
  -3  -7   7    5.34    0.31
  -3  -7   7    5.47    0.26
  -3   7   7    5.34    0.28
   3   7  -7    6.26    0.34
  -2  -7   7    1.17    0.12
  -2  -7   7    0.88    0.13
  -2   7   7    0.70    0.11
   2   7  -7    0.92    0.14
  -1  -7   7    3.11    0.21
  -1  -7   7    3.61    0.18
   1  -7  -7    3.14    0.18
   1   7  -7    3.06    0.22
  -1   7   7    3.04    0.21
   0  -7  -7    0.88    0.11
   0  -7   7    0.91    0.12
   0   7   7    1.19    0.15
   0   7  -7    1.12    0.14
  -1  -7  -7    0.18    0.09
   1  -7   7    0.33    0.08
  -1  -7  -7    0.27    0.07
  -1   7  -7    0.41    0.09
   1   7   7    0.30    0.08
   2  -7   7    4.10    0.23
  -2  -7  -7    4.29    0.28
  -2  -7  -7    3.97    0.22
   2   7   7    4.10    0.27
  -2   7  -7    3.94    0.23
   2   7   7    4.12    0.17
  -3  -7  -7   -0.01    0.04
  -3  -7  -7    0.04    0.08
   3   7   7   -0.01    0.05
  -3   7  -7   -0.01    0.04
   3   7   7    0.01    0.04
  -4  -7  -7   -0.03    0.04
   4   7   7    0.02    0.06
   4   7   7    0.00    0.04
  -4   7  -7   -0.01    0.03
  -5  -7  -7    0.02    0.05
  -5   7  -7    0.03    0.02
   5   7   7    0.08    0.05
  -5   7  -7    0.08    0.03
   5   7   7    0.07    0.07
  -6  -7  -7    9.19    0.38
   6   7   7    7.93    0.36
   6   7   7    9.05    0.46
  -7  -7  -7    1.67    0.16
   7   7   7    1.69    0.16
  -8  -7  -7    0.31    0.11
  -8  -7  -7    0.27    0.07
   8   7   7    0.16    0.07
  -9  -7  -7    8.64    0.48
  -9  -7  -7    8.43    0.35
   9   7   7    8.21    0.39
 -10  -7  -7   -0.04    0.04
 -10  -7  -7    0.10    0.09
  10   7   7    0.01    0.07
 -11  -7  -7    0.71    0.17
  11   7   7    0.55    0.12
 -12  -7  -7    0.33    0.14
  12   7   7    0.47    0.12
 -11  -8   7   -0.04    0.05
  11   8  -7   -0.04    0.08
 -10  -8   7    0.18    0.07
  10   8  -7    0.18    0.09
  -9  -8   7    1.23    0.15
   9   8  -7    0.98    0.14
  -8  -8   7    5.48    0.28
   8   8  -7    5.04    0.28
  -7  -8   7    6.09    0.31
   7   8  -7    6.22    0.30
  -7   8   7    6.17    0.24
   7   8  -7    6.45    0.41
  -7   8   7    6.28    0.24
  -6  -8   7    6.67    0.32
   6   8  -7    6.31    0.40
  -6   8   7    6.49    0.28
   6   8  -7    6.62    0.29
  -5  -8   7    1.34    0.15
   5   8  -7    0.87    0.09
  -5   8   7    0.82    0.11
   5   8  -7    0.78    0.16
  -4  -8   7    7.41    0.30
  -4   8   7    5.56    0.29
   4   8  -7    5.65    0.36
  -3  -8   7    2.36    0.17
  -3  -8   7    2.20    0.22
  -3   8   7    2.38    0.18
   3   8  -7    2.45    0.24
  -2  -8   7    3.15    0.23
  -2  -8   7    2.97    0.18
  -2   8   7    2.84    0.21
   2   8  -7    3.48    0.25
  -1  -8   7    1.26    0.16
  -1   8   7    1.56    0.18
   1   8  -7    1.34    0.17
   0  -8   7    0.47    0.10
   0  -8  -7    0.41    0.08
   0   8  -7    0.57    0.11
   0   8   7    0.51    0.11
  -1  -8  -7    0.62    0.10
   1  -8   7    0.49    0.10
  -1   8  -7    0.76    0.12
   1   8   7    0.39    0.10
  -2  -8  -7    1.69    0.16
  -2   8  -7    1.61    0.16
   2   8   7    1.67    0.20
  -3  -8  -7    0.45    0.09
   3   8   7    0.39    0.11
   3   8   7    0.50    0.06
  -3   8  -7    0.39    0.08
  -4  -8  -7    1.12    0.13
  -4   8  -7    1.01    0.10
   4   8   7    1.07    0.17
   4   8   7    1.08    0.10
  -5  -8  -7    1.24    0.14
   5   8   7    1.40    0.13
  -5   8  -7    1.31    0.07
   5   8   7    1.35    0.20
  -5   8  -7    1.34    0.07
  -6  -8  -7   -0.01    0.05
   6   8   7    0.05    0.05
   6   8   7    0.03    0.07
  -7  -8  -7    5.17    0.27
   7   8   7    4.90    0.26
  -8  -8  -7    0.39    0.09
   8   8   7    0.41    0.10
  -9  -8  -7    0.05    0.06
   9   8   7    0.01    0.06
 -10  -8  -7   -0.02    0.05
  10   8   7   -0.10    0.06
 -10  -9   7    0.20    0.08
  10   9  -7    0.23    0.10
  -9  -9   7    3.39    0.23
   9   9  -7    2.94    0.22
  -8  -9   7    1.65    0.18
   8   9  -7    1.54    0.24
   8   9  -7    1.53    0.16
  -7  -9   7    0.28    0.08
   7   9  -7    0.20    0.11
   7   9  -7    0.18    0.07
  -6  -9   7    0.63    0.12
   6   9  -7    0.61    0.15
  -6   9   7    0.54    0.08
  -5  -9   7    0.88    0.13
   5   9  -7    0.78    0.17
  -5   9   7    0.86    0.11
  -4  -9   7    0.13    0.06
   4   9  -7    0.26    0.11
  -4   9   7    0.16    0.07
   3   9  -7    3.18    0.27
  -3   9   7    3.65    0.23
   2   9  -7    0.75    0.14
  -2   9   7    0.78    0.13
   1   9  -7    3.42    0.25
  -1   9   7    3.19    0.24
   0   9   7    0.86    0.15
   0   9  -7    0.86    0.14
  -1  -9  -7    0.82    0.12
  -1   9  -7    0.82    0.13
   1   9   7    0.73    0.14
  -2  -9  -7    0.85    0.12
   2   9   7    0.59    0.13
  -2   9  -7    0.80    0.12
  -3  -9  -7    0.31    0.09
  -3   9  -7    0.55    0.09
   3   9   7    0.32    0.11
  -4  -9  -7    0.03    0.06
   4   9   7    0.05    0.08
  -4   9  -7    0.01    0.03
  -5  -9  -7    0.12    0.07
   5   9   7    0.23    0.06
   5   9   7    0.32    0.12
  -6  -9  -7    0.05    0.06
   6   9   7    0.02    0.05
   6   9   7   -0.02    0.08
  -7  -9  -7    3.04    0.22
   7   9   7    3.08    0.20
  -8  -9  -7    0.19    0.08
   8   9   7    0.23    0.08
  -9  -9  -7    0.08    0.07
   9   9   7    0.23    0.09
  -8 -10   7    0.17    0.08
   8  10  -7    0.12    0.12
  -7 -10   7    0.07    0.06
   7  10  -7   -0.07    0.07
  -6 -10   7    0.55    0.11
   6  10  -7    0.53    0.16
  -6  10   7    0.71    0.08
  -5 -10   7    0.02    0.06
   5  10  -7    0.03    0.08
  -5  10   7   -0.04    0.04
  -4 -10   7    2.37    0.19
   4  10  -7    2.83    0.31
  -4  10   7    2.72    0.19
  -3 -10   7    0.24    0.08
   3  10  -7    0.24    0.11
  -3  10   7    0.38    0.09
   2  10  -7    0.41    0.12
  -2  10   7    0.40    0.10
   1  10  -7    0.96    0.16
  -1  10   7    0.88    0.14
   0  10   7    0.00    0.06
   0  10  -7   -0.02    0.06
   1  10   7    0.11    0.08
  -1  10  -7    0.20    0.08
  -2 -10  -7    1.27    0.16
  -2  10  -7    1.76    0.18
   2  10   7    1.75    0.23
  -3 -10  -7    0.86    0.13
   3  10   7    1.07    0.18
  -3  10  -7    0.83    0.11
  -4 -10  -7    0.41    0.11
   4  10   7    0.29    0.11
  -4  10  -7    0.35    0.06
  -5 -10  -7    0.44    0.11
   5  10   7    0.74    0.17
  -6 -10  -7   -0.01    0.07
   6  10   7    0.03    0.09
  -7 -10  -7    0.10    0.08
   7  10   7    0.13    0.07
  -5 -11   7    0.56    0.11
  -5  11   7    0.65    0.09
   5  11  -7    0.66    0.17
  -4 -11   7   -0.03    0.06
  -4  11   7    0.03    0.05
   4  11  -7   -0.01    0.08
   3  11  -7    0.31    0.12
  -3  11   7    0.38    0.10
  -2  11   7    0.03    0.07
   2  11  -7   -0.05    0.07
  -1  11   7    0.20    0.09
   1  11  -7    0.16    0.10
   0  11   7   -0.03    0.06
   0  11  -7    0.04    0.08
   1  11   7    0.01    0.07
  -1  11  -7    0.09    0.07
  -2 -11  -7    2.20    0.22
  -2  11  -7    2.50    0.20
   2  11   7    2.48    0.28
  -3 -11  -7    0.62    0.12
  -3  11  -7    0.61    0.10
   3  11   7    0.49    0.14
  -4 -11  -7    2.37    0.22
   4  11   7    2.11    0.28
  -4  11  -7    2.36    0.12
 -15   0   8    0.12    0.07
 -14   0   8    2.00    0.20
 -13   0   8    0.03    0.06
 -12   0   8    0.17    0.07
 -11   0   8    0.05    0.06
 -10   0   8   11.09    0.48
   9   0  -8   -0.02    0.04
  -9   0   8   -0.02    0.04
  -8   0   8    6.34    0.31
   8   0  -8    6.08    0.27
  -7   0   8    0.00    0.04
   7   0  -8    0.07    0.04
   6   0  -8   64.58    2.20
  -6   0   8   61.98    2.04
   6   0  -8   65.55    1.95
  -5   0   8   -0.01    0.02
   5   0  -8   -0.02    0.03
   5   0  -8   -0.02    0.03
  -5   0   8   -0.02    0.01
  -5   0   8    0.00    0.04
   5   0  -8   -0.04    0.03
   4   0  -8   16.47    0.56
   4   0  -8   16.73    0.62
  -4   0   8   15.87    0.61
   4   0  -8   16.45    0.63
  -4   0   8   16.81    0.53
  -3   0   8   -0.01    0.02
  -3   0   8   -0.01    0.03
   3   0  -8   -0.03    0.02
   3   0  -8    0.02    0.04
   3   0  -8   -0.05    0.03
  -2   0   8    5.64    0.27
  -2   0   8    5.89    0.23
   2   0  -8    5.39    0.27
   2   0  -8    5.92    0.24
   1   0  -8   -0.05    0.03
   1   0  -8    0.00    0.03
  -1   0   8   -0.03    0.03
  -1   0   8    0.02    0.03
   0   0  -8   26.48    0.92
   0   0  -8   28.40    0.86
   0   0   8   27.41    0.93
   0   0   8   27.01    0.86
   1   0   8   -0.01    0.02
  -1   0  -8    0.06    0.04
  -1   0  -8    0.01    0.03
   1   0   8    0.02    0.03
  -2   0  -8    4.65    0.18
   2   0   8    4.71    0.20
  -2   0  -8    4.60    0.23
  -2   0  -8    4.71    0.18
   2   0   8    4.66    0.23
  -3   0  -8    0.06    0.03
   3   0   8    0.05    0.04
  -3   0  -8    0.01    0.01
  -3   0  -8    0.01    0.01
  -3   0  -8    0.01    0.02
   3   0   8    0.00    0.03
  -4   0  -8   17.85    0.59
  -4   0  -8   16.91    0.62
   4   0   8   17.01    0.63
   4   0   8   17.32    0.57
  -5   0  -8    0.02    0.02
  -5   0  -8    0.01    0.04
   5   0   8    0.03    0.03
  -6   0  -8   28.69    0.97
  -6   0  -8   28.73    0.97
   6   0   8   27.79    0.90
   7   0   8    0.00    0.03
  -7   0  -8    0.01    0.04
  -8   0  -8    0.18    0.06
  -9   0  -8   -0.03    0.04
 -10   0  -8   -0.01    0.04
 -11   0  -8    0.05    0.05
 -12   0  -8   16.95    0.65
 -13   0  -8   -0.05    0.05
 -14   0  -8    0.73    0.12
 -15  -1   8   -0.07    0.06
 -15   1   8    0.03    0.05
 -14  -1   8    1.17    0.18
 -14   1   8    1.66    0.17
 -13  -1   8    3.58    0.26
 -13   1   8    3.76    0.24
 -12  -1   8    1.11    0.16
 -12   1   8    1.43    0.16
 -11  -1   8    0.22    0.08
 -11   1   8    0.25    0.08
 -10  -1   8    1.26    0.16
 -10   1   8    1.98    0.18
  10   1  -8    1.82    0.16
  -9  -1   8    7.12    0.37
   9   1  -8    7.42    0.32
  -9   1   8    7.81    0.35
  -8  -1   8    2.87    0.20
   8  -1  -8    2.53    0.15
  -8   1   8    2.52    0.18
   8   1  -8    2.56    0.16
   7  -1  -8    0.13    0.05
  -7  -1   8    0.10    0.06
  -7  -1   8    0.15    0.02
  -7   1   8    0.18    0.06
   7   1  -8    0.08    0.05
  -6  -1   8    0.73    0.07
  -6  -1   8    0.88    0.12
   6  -1  -8    0.70    0.09
  -6  -1   8    0.76    0.07
   6   1  -8    1.02    0.13
   6   1  -8    0.90    0.12
   6   1  -8    0.85    0.10
  -6   1   8    0.54    0.09
   5  -1  -8    8.62    0.37
  -5  -1   8    8.45    0.38
   5  -1  -8    8.37    0.32
  -5  -1   8    8.34    0.30
   5   1  -8    8.92    0.34
   5   1  -8    8.29    0.38
  -5   1   8    8.76    0.37
   5   1  -8    8.66    0.38
   4  -1  -8    0.50    0.09
   4  -1  -8    0.56    0.08
  -4  -1   8    0.45    0.06
  -4  -1   8    0.25    0.07
  -4   1   8    0.43    0.04
   4   1  -8    0.44    0.07
  -4   1   8    0.44    0.08
   4   1  -8    0.46    0.07
   4   1  -8    0.42    0.08
  -3  -1   8    0.74    0.10
   3  -1  -8    0.44    0.08
   3  -1  -8    0.62    0.08
  -3  -1   8    0.52    0.06
  -3   1   8    0.62    0.06
  -3   1   8    0.65    0.06
   3   1  -8    0.59    0.08
   3   1  -8    0.60    0.08
   3   1  -8    0.51    0.09
  -3   1   8    0.57    0.09
   2  -1  -8    5.50    0.26
   2  -1  -8    5.66    0.23
  -2  -1   8    5.56    0.27
  -2  -1   8    5.41    0.22
   2   1  -8    5.47    0.24
  -2   1   8    5.79    0.22
   2   1  -8    5.43    0.27
  -2   1   8    5.77    0.27
   2   1  -8    5.30    0.23
  -1  -1   8   47.06    1.43
   1  -1  -8   48.40    1.44
   1  -1  -8   47.74    1.52
  -1  -1   8   47.39    1.52
  -1   1   8   46.34    1.43
   1   1  -8   45.99    1.56
   1   1  -8   45.21    1.52
   1   1  -8   48.30    1.44
  -1   1   8   46.49    1.51
   0  -1   8    0.03    0.02
   0  -1   8    0.00    0.03
   0  -1  -8    0.02    0.03
   0  -1  -8    0.03    0.03
   0   1  -8   -0.04    0.02
   0   1   8    0.00    0.03
   0   1   8    0.01    0.02
   0   1  -8    0.01    0.02
   0   1  -8    0.02    0.03
   1  -1   8   26.20    0.89
   1  -1   8   26.31    0.82
  -1  -1  -8   24.84    0.89
  -1  -1  -8   26.32    0.83
  -1   1  -8   27.29    0.81
  -1   1  -8   25.17    0.80
  -1   1  -8   25.63    0.89
   1   1   8   26.00    0.89
   1   1   8   26.36    0.83
  -1   1  -8   26.61    0.86
   2  -1   8   33.56    1.08
   2  -1   8   33.24    1.01
  -2  -1  -8   32.14    1.09
  -2  -1  -8   33.11    1.01
   2   1   8   32.54    1.09
   2   1   8   32.51    1.02
  -2   1  -8   32.25    0.98
  -2   1  -8   31.71    1.08
  -3  -1  -8    1.07    0.08
  -3  -1  -8    1.16    0.08
   3  -1   8    1.24    0.08
  -3  -1  -8    1.28    0.13
  -3   1  -8    1.27    0.11
   3   1   8    1.17    0.13
   3   1   8    1.33    0.09
  -4  -1  -8   25.86    0.88
   4  -1   8   25.13    0.81
  -4  -1  -8   25.84    0.89
  -4  -1  -8   25.29    0.79
  -4  -1  -8   26.23    0.79
   4   1   8   26.22    0.83
  -4   1  -8   25.31    0.87
   4   1   8   26.19    0.89
  -5  -1  -8    0.23    0.02
  -5  -1  -8    0.15    0.04
   5  -1   8    0.25    0.04
  -5  -1  -8    0.19    0.06
   5   1   8    0.24    0.05
  -5   1  -8    0.31    0.07
   5   1   8    0.29    0.07
  -5   1  -8    0.33    0.07
  -6  -1  -8   27.77    0.96
  -6  -1  -8   27.42    0.95
   6  -1   8   26.96    0.86
  -6   1  -8   27.60    0.93
   6   1   8   28.07    0.89
  -7  -1  -8    0.05    0.04
  -7  -1  -8    0.06    0.05
   7   1   8    0.03    0.04
  -7   1  -8    0.00    0.04
   7   1   8    0.11    0.04
  -8  -1  -8    0.06    0.05
  -8  -1  -8    0.08    0.04
   8   1   8    0.12    0.05
  -8   1  -8    0.14    0.05
  -9  -1  -8    9.79    0.43
  -9   1  -8    9.30    0.39
 -10  -1  -8    6.46    0.33
 -10   1  -8    5.66    0.28
 -11  -1  -8    0.65    0.12
 -11   1  -8    0.45    0.08
 -12  -1  -8    0.02    0.06
 -12   1  -8    0.01    0.05
 -13  -1  -8    0.48    0.12
 -13   1  -8    0.41    0.08
 -14  -1  -8    5.58    0.32
 -14   1  -8    5.00    0.25
 -15  -2   8    0.69    0.15
 -15   2   8    0.68    0.09
 -14  -2   8    2.56    0.26
 -14   2   8    2.29    0.16
 -13  -2   8    5.95    0.35
 -13   2   8    5.52    0.28
 -12  -2   8    0.31    0.11
 -12   2   8    0.06    0.05
 -11  -2   8    9.48    0.45
  11   2  -8    8.92    0.39
 -11   2   8    8.34    0.38
 -10  -2   8    0.04    0.06
  10   2  -8   -0.02    0.05
 -10   2   8   -0.02    0.04
  -9  -2   8    0.47    0.10
   9   2  -8    0.18    0.07
  -9   2   8    0.31    0.08
  -8  -2   8   15.36    0.48
  -8  -2   8   14.91    0.62
  -8   2   8   15.55    0.58
   8   2  -8   15.37    0.56
  -7  -2   8    3.65    0.16
  -7  -2   8    3.90    0.24
   7  -2  -8    3.49    0.19
  -7   2   8    3.75    0.21
   7   2  -8    3.86    0.21
  -6  -2   8    2.32    0.18
   6  -2  -8    2.42    0.14
  -6  -2   8    2.32    0.13
   6   2  -8    2.38    0.16
  -6   2   8    2.38    0.16
   6   2  -8    2.31    0.18
  -5  -2   8   16.80    0.63
  -5  -2   8   16.59    0.55
   5  -2  -8   16.81    0.55
   5   2  -8   15.23    0.63
   5   2  -8   16.51    0.57
  -5   2   8   16.68    0.60
   5   2  -8   16.27    0.64
  -4  -2   8    2.14    0.12
   4  -2  -8    2.32    0.13
  -4  -2   8    2.05    0.16
   4   2  -8    2.44    0.17
   4   2  -8    2.00    0.14
   4   2  -8    2.17    0.14
  -4   2   8    2.25    0.15
  -3  -2   8    1.99    0.15
   3  -2  -8    1.98    0.14
   3  -2  -8    1.95    0.12
  -3  -2   8    1.91    0.11
   3   2  -8    1.93    0.13
   3   2  -8    1.86    0.13
  -3   2   8    2.05    0.14
  -3   2   8    1.97    0.08
   3   2  -8    1.90    0.15
  -2  -2   8   22.57    0.73
  -2  -2   8   22.23    0.79
   2  -2  -8   22.58    0.79
   2  -2  -8   22.93    0.73
  -2   2   8   21.96    0.70
   2   2  -8   21.66    0.79
   2   2  -8   22.70    0.80
   2   2  -8   22.47    0.73
  -2   2   8   22.59    0.70
  -2   2   8   23.23    0.79
  -1  -2   8    3.65    0.16
   1  -2  -8    3.77    0.17
   1  -2  -8    3.40    0.19
  -1  -2   8    3.29    0.19
  -1   2   8    3.48    0.15
  -1   2   8    3.43    0.19
   1   2  -8    3.42    0.16
   1   2  -8    3.35    0.20
   1   2  -8    3.43    0.16
   0  -2   8    0.18    0.06
   0  -2  -8    0.20    0.05
   0  -2   8    0.18    0.04
   0  -2  -8    0.21    0.06
   0   2  -8    0.17    0.03
   0   2  -8    0.18    0.04
   0   2  -8    0.27    0.06
   0   2  -8    0.13    0.03
   0   2   8    0.22    0.04
   0   2   8    0.28    0.07
   1  -2   8    1.91    0.11
  -1  -2  -8    1.88    0.14
   1  -2   8    1.86    0.13
  -1  -2  -8    1.95    0.12
   1   2   8    1.96    0.11
  -1   2  -8    2.12    0.08
   1   2   8    1.63    0.14
  -1   2  -8    1.92    0.08
  -1   2  -8    2.06    0.14
   2  -2   8    5.09    0.20
  -2  -2  -8    4.73    0.21
  -2  -2  -8    5.25    0.25
   2   2   8    5.20    0.21
   2   2   8    4.94    0.25
  -2   2  -8    4.54    0.23
  -3  -2  -8    1.05    0.08
  -3  -2  -8    1.07    0.09
   3  -2   8    0.94    0.07
  -3  -2  -8    0.98    0.12
  -3   2  -8    0.96    0.11
   3   2   8    1.06    0.13
   3   2   8    0.90    0.09
  -4  -2  -8    0.33    0.06
  -4  -2  -8    0.29    0.07
   4  -2   8    0.29    0.04
  -4  -2  -8    0.24    0.05
   4   2   8    0.36    0.08
  -4   2  -8    0.18    0.05
  -4   2  -8    0.29    0.06
   4   2   8    0.26    0.06
  -5  -2  -8    4.30    0.24
  -5  -2  -8    4.33    0.21
  -5  -2  -8    4.15    0.17
   5  -2   8    4.34    0.17
  -5   2  -8    4.14    0.21
  -5   2  -8    4.35    0.21
   5   2   8    3.94    0.24
   5   2   8    4.69    0.21
  -6  -2  -8    0.55    0.08
  -6  -2  -8    0.38    0.09
  -6  -2  -8    0.42    0.04
   6   2   8    0.54    0.08
  -6   2  -8    0.46    0.07
  -6   2  -8    0.61    0.08
  -7  -2  -8   10.78    0.44
  -7  -2  -8   10.55    0.46
   7   2   8   10.10    0.40
  -7   2  -8   10.96    0.41
  -8  -2  -8   21.79    0.79
  -8  -2  -8   20.09    0.78
  -8   2  -8   20.82    0.72
   8   2   8   20.42    0.71
  -9  -2  -8   26.72    0.99
   9   2   8   27.24    0.91
  -9   2  -8   28.48    0.92
 -10  -2  -8    0.75    0.13
 -10   2  -8    0.57    0.08
 -11  -2  -8    0.74    0.13
 -11   2  -8    1.11    0.11
 -12  -2  -8    0.62    0.13
 -12   2  -8    0.97    0.09
 -13  -2  -8    1.18    0.17
 -13   2  -8    1.19    0.07
 -14  -2  -8    0.30    0.11
 -15  -3   8    0.46    0.14
 -14  -3   8    2.15    0.26
 -14   3   8    2.31    0.12
 -13  -3   8    0.25    0.11
 -13   3   8    0.35    0.06
  13   3  -8    0.24    0.09
 -12  -3   8    0.00    0.06
 -12   3   8    0.02    0.04
  12   3  -8   -0.04    0.06
 -11  -3   8    0.94    0.15
 -11   3   8    0.87    0.10
  11   3  -8    0.71    0.12
 -10  -3   8   11.06    0.51
  10   3  -8   10.78    0.45
 -10   3   8   10.80    0.43
  -9  -3   8    2.07    0.22
  -9  -3   8    2.12    0.11
  -9   3   8    2.28    0.15
   9   3  -8    2.07    0.16
  -8  -3   8   35.37    1.28
  -8  -3   8   36.79    1.14
   8   3  -8   36.65    1.19
  -8   3   8   37.70    1.21
  -7  -3   8   10.38    0.37
  -7  -3   8    9.22    0.46
  -7  -3   8   10.44    0.46
   7   3  -8    9.82    0.40
   7   3  -8   10.06    0.50
  -7   3   8    9.40    0.40
  -6  -3   8    0.85    0.12
  -6  -3   8    1.13    0.15
  -6  -3   8    1.04    0.10
   6   3  -8    1.17    0.13
   6   3  -8    0.90    0.14
  -6   3   8    1.17    0.12
   5  -3  -8    0.01    0.04
  -5  -3   8    0.01    0.04
  -5  -3   8    0.02    0.04
  -5  -3   8   -0.04    0.03
   5   3  -8    0.01    0.05
   5   3  -8    0.02    0.05
  -5   3   8    0.00    0.03
   5   3  -8   -0.01    0.03
  -4  -3   8    0.19    0.06
   4  -3  -8    0.32    0.06
  -4  -3   8    0.31    0.07
  -4  -3   8    0.30    0.06
   4   3  -8    0.27    0.07
   4   3  -8    0.29    0.07
  -4   3   8    0.29    0.07
   4   3  -8    0.14    0.06
  -3  -3   8   17.93    0.61
  -3  -3   8   18.80    0.69
  -3  -3   8   18.73    0.69
   3  -3  -8   17.91    0.61
   3   3  -8   18.46    0.62
  -3   3   8   18.42    0.66
   3   3  -8   18.52    0.68
   3   3  -8   18.42    0.69
  -2  -3   8    2.02    0.13
   2  -3  -8    1.68    0.13
  -2  -3   8    2.06    0.12
  -2  -3   8    1.93    0.15
   2  -3  -8    2.01    0.13
  -2   3   8    1.67    0.08
  -2   3   8    1.90    0.08
   2   3  -8    1.89    0.13
   2   3  -8    1.83    0.12
  -2   3   8    1.88    0.14
   2   3  -8    2.09    0.16
   1  -3  -8   41.32    1.31
  -1  -3   8   40.34    1.32
   1  -3  -8   40.81    1.24
  -1  -3   8   40.43    1.24
  -1  -3   8   40.62    1.35
   1   3  -8   38.69    1.32
   1   3  -8   39.71    1.35
  -1   3   8   38.07    1.21
  -1   3   8   40.25    1.32
   1   3  -8   41.43    1.22
   1   3  -8   37.71    1.21
   0  -3   8    1.44    0.14
   0  -3   8    1.05    0.08
   0  -3   8    1.15    0.08
   0  -3  -8    1.06    0.12
   0  -3  -8    1.25    0.10
   0   3   8    1.42    0.14
   0   3  -8    1.18    0.06
   0   3  -8    1.27    0.09
   0   3  -8    0.90    0.05
   0   3  -8    1.09    0.13
  -1  -3  -8    9.52    0.41
   1  -3   8   10.09    0.35
  -1  -3  -8    9.88    0.37
   1  -3   8    9.99    0.36
   1   3   8   10.04    0.42
  -1   3  -8    9.96    0.41
   1   3   8   10.12    0.36
  -2  -3  -8   28.75    0.98
   2  -3   8   28.52    0.94
  -2  -3  -8   28.04    0.91
   2  -3   8   28.43    0.89
   2   3   8   28.42    0.91
   2   3   8   28.47    0.99
  -2   3  -8   29.75    0.97
   3  -3   8    0.07    0.03
  -3  -3  -8    0.12    0.05
  -3  -3  -8    0.06    0.05
  -3  -3  -8    0.07    0.05
   3   3   8    0.06    0.05
  -3   3  -8    0.05    0.03
   3   3   8    0.10    0.04
  -3   3  -8    0.08    0.04
  -4  -3  -8    5.03    0.25
  -4  -3  -8    4.85    0.21
   4  -3   8    4.64    0.18
  -4  -3  -8    4.53    0.26
  -4   3  -8    4.81    0.23
  -4   3  -8    4.49    0.22
   4   3   8    5.36    0.23
   4   3   8    5.02    0.27
  -5  -3  -8    0.01    0.03
  -5  -3  -8    0.09    0.05
  -5  -3  -8   -0.05    0.04
   5   3   8    0.05    0.04
  -5   3  -8    0.06    0.04
  -5   3  -8    0.06    0.03
   5   3   8    0.11    0.06
  -6  -3  -8   11.22    0.39
  -6  -3  -8   11.34    0.47
  -6  -3  -8   12.36    0.50
  -6   3  -8   11.38    0.42
  -6   3  -8   11.45    0.42
   6   3   8   11.05    0.43
  -7  -3  -8    1.56    0.18
  -7  -3  -8    1.95    0.10
  -7  -3  -8    1.96    0.16
   7   3   8    1.78    0.14
  -7   3  -8    1.97    0.12
  -7   3  -8    1.95    0.12
  -8  -3  -8    5.09    0.30
  -8  -3  -8    5.41    0.29
  -8   3  -8    5.28    0.23
   8   3   8    5.29    0.26
  -8   3  -8    5.36    0.23
  -9  -3  -8    0.29    0.09
  -9  -3  -8    0.33    0.09
  -9   3  -8    0.40    0.06
  -9   3  -8    0.38    0.06
   9   3   8    0.52    0.09
 -10  -3  -8    0.18    0.08
 -10   3  -8    0.15    0.03
  10   3   8    0.12    0.06
 -10   3  -8    0.16    0.04
 -11  -3  -8    1.58    0.20
 -12  -3  -8    0.04    0.08
 -13  -3  -8    3.39    0.27
 -14  -3  -8   -0.01    0.08
 -14  -4   8    3.76    0.35
  14   4  -8    3.14    0.25
 -13  -4   8    0.03    0.09
  13   4  -8    0.01    0.08
 -12  -4   8    0.17    0.09
  12   4  -8    0.03    0.07
 -12   4   8    0.17    0.04
 -11  -4   8    8.02    0.43
 -11   4   8    7.53    0.30
  11   4  -8    7.44    0.36
 -10  -4   8    0.20    0.09
 -10  -4   8    0.06    0.03
  10   4  -8    0.08    0.07
 -10   4   8    0.14    0.05
  -9  -4   8    5.24    0.23
  -9  -4   8    5.27    0.32
   9   4  -8    5.33    0.28
  -9   4   8    5.65    0.25
  -8  -4   8    0.36    0.10
  -8  -4   8    0.49    0.07
  -8  -4   8    0.39    0.11
  -8   4   8    0.44    0.08
   8   4  -8    0.43    0.10
  -7  -4   8   37.04    1.36
  -7  -4   8   37.75    1.17
  -7  -4   8   37.49    1.30
   7   4  -8   35.19    1.30
   7   4  -8   37.21    1.20
  -7   4   8   36.67    1.21
  -6  -4   8    0.14    0.07
  -6  -4   8   -0.05    0.04
  -6  -4   8    0.02    0.04
   6   4  -8    0.04    0.06
   6   4  -8    0.03    0.06
  -6   4   8    0.01    0.04
  -5  -4   8    0.03    0.04
  -5  -4   8    0.00    0.05
  -5  -4   8    0.04    0.05
   5   4  -8   -0.02    0.05
  -5   4   8    0.02    0.04
   5   4  -8    0.05    0.06
  -4  -4   8   10.01    0.46
   4  -4  -8   11.14    0.39
  -4  -4   8   11.04    0.40
  -4  -4   8   11.14    0.47
  -4   4   8   10.77    0.43
   4   4  -8   10.84    0.41
   4   4  -8   10.03    0.47
   4   4  -8   10.70    0.46
  -3  -4   8    3.85    0.18
   3  -4  -8    3.74    0.18
  -3  -4   8    3.40    0.22
  -3  -4   8    3.64    0.21
  -3   4   8    3.84    0.21
   3   4  -8    3.53    0.23
   3   4  -8    3.67    0.21
   3   4  -8    3.72    0.18
  -2  -4   8   19.17    0.70
   2  -4  -8   18.51    0.63
  -2  -4   8   18.60    0.69
  -2  -4   8   19.69    0.63
   2   4  -8   17.22    0.70
   2   4  -8   19.19    0.70
  -2   4   8   18.72    0.69
   2   4  -8   18.77    0.61
   1  -4  -8   11.67    0.46
  -1  -4   8   12.01    0.47
   1  -4  -8   11.44    0.42
  -1  -4   8   11.81    0.45
  -1  -4   8   13.07    0.42
   1   4  -8   11.74    0.37
  -1   4   8   10.04    0.37
   1   4  -8   12.10    0.48
   1   4  -8   10.90    0.45
  -1   4   8   10.97    0.46
   0  -4   8   15.16    0.62
   0  -4  -8   16.11    0.55
   0  -4   8   16.48    0.54
   0  -4  -8   15.79    0.60
   0  -4   8   15.64    0.58
   0   4   8   15.12    0.60
   0   4  -8   18.48    0.60
   0   4   8   15.82    0.53
   0   4   8   16.17    0.52
   0   4  -8   15.33    0.60
  -1  -4  -8    3.06    0.20
   1  -4   8    3.50    0.16
   1  -4   8    3.54    0.16
  -1  -4  -8    3.40    0.18
   1   4   8    3.35    0.21
   1   4   8    3.26    0.16
  -1   4  -8    3.07    0.19
  -2  -4  -8    2.29    0.17
  -2  -4  -8    2.12    0.14
  -2  -4  -8    2.16    0.16
   2  -4   8    2.35    0.11
  -2   4  -8    2.05    0.15
   2   4   8    2.33    0.17
  -2   4  -8    2.21    0.15
  -3  -4  -8    1.87    0.18
   3  -4   8    1.93    0.09
  -3  -4  -8    1.86    0.15
   3  -4   8    1.60    0.10
  -3  -4  -8    1.86    0.13
  -3   4  -8    1.88    0.13
   3   4   8    1.58    0.17
  -3   4  -8    1.76    0.13
  -4  -4  -8    0.61    0.11
  -4  -4  -8    0.58    0.10
  -4  -4  -8    0.50    0.08
   4  -4   8    0.56    0.05
  -4   4  -8    0.49    0.07
  -4   4  -8    0.55    0.08
   4   4   8    0.41    0.09
  -5  -4  -8   10.93    0.40
  -5  -4  -8   10.59    0.47
  -5  -4  -8   11.27    0.48
   5   4   8   11.00    0.48
  -5   4  -8   11.23    0.41
  -5   4  -8   10.47    0.40
  -6  -4  -8    0.06    0.05
  -6  -4  -8    0.00    0.03
  -6  -4  -8    0.07    0.06
  -6   4  -8    0.05    0.03
  -6   4  -8    0.05    0.03
  -7  -4  -8    3.84    0.24
  -7  -4  -8    3.76    0.18
  -7  -4  -8    3.94    0.26
  -7   4  -8    4.17    0.18
  -7   4  -8    3.94    0.18
  -8  -4  -8    0.05    0.03
  -8  -4  -8   -0.03    0.05
  -8  -4  -8   -0.06    0.05
  -8   4  -8    0.01    0.02
  -8   4  -8   -0.01    0.02
  -9  -4  -8    2.89    0.22
  -9  -4  -8    3.27    0.25
 -10  -4  -8    0.37    0.11
 -11  -4  -8    0.09    0.08
 -12  -4  -8    0.54    0.14
 -13  -4  -8    0.11    0.09
 -14  -5   8    0.08    0.09
  14   5  -8   -0.03    0.08
 -13  -5   8    1.29    0.21
  13   5  -8    1.29    0.17
 -12  -5   8    0.43    0.13
  12   5  -8    0.67    0.13
 -11  -5   8    0.68    0.07
 -11  -5   8    0.57    0.13
  11   5  -8    0.66    0.13
 -10  -5   8    1.11    0.11
 -10  -5   8    0.85    0.16
 -10   5   8    0.96    0.08
 -10   5   8    0.93    0.07
  10   5  -8    0.78    0.13
  -9  -5   8    3.38    0.26
  -9  -5   8    2.85    0.17
  -9   5   8    2.89    0.16
   9   5  -8    2.85    0.21
  -8  -5   8    5.28    0.25
  -8  -5   8    5.40    0.33
   8   5  -8    5.49    0.28
  -8   5   8    5.10    0.24
  -7  -5   8    5.32    0.32
  -7  -5   8    5.59    0.26
  -7  -5   8    5.36    0.32
   7   5  -8    5.25    0.27
   7   5  -8    5.04    0.32
  -7   5   8    5.31    0.25
  -6  -5   8    2.47    0.16
  -6  -5   8    2.48    0.24
  -6  -5   8    2.34    0.20
   6   5  -8    2.30    0.17
   6   5  -8    2.34    0.24
  -6   5   8    2.44    0.16
  -5  -5   8    1.18    0.12
  -5  -5   8    1.52    0.17
  -5  -5   8    1.36    0.17
   5   5  -8    1.52    0.19
   5   5  -8    1.48    0.14
  -5   5   8    1.12    0.13
  -4  -5   8    0.48    0.09
  -4  -5   8    0.39    0.10
  -4  -5   8    0.30    0.07
  -4   5   8    0.27    0.07
   4   5  -8    0.30    0.08
   4   5  -8    0.22    0.08
   3  -5  -8   15.23    0.53
  -3  -5   8   14.68    0.65
  -3  -5   8   15.33    0.54
  -3  -5   8   15.26    0.61
   3   5  -8   16.05    0.63
  -3   5   8   15.07    0.59
   3   5  -8   15.24    0.53
   3   5  -8   17.28    0.63
  -2  -5   8    1.63    0.13
  -2  -5   8    1.76    0.12
   2  -5  -8    1.85    0.13
  -2   5   8    1.47    0.15
   2   5  -8    1.68    0.10
   2   5  -8    1.60    0.17
   2   5  -8    1.75    0.14
  -1  -5   8   13.85    0.56
   1  -5  -8   15.85    0.52
  -1  -5   8   15.05    0.51
  -1   5   8   14.32    0.57
   1   5  -8   14.85    0.59
   1   5  -8   13.80    0.57
   0  -5  -8    1.57    0.12
   0  -5   8    1.27    0.11
   0   5   8    1.26    0.15
   0   5  -8    1.57    0.16
   0   5   8    1.45    0.08
  -1  -5  -8    8.70    0.39
   1  -5   8    8.84    0.32
   1  -5   8    8.68    0.35
  -1  -5  -8    8.75    0.35
  -1   5  -8    8.45    0.38
   1   5   8    8.63    0.40
   1   5   8    8.65    0.32
  -2  -5  -8    4.76    0.29
   2  -5   8    4.81    0.22
  -2  -5  -8    5.05    0.24
  -2  -5  -8    4.61    0.27
   2   5   8    4.77    0.21
  -2   5  -8    5.09    0.25
   2   5   8    4.97    0.28
  -3  -5  -8    0.22    0.08
   3  -5   8    0.20    0.05
  -3  -5  -8    0.02    0.05
  -3  -5  -8    0.17    0.07
   3   5   8    0.20    0.06
  -3   5  -8    0.30    0.07
   3   5   8    0.13    0.07
  -4  -5  -8    9.17    0.44
  -4  -5  -8    9.17    0.43
  -4  -5  -8    9.37    0.38
  -4   5  -8    9.29    0.38
  -4   5  -8   11.33    0.39
   4   5   8    9.24    0.44
   4   5   8    9.28    0.37
  -5  -5  -8    0.81    0.13
  -5  -5  -8    0.80    0.10
  -5  -5  -8    0.80    0.13
   5   5   8    0.79    0.13
  -5   5  -8    0.63    0.08
   5   5   8    0.50    0.09
  -5   5  -8    0.65    0.08
  -6  -5  -8    3.05    0.17
  -6  -5  -8    3.17    0.23
  -6  -5  -8    2.89    0.21
   6   5   8    2.91    0.18
  -6   5  -8    2.62    0.14
  -6   5  -8    3.18    0.15
  -7  -5  -8    7.08    0.29
  -7  -5  -8    6.49    0.36
  -7  -5  -8    6.25    0.37
  -7   5  -8    6.65    0.24
   7   5   8    6.70    0.31
  -7   5  -8    7.26    0.24
  -8  -5  -8    4.66    0.21
  -8  -5  -8    4.38    0.28
  -8  -5  -8    4.72    0.31
   8   5   8    4.69    0.25
  -9  -5  -8    6.02    0.36
  -9  -5  -8    4.25    0.19
   9   5   8    5.43    0.27
 -10  -5  -8    0.13    0.08
  10   5   8    0.08    0.06
 -11  -5  -8    4.98    0.35
  11   5   8    4.74    0.28
 -12  -5  -8    0.03    0.07
  12   5   8   -0.01    0.06
 -13  -5  -8    1.44    0.23
  13   5   8    1.15    0.16
 -13  -6   8    0.35    0.14
  13   6  -8    0.30    0.12
 -12  -6   8    0.62    0.16
  12   6  -8    0.56    0.13
 -11  -6   8    0.01    0.07
 -11  -6   8    0.00    0.04
  11   6  -8    0.06    0.08
 -10  -6   8    0.18    0.06
 -10  -6   8    0.21    0.10
  10   6  -8    0.14    0.08
  -9  -6   8    0.17    0.10
  -9  -6   8    0.34    0.07
  -9   6   8    0.35    0.05
   9   6  -8    0.28    0.09
  -9   6   8    0.29    0.05
  -8  -6   8    0.86    0.11
  -8  -6   8    0.83    0.16
  -8   6   8    1.01    0.10
   8   6  -8    1.22    0.15
  -7  -6   8    0.26    0.07
   7   6  -8    0.15    0.07
  -7   6   8    0.21    0.06
   7   6  -8    0.06    0.08
  -6  -6   8   21.10    0.85
  -6  -6   8   21.00    0.73
   6   6  -8   20.87    0.73
  -6   6   8   20.58    0.73
   6   6  -8   20.72    0.84
  -5  -6   8    2.84    0.22
  -5  -6   8    3.21    0.19
  -5   6   8    3.10    0.19
   5   6  -8    3.29    0.26
   5   6  -8    3.73    0.20
  -4  -6   8   28.40    1.05
  -4  -6   8   27.85    0.92
  -4   6   8   27.76    0.96
   4   6  -8   27.46    0.89
   4   6  -8   27.62    1.03
  -3  -6   8    3.84    0.24
  -3  -6   8    3.82    0.21
   3   6  -8    3.56    0.17
  -3   6   8    4.15    0.23
   3   6  -8    3.57    0.26
   2  -6  -8   29.72    1.00
  -2  -6   8   29.78    1.00
  -2  -6   8   30.93    1.12
  -2   6   8   30.97    1.08
   2   6  -8   32.24    1.14
   2   6  -8   32.97    1.12
   1  -6  -8    0.06    0.05
  -1  -6   8    0.08    0.04
  -1  -6   8    0.05    0.05
  -1   6   8    0.06    0.06
   1   6  -8    0.11    0.06
   0  -6   8    4.64    0.24
   0  -6   8    4.34    0.21
   0  -6  -8    4.58    0.23
   0   6   8    4.54    0.27
   0   6  -8    4.76    0.27
  -1  -6  -8    0.24    0.07
   1  -6   8    0.29    0.07
   1   6   8    0.23    0.04
  -1   6  -8    0.26    0.07
   1   6   8    0.13    0.07
  -2  -6  -8    4.05    0.22
   2  -6   8    4.20    0.22
  -2  -6  -8    3.94    0.27
   2   6   8    4.47    0.27
  -2   6  -8    4.49    0.24
   2   6   8    4.88    0.20
  -3  -6  -8    0.13    0.06
  -3  -6  -8    0.21    0.09
   3   6   8    0.12    0.07
  -3   6  -8    0.11    0.05
   3   6   8    0.11    0.05
  -4  -6  -8    3.77    0.27
  -4  -6  -8    3.87    0.21
   4   6   8    3.61    0.26
  -4   6  -8    4.09    0.20
   4   6   8    4.16    0.21
  -5  -6  -8    0.92    0.15
  -5  -6  -8    1.05    0.16
  -5  -6  -8    1.08    0.12
   5   6   8    1.03    0.16
  -5   6  -8    0.91    0.09
  -5   6  -8    1.10    0.09
   5   6   8    0.93    0.11
  -6  -6  -8    0.99    0.12
  -6  -6  -8    0.77    0.15
  -6  -6  -8    1.03    0.16
   6   6   8    1.02    0.16
  -6   6  -8    0.79    0.06
  -6   6  -8    0.94    0.06
   6   6   8    0.75    0.11
  -7  -6  -8    1.54    0.20
  -7  -6  -8    1.15    0.12
   7   6   8    1.22    0.14
  -8  -6  -8    5.02    0.24
  -8  -6  -8    4.74    0.32
   8   6   8    4.69    0.26
  -9  -6  -8    1.46    0.12
  -9  -6  -8    1.54    0.21
   9   6   8    1.46    0.16
 -10  -6  -8    6.99    0.42
 -10  -6  -8    6.91    0.27
  10   6   8    6.62    0.34
 -11  -6  -8    0.01    0.09
  11   6   8   -0.06    0.05
 -12  -6  -8    0.39    0.13
  12   6   8    0.22    0.09
 -12  -7   8    0.29    0.07
  12   7  -8    0.10    0.10
 -11  -7   8    0.09    0.05
  11   7  -8    0.11    0.09
 -10  -7   8    1.43    0.14
  10   7  -8    1.17    0.16
  -9  -7   8    1.55    0.15
   9   7  -8    1.72    0.19
  -8  -7   8    0.30    0.08
   8   7  -8    0.29    0.09
  -8   7   8    0.27    0.05
  -7  -7   8    0.37    0.09
  -7   7   8    0.35    0.07
   7   7  -8    0.45    0.13
   7   7  -8    0.31    0.09
  -6  -7   8    0.65    0.10
   6   7  -8    0.70    0.15
  -6   7   8    0.53    0.09
   6   7  -8    0.48    0.09
  -5  -7   8    4.88    0.31
  -5  -7   8    5.22    0.26
  -5   7   8    5.13    0.26
   5   7  -8    4.87    0.23
   5   7  -8    4.42    0.32
  -4  -7   8    9.39    0.45
  -4  -7   8    9.02    0.39
   4   7  -8    9.24    0.33
  -4   7   8    9.06    0.40
   4   7  -8   10.03    0.48
  -3  -7   8    8.39    0.36
  -3  -7   8    8.97    0.42
  -3   7   8    8.95    0.40
   3   7  -8    8.54    0.44
  -2  -7   8    4.10    0.21
  -2  -7   8    4.06    0.25
  -2   7   8    4.29    0.26
   2   7  -8    4.26    0.28
  -1  -7   8   19.18    0.74
   1  -7  -8   18.73    0.66
  -1  -7   8   18.35    0.65
   1   7  -8   18.84    0.74
  -1   7   8   19.21    0.73
   0  -7  -8    2.20    0.16
   0  -7   8    1.96    0.16
   0   7  -8    2.00    0.20
   0   7   8    1.96    0.20
  -1  -7  -8    2.90    0.24
  -1  -7  -8    3.61    0.20
   1  -7   8    3.16    0.21
   1   7   8    3.43    0.24
  -1   7  -8    3.40    0.22
  -2  -7  -8    3.05    0.19
   2   7   8    2.93    0.22
   2   7   8    2.93    0.14
  -2   7  -8    3.00    0.20
  -3  -7  -8    1.20    0.13
  -3   7  -8    1.09    0.12
   3   7   8    1.13    0.16
   3   7   8    1.28    0.10
  -4  -7  -8    1.29    0.14
   4   7   8    1.42    0.13
  -4   7  -8    1.24    0.12
   4   7   8    0.96    0.16
  -5  -7  -8    0.57    0.10
  -5   7  -8    0.67    0.07
   5   7   8    0.79    0.15
  -5   7  -8    0.67    0.07
   5   7   8    0.79    0.11
  -6  -7  -8    0.11    0.06
   6   7   8    0.21    0.07
   6   7   8    0.41    0.12
  -7  -7  -8    0.18    0.07
   7   7   8    0.22    0.07
  -8  -7  -8    0.03    0.05
   8   7   8    0.00    0.06
  -9  -7  -8    5.93    0.27
  -9  -7  -8    5.78    0.38
   9   7   8    5.37    0.30
 -10  -7  -8    0.07    0.04
 -10  -7  -8   -0.02    0.08
  10   7   8    0.01    0.07
 -11  -7  -8    1.09    0.20
  11   7   8    1.17    0.16
 -11  -8   8    1.13    0.13
  11   8  -8    1.17    0.17
 -10  -8   8    1.78    0.17
  10   8  -8    1.89    0.20
  -9  -8   8    5.06    0.28
   9   8  -8    5.74    0.31
  -8  -8   8    0.36    0.09
   8   8  -8    0.35    0.10
  -7  -8   8    2.78    0.20
   7   8  -8    3.05    0.32
  -7   8   8    2.60    0.15
   7   8  -8    2.97    0.19
  -6  -8   8    1.68    0.17
   6   8  -8    1.10    0.20
  -6   8   8    1.63    0.13
   6   8  -8    1.84    0.14
  -5  -8   8    5.49    0.28
   5   8  -8    5.94    0.37
  -5   8   8    4.92    0.27
   5   8  -8    5.26    0.22
  -4  -8   8    0.51    0.10
  -4   8   8    0.51    0.10
   4   8  -8    0.47    0.13
  -3  -8   8    0.63    0.12
   3   8  -8    0.65    0.15
  -3   8   8    0.54    0.11
  -2  -8   8    3.50    0.20
  -2  -8   8    3.70    0.25
  -2   8   8    3.59    0.24
   2   8  -8    3.49    0.26
  -1  -8   8    0.85    0.13
  -1   8   8    1.01    0.15
   1   8  -8    1.10    0.16
   0  -8  -8   -0.05    0.04
   0   8  -8    0.07    0.06
   0   8   8   -0.01    0.05
  -1  -8  -8    1.91    0.17
  -1   8  -8    1.54    0.17
   1   8   8    1.53    0.19
  -2  -8  -8   -0.01    0.04
  -2   8  -8    0.08    0.06
   2   8   8   -0.03    0.06
  -3  -8  -8    0.17    0.07
  -3   8  -8    0.21    0.07
   3   8   8    0.08    0.08
   3   8   8    0.13    0.04
  -4  -8  -8    1.82    0.18
   4   8   8    1.81    0.23
   4   8   8    2.01    0.13
  -4   8  -8    2.05    0.14
  -5  -8  -8    1.53    0.16
  -5   8  -8    1.27    0.09
   5   8   8    1.71    0.23
   5   8   8    1.31    0.13
  -6  -8  -8    0.13    0.06
   6   8   8    0.01    0.05
   6   8   8    0.05    0.08
  -7  -8  -8    1.99    0.19
   7   8   8    2.43    0.18
  -8  -8  -8    0.48    0.10
   8   8   8    0.67    0.12
  -9  -8  -8    0.24    0.08
   9   8   8    0.14    0.08
 -10  -8  -8    0.49    0.09
  10   8   8    0.28    0.11
  -9  -9   8    0.45    0.11
   9   9  -8    0.44    0.11
  -8  -9   8    0.59    0.12
   8   9  -8    0.43    0.10
  -7  -9   8    0.56    0.12
   7   9  -8    0.68    0.17
   7   9  -8    0.66    0.10
  -7   9   8    0.83    0.08
  -6  -9   8    1.87    0.19
  -6   9   8    2.00    0.14
   6   9  -8    2.25    0.28
  -5  -9   8    1.54    0.17
   5   9  -8    1.67    0.24
  -5   9   8    1.69    0.16
  -4  -9   8    0.02    0.05
  -4   9   8    0.02    0.06
   4   9  -8   -0.02    0.08
  -3  -9   8    0.06    0.06
  -3   9   8    0.00    0.06
   3   9  -8    0.13    0.09
  -2   9   8   -0.07    0.05
   2   9  -8   -0.01    0.06
  -1   9   8    0.60    0.12
   1   9  -8    0.44    0.12
   0   9  -8    0.05    0.07
   0   9   8    0.09    0.08
  -1  -9  -8    0.05    0.06
  -1   9  -8   -0.02    0.05
   1   9   8    0.06    0.08
  -2  -9  -8    0.06    0.06
  -2   9  -8    0.14    0.07
   2   9   8    0.14    0.09
  -3  -9  -8   -0.02    0.05
   3   9   8    0.00    0.07
  -3   9  -8   -0.02    0.04
  -4  -9  -8    1.62    0.17
  -4   9  -8    1.91    0.13
   4   9   8    2.31    0.27
  -5  -9  -8    0.54    0.11
   5   9   8    0.49    0.08
  -5   9  -8    0.41    0.04
  -5   9  -8    0.45    0.04
   5   9   8    0.45    0.13
  -6  -9  -8    4.59    0.27
   6   9   8    4.63    0.24
   6   9   8    4.98    0.36
  -7  -9  -8    0.95    0.14
  -8  -9  -8    5.19    0.28
   8   9   8    4.45    0.27
  -7 -10   8    1.52    0.18
   7  10  -8    1.45    0.25
  -6 -10   8    0.43    0.11
  -6  10   8    0.59    0.09
   6  10  -8    0.46    0.15
  -5 -10   8    1.72    0.19
   5  10  -8    1.83    0.25
  -5  10   8    1.92    0.16
  -4 -10   8    1.78    0.18
  -4  10   8    1.67    0.18
   4  10  -8    1.78    0.24
  -3 -10   8    1.54    0.16
  -3  10   8    1.60    0.18
   3  10  -8    1.51    0.22
   2  10  -8    0.30    0.11
  -2  10   8    0.37    0.10
   1  10  -8    0.41    0.12
  -1  10   8    0.58    0.12
   0  10  -8    0.00    0.07
   0  10   8   -0.10    0.06
   1  10   8    0.92    0.17
  -1  10  -8    0.81    0.14
  -2 -10  -8    0.80    0.13
   2  10   8    0.91    0.17
  -2  10  -8    0.78    0.12
  -3 -10  -8    1.06    0.15
  -3  10  -8    0.81    0.12
   3  10   8    0.93    0.18
  -4 -10  -8    0.05    0.07
  -4  10  -8    0.02    0.04
   4  10   8    0.04    0.09
  -5 -10  -8    1.73    0.19
   5  10   8    1.94    0.26
  -6 -10  -8    0.43    0.11
   6  10   8    0.13    0.10
  -7 -10  -8    0.34    0.10
   7  10   8    0.31    0.08
  -4 -11   8    0.00    0.06
   4  11  -8    0.02    0.09
  -4  11   8   -0.05    0.05
  -3  11   8    0.01    0.07
   3  11  -8    0.03    0.10
   2  11  -8    0.63    0.16
  -2  11   8    0.55    0.12
  -1  11   8    0.73    0.15
   1  11  -8    0.72    0.16
   0  11  -8    0.78    0.15
   0  11   8    0.66    0.15
   1  11   8    0.13    0.10
  -1  11  -8    0.14    0.08
  -2 -11  -8    0.75    0.13
   2  11   8    0.71    0.16
  -2  11  -8    0.93    0.14
  -3 -11  -8    0.10    0.08
  -3  11  -8    0.03    0.06
   3  11   8    0.21    0.11
 -15   0   9    0.74    0.13
 -14   0   9    0.02    0.06
 -13   0   9    0.92    0.14
 -12   0   9    0.00    0.05
 -11   0   9   32.67    1.16
 -10   0   9   -0.04    0.05
   9   0  -9   17.87    0.64
  -9   0   9   18.22    0.70
  -8   0   9   -0.02    0.05
   8   0  -9   -0.05    0.04
  -7   0   9   11.10    0.48
   7   0  -9   11.91    0.44
  -6   0   9    0.01    0.01
   6   0  -9    0.01    0.05
  -6   0   9   -0.01    0.01
  -6   0   9    0.04    0.05
  -5   0   9    1.57    0.09
  -5   0   9    1.87    0.15
   5   0  -9    1.62    0.13
   5   0  -9    1.55    0.16
   4   0  -9   -0.01    0.04
   4   0  -9    0.03    0.03
  -4   0   9    0.01    0.04
   4   0  -9    0.04    0.04
  -4   0   9    0.02    0.02
   3   0  -9    4.59    0.25
  -3   0   9    4.45    0.19
   3   0  -9    4.46    0.23
  -3   0   9    4.93    0.25
   3   0  -9    4.08    0.21
   2   0  -9    0.00    0.03
  -2   0   9    0.02    0.03
   2   0  -9   -0.03    0.04
  -2   0   9   -0.04    0.03
   1   0  -9    1.74    0.14
  -1   0   9    1.50    0.15
   1   0  -9    1.70    0.11
  -1   0   9    1.37    0.10
   0   0  -9   -0.03    0.03
   0   0  -9    0.18    0.06
   0   0   9    0.02    0.03
   0   0   9   -0.01    0.03
  -1   0  -9    2.09    0.15
   1   0   9    2.03    0.12
  -1   0  -9    1.97    0.11
   1   0   9    2.00    0.15
  -2   0  -9    0.01    0.03
  -2   0  -9   -0.03    0.02
   2   0   9    0.01    0.03
  -2   0  -9    0.00    0.03
   2   0   9    0.00    0.04
   3   0   9   56.46    1.79
  -3   0  -9   55.79    1.65
  -3   0  -9   54.75    1.78
  -3   0  -9   54.55    1.80
   3   0   9   55.43    1.69
  -3   0  -9   56.06    1.65
  -4   0  -9    0.00    0.01
  -4   0  -9    0.03    0.04
   4   0   9   -0.02    0.03
  -5   0  -9    1.68    0.14
  -5   0  -9    1.69    0.09
   5   0   9    1.71    0.11
   6   0   9   -0.05    0.03
  -6   0  -9    0.00    0.04
  -7   0  -9    0.08    0.05
   7   0   9    0.07    0.04
  -8   0  -9   -0.02    0.04
  -9   0  -9    4.46    0.26
 -10   0  -9    0.05    0.06
 -11   0  -9   17.06    0.66
 -12   0  -9    0.12    0.07
 -13   0  -9    0.04    0.06
 -14   0  -9    0.07    0.06
 -15  -1   9    6.13    0.37
 -15   1   9    6.08    0.32
 -14  -1   9    2.56    0.26
 -14   1   9    2.64    0.20
 -13  -1   9    3.22    0.26
 -13   1   9    3.86    0.24
 -12  -1   9    1.37    0.18
 -12   1   9    1.52    0.17
 -11  -1   9    5.44    0.32
 -11   1   9    4.89    0.29
 -10  -1   9    0.43    0.11
 -10   1   9    0.35    0.09
  10   1  -9    0.39    0.09
  -9  -1   9    8.51    0.42
  -9   1   9    9.26    0.41
   9   1  -9    8.92    0.37
   8  -1  -9   19.21    0.67
  -8  -1   9   19.89    0.76
   8   1  -9   20.33    0.69
  -8   1   9   19.79    0.74
   7  -1  -9    0.46    0.08
  -7  -1   9    0.48    0.05
  -7  -1   9    0.35    0.09
   7   1  -9    0.49    0.09
  -7   1   9    0.39    0.09
   6  -1  -9    1.43    0.13
  -6  -1   9    1.60    0.17
  -6  -1   9    1.56    0.09
   6   1  -9    1.34    0.16
  -6   1   9    1.80    0.17
   6   1  -9    1.73    0.15
  -5  -1   9    4.88    0.20
  -5  -1   9    4.66    0.26
   5  -1  -9    4.64    0.23
  -5   1   9    5.00    0.26
   5   1  -9    5.20    0.28
   5   1  -9    5.15    0.26
   5   1  -9    4.79    0.23
   4  -1  -9    1.27    0.12
   4  -1  -9    1.01    0.13
  -4  -1   9    1.13    0.13
  -4  -1   9    1.21    0.09
  -4   1   9    0.95    0.06
   4   1  -9    0.90    0.10
  -4   1   9    1.08    0.07
   4   1  -9    1.04    0.14
  -4   1   9    1.09    0.13
   4   1  -9    1.09    0.12
  -3  -1   9    6.73    0.31
   3  -1  -9    6.90    0.31
   3  -1  -9    6.61    0.27
  -3  -1   9    6.13    0.25
   3   1  -9    6.13    0.29
  -3   1   9    6.98    0.31
   3   1  -9    6.31    0.31
  -3   1   9    6.27    0.24
   3   1  -9    6.09    0.27
  -2  -1   9    0.06    0.03
  -2  -1   9    0.00    0.04
   2  -1  -9    0.00    0.04
   2  -1  -9   -0.03    0.04
   2   1  -9    0.00    0.04
  -2   1   9    0.02    0.03
  -2   1   9    0.02    0.04
   2   1  -9    0.02    0.04
   2   1  -9    0.02    0.03
   1  -1  -9   47.49    1.55
   1  -1  -9   47.72    1.47
  -1  -1   9   48.49    1.55
  -1  -1   9   47.47    1.46
   1   1  -9   48.57    1.46
   1   1  -9   47.22    1.59
   1   1  -9   46.19    1.55
  -1   1   9   47.46    1.46
  -1   1   9   48.00    1.55
   0  -1  -9    0.61    0.08
   0  -1   9    0.55    0.09
   0  -1   9    0.50    0.07
   0  -1  -9    0.47    0.08
   0   1  -9    0.47    0.05
   0   1  -9    0.49    0.06
   0   1  -9    0.53    0.09
   0   1   9    0.54    0.07
   0   1   9    0.46    0.08
   1  -1   9    1.73    0.11
  -1  -1  -9    1.66    0.11
  -1  -1  -9    1.73    0.14
   1  -1   9    1.63    0.13
  -1   1  -9    1.62    0.09
   1   1   9    1.54    0.11
  -1   1  -9    1.90    0.14
  -1   1  -9    1.68    0.09
  -1   1  -9    1.66    0.08
   1   1   9    1.73    0.14
  -2  -1  -9    4.00    0.18
  -2  -1  -9    3.97    0.22
   2  -1   9    4.23    0.18
   2  -1   9    3.94    0.22
   2   1   9    3.91    0.19
  -2   1  -9    4.18    0.22
  -2   1  -9    4.07    0.15
   2   1   9    4.09    0.23
  -3  -1  -9   25.14    0.90
   3  -1   9   27.61    0.83
   3  -1   9   26.24    0.90
  -3  -1  -9   25.52    0.81
  -3   1  -9   25.86    0.89
   3   1   9   25.91    0.84
   3   1   9   25.40    0.91
  -4  -1  -9   56.28    1.64
   4  -1   9   53.01    1.66
  -4  -1  -9   55.09    1.77
  -4  -1  -9   55.78    1.81
  -4  -1  -9   53.60    1.64
  -4   1  -9   54.13    1.75
   4   1   9   55.22    1.68
   4   1   9   54.05    1.77
  -5  -1  -9    7.89    0.28
  -5  -1  -9    8.77    0.39
   5  -1   9    9.53    0.34
  -5  -1  -9    9.70    0.36
  -5  -1  -9   10.13    0.29
  -5   1  -9    9.18    0.38
   5   1   9    9.63    0.36
  -6  -1  -9   24.38    0.87
  -6  -1  -9   24.42    0.85
   6  -1   9   23.99    0.80
   6   1   9   24.05    0.80
  -6   1  -9   24.99    0.85
  -7  -1  -9    0.88    0.10
  -7  -1  -9    0.49    0.10
   7   1   9    0.78    0.09
  -7   1  -9    0.58    0.09
  -8  -1  -9   13.52    0.55
  -8   1  -9   13.87    0.53
   8   1   9   13.10    0.49
  -9  -1  -9    4.12    0.26
  -9   1  -9    4.12    0.23
 -10  -1  -9    0.12    0.07
 -10   1  -9    0.12    0.06
 -11  -1  -9    0.08    0.06
 -11   1  -9    0.04    0.05
 -12  -1  -9    2.95    0.23
 -12   1  -9    2.46    0.18
 -13  -1  -9    1.23    0.17
 -13   1  -9    1.30    0.14
 -14  -1  -9    1.00    0.16
 -14   1  -9    0.63    0.09
 -14  -2   9    0.68    0.15
 -14   2   9    0.63    0.10
 -13  -2   9    2.02    0.23
 -13   2   9    2.00    0.16
 -12  -2   9    1.43    0.19
 -12   2   9    0.99    0.13
 -11  -2   9    0.23    0.09
 -11   2   9    0.08    0.06
  11   2  -9    0.18    0.08
 -10  -2   9    0.07    0.06
 -10   2   9    0.06    0.05
  10   2  -9    0.10    0.06
  -9  -2   9   10.31    0.49
   9   2  -9   11.51    0.45
  -9   2   9   11.04    0.46
  -8  -2   9    3.41    0.15
  -8  -2   9    3.41    0.24
  -8   2   9    3.31    0.21
   8   2  -9    3.67    0.21
   7  -2  -9    0.19    0.06
  -7  -2   9    0.29    0.05
  -7  -2   9    0.33    0.09
   7   2  -9    0.34    0.08
  -7   2   9    0.17    0.06
  -6  -2   9    0.10    0.06
   6  -2  -9    0.13    0.05
  -6  -2   9    0.15    0.04
  -6   2   9    0.01    0.04
   6   2  -9    0.02    0.06
   6   2  -9    0.03    0.05
  -5  -2   9    4.10    0.19
   5  -2  -9    4.10    0.20
  -5  -2   9    3.82    0.24
   5   2  -9    4.32    0.26
   5   2  -9    4.02    0.23
  -5   2   9    4.28    0.23
   5   2  -9    4.10    0.22
   4  -2  -9   11.16    0.42
  -4  -2   9   11.52    0.48
  -4  -2   9   11.16    0.41
   4   2  -9   11.48    0.43
  -4   2   9   12.02    0.47
   4   2  -9   11.71    0.47
   4   2  -9   11.03    0.48
   3  -2  -9    0.03    0.04
  -3  -2   9    0.05    0.05
   3  -2  -9    0.01    0.04
  -3  -2   9    0.01    0.03
   3   2  -9    0.04    0.05
  -3   2   9    0.02    0.04
  -3   2   9    0.02    0.02
   3   2  -9   -0.01    0.05
   3   2  -9    0.06    0.04
  -2  -2   9    4.55    0.20
   2  -2  -9    4.34    0.21
  -2  -2   9    4.96    0.25
   2  -2  -9    4.62    0.24
   2   2  -9    4.63    0.22
  -2   2   9    4.53    0.24
   2   2  -9    4.41    0.25
  -2   2   9    4.82    0.19
   2   2  -9    4.46    0.21
   1  -2  -9    8.91    0.34
  -1  -2   9    8.89    0.33
  -1  -2   9    8.99    0.38
   1  -2  -9    8.55    0.38
  -1   2   9    8.95    0.32
   1   2  -9    8.85    0.39
   1   2  -9    8.87    0.34
   1   2  -9    8.63    0.32
  -1   2   9    8.43    0.37
   0  -2   9   13.48    0.45
   0  -2   9   13.08    0.51
   0  -2  -9   12.63    0.51
   0  -2  -9   12.94    0.46
   0   2  -9   13.14    0.43
   0   2  -9   14.02    0.43
   0   2  -9   13.38    0.52
   0   2   9   12.53    0.45
   0   2  -9   12.51    0.46
   0   2   9   12.52    0.51
  -1  -2  -9    1.32    0.10
  -1  -2  -9    1.17    0.13
   1  -2   9    1.29    0.09
   1  -2   9    1.16    0.13
   1   2   9    1.16    0.14
  -1   2  -9    1.07    0.12
  -1   2  -9    1.12    0.06
   1   2   9    1.12    0.09
  -1   2  -9    0.78    0.05
   2  -2   9   41.37    1.28
  -2  -2  -9   40.97    1.29
  -2  -2  -9   40.68    1.38
   2  -2   9   43.00    1.37
   2   2   9   40.77    1.38
  -2   2  -9   42.82    1.37
   2   2   9   42.37    1.30
   3  -2   9   16.71    0.55
  -3  -2  -9   16.21    0.63
  -3  -2  -9   17.04    0.56
  -3  -2  -9   15.93    0.62
   3   2   9   17.27    0.64
  -3   2  -9   16.73    0.61
   3   2   9   17.64    0.58
   4  -2   9    1.93    0.11
  -4  -2  -9    1.89    0.18
  -4  -2  -9    1.73    0.11
  -4  -2  -9    1.77    0.13
   4   2   9    2.22    0.17
   4   2   9    2.03    0.13
  -4   2  -9    1.70    0.13
  -5  -2  -9    1.09    0.08
  -5  -2  -9    1.32    0.15
  -5  -2  -9    1.35    0.11
   5   2   9    1.41    0.11
  -5   2  -9    1.08    0.12
  -6  -2  -9    1.46    0.07
  -6  -2  -9    1.55    0.12
  -6  -2  -9    1.91    0.19
   6   2   9    1.34    0.12
  -6   2  -9    1.29    0.13
  -7  -2  -9    1.88    0.14
  -7  -2  -9    1.78    0.18
  -7   2  -9    1.90    0.14
   7   2   9    1.96    0.14
  -8  -2  -9    0.21    0.07
  -8   2  -9    0.03    0.04
   8   2   9    0.10    0.05
  -9  -2  -9    0.20    0.08
   9   2   9    0.31    0.07
  -9   2  -9    0.24    0.06
 -10  -2  -9    0.25    0.09
 -10   2  -9    0.34    0.07
 -11  -2  -9    2.99    0.24
 -11   2  -9    3.19    0.18
 -12  -2  -9    1.40    0.19
 -12   2  -9    1.00    0.10
 -13  -2  -9    0.18    0.09
 -13   2  -9    0.05    0.04
 -14  -2  -9    3.51    0.28
 -14  -3   9    0.46    0.13
 -14   3   9    0.56    0.08
 -13  -3   9    0.08    0.08
 -13   3   9    0.06    0.04
  13   3  -9   -0.07    0.06
 -12  -3   9   -0.10    0.05
  12   3  -9   -0.06    0.06
 -12   3   9   -0.02    0.04
 -11  -3   9    1.23    0.19
 -11   3   9    1.35    0.14
  11   3  -9    1.44    0.16
 -10  -3   9    0.03    0.07
  10   3  -9   -0.02    0.05
 -10   3   9   -0.01    0.05
  -9  -3   9    1.71    0.21
  -9  -3   9    1.82    0.10
  -9   3   9    1.56    0.16
   9   3  -9    1.87    0.18
  -8  -3   9   22.19    0.71
  -8  -3   9   21.93    0.85
   8   3  -9   22.14    0.77
  -8   3   9   21.41    0.78
  -7  -3   9    8.43    0.32
  -7  -3   9    7.88    0.40
   7   3  -9    9.08    0.37
  -7   3   9    7.88    0.36
  -6  -3   9    3.43    0.23
   6  -3  -9    2.95    0.18
  -6  -3   9    3.05    0.17
   6   3  -9    3.20    0.20
   6   3  -9    3.08    0.23
  -6   3   9    3.13    0.19
   5  -3  -9    8.10    0.32
  -5  -3   9    7.64    0.38
  -5  -3   9    8.17    0.38
  -5  -3   9    7.86    0.31
   5   3  -9    8.02    0.37
  -5   3   9    8.15    0.36
   5   3  -9    7.47    0.33
   5   3  -9    7.58    0.39
  -4  -3   9    1.03    0.14
  -4  -3   9    0.86    0.10
  -4  -3   9    0.87    0.11
   4  -3  -9    0.80    0.10
  -4   3   9    0.86    0.12
   4   3  -9    0.64    0.11
   4   3  -9    1.05    0.12
   4   3  -9    0.76    0.10
  -3  -3   9    6.00    0.30
  -3  -3   9    5.41    0.27
   3  -3  -9    5.36    0.25
  -3  -3   9    5.82    0.25
  -3   3   9    5.88    0.28
   3   3  -9    5.53    0.25
   3   3  -9    5.23    0.29
   3   3  -9    5.74    0.27
  -2  -3   9    9.69    0.41
   2  -3  -9    9.52    0.40
  -2  -3   9    9.40    0.38
  -2  -3   9    9.13    0.35
   2  -3  -9    9.39    0.36
   2   3  -9    9.44    0.42
  -2   3   9    9.17    0.40
  -2   3   9    9.43    0.31
   2   3  -9    9.44    0.38
  -2   3   9    9.26    0.31
   2   3  -9    9.05    0.34
   1  -3  -9    0.63    0.10
  -1  -3   9    0.49    0.07
  -1  -3   9    0.70    0.11
  -1  -3   9    0.57    0.07
   1  -3  -9    0.56    0.08
   1   3  -9    0.63    0.07
   1   3  -9    0.53    0.07
   1   3  -9    0.54    0.07
  -1   3   9    0.61    0.10
   1   3  -9    0.57    0.10
   0  -3  -9    0.30    0.07
   0  -3   9    0.29    0.05
   0  -3   9    0.23    0.07
   0  -3  -9    0.40    0.08
   0   3   9    0.33    0.05
   0   3  -9    0.22    0.05
   0   3  -9    0.26    0.04
   0   3   9    0.31    0.08
   0   3  -9    0.33    0.08
  -1  -3  -9    7.23    0.33
   1  -3   9    7.27    0.28
  -1  -3  -9    7.36    0.29
  -1   3  -9    7.11    0.33
   1   3   9    6.68    0.33
   1   3   9    6.82    0.28
   2  -3   9   14.31    0.47
  -2  -3  -9   14.49    0.49
  -2  -3  -9   12.88    0.54
  -2   3  -9   13.78    0.53
   2   3   9   13.65    0.49
   2   3   9   13.80    0.56
   3  -3   9    1.70    0.10
  -3  -3  -9    1.53    0.16
  -3  -3  -9    1.62    0.12
  -3  -3  -9    1.47    0.13
   3   3   9    1.42    0.11
  -3   3  -9    1.51    0.13
  -4  -3  -9    0.11    0.04
  -4  -3  -9    0.07    0.06
  -4  -3  -9    0.11    0.05
   4   3   9    0.05    0.05
   4   3   9    0.07    0.04
  -4   3  -9    0.02    0.03
  -5  -3  -9    2.15    0.16
  -5  -3  -9    2.16    0.17
  -5  -3  -9    2.05    0.13
   5   3   9    2.34    0.15
   5   3   9    1.97    0.20
  -5   3  -9    2.09    0.14
  -6  -3  -9    0.11    0.04
  -6  -3  -9    0.11    0.06
  -6  -3  -9    0.15    0.07
  -6   3  -9    0.16    0.05
   6   3   9    0.08    0.05
  -7  -3  -9    2.80    0.12
  -7  -3  -9    2.85    0.19
  -7  -3  -9    2.70    0.21
   7   3   9    2.59    0.17
  -7   3  -9    2.64    0.16
  -8  -3  -9   20.82    0.81
   8   3   9   20.16    0.73
  -8   3  -9   21.49    0.72
  -9  -3  -9    3.00    0.24
   9   3   9    3.26    0.20
  -9   3  -9    3.21    0.17
 -10  -3  -9    0.63    0.13
 -10   3  -9    0.72    0.08
  10   3   9    0.68    0.11
 -11  -3  -9    5.52    0.34
 -11   3  -9    5.62    0.21
 -11   3  -9    5.47    0.21
 -12  -3  -9    0.54    0.13
 -13  -3  -9    3.18    0.31
 -14  -4   9    5.19    0.37
  14   4  -9    4.78    0.31
 -13  -4   9    0.35    0.12
  13   4  -9    0.05    0.08
 -13   4   9    0.25    0.05
 -12  -4   9    0.24    0.11
  12   4  -9    0.24    0.10
 -12   4   9    0.22    0.05
 -11  -4   9    0.08    0.08
 -11   4   9    0.15    0.05
  11   4  -9    0.12    0.08
 -10  -4   9    0.11    0.04
 -10  -4   9    0.19    0.09
 -10   4   9    0.21    0.06
  10   4  -9    0.24    0.09
  -9  -4   9    0.48    0.07
  -9  -4   9    0.43    0.11
  -9   4   9    0.41    0.08
   9   4  -9    0.15    0.08
  -8  -4   9    0.25    0.06
  -8  -4   9    0.31    0.10
   8   4  -9    0.38    0.10
  -8   4   9    0.20    0.06
  -7  -4   9    5.03    0.31
  -7  -4   9    5.31    0.32
  -7  -4   9    5.73    0.25
  -7   4   9    5.29    0.27
   7   4  -9    5.29    0.27
  -6  -4   9   31.50    1.00
  -6  -4   9   30.18    1.11
  -6  -4   9   30.39    1.15
  -6   4   9   30.32    1.05
   6   4  -9   31.46    1.13
   6   4  -9   30.80    1.02
  -5  -4   9   25.09    0.99
  -5  -4   9   27.22    0.98
  -5  -4   9   26.65    0.88
   5   4  -9   27.73    1.00
   5   4  -9   26.92    0.89
  -5   4   9   26.92    0.93
  -4  -4   9   33.65    1.20
  -4  -4   9   34.09    1.17
  -4  -4   9   32.95    1.07
   4  -4  -9   33.06    1.06
   4   4  -9   33.28    1.18
   4   4  -9   33.17    1.19
  -4   4   9   32.55    1.13
   4   4  -9   33.15    1.07
   3  -4  -9    2.79    0.16
  -3  -4   9    2.70    0.16
  -3  -4   9    2.44    0.22
  -3  -4   9    2.91    0.18
   3   4  -9    2.59    0.18
   3   4  -9    2.41    0.15
   3   4  -9    2.66    0.21
  -3   4   9    3.07    0.19
  -2  -4   9    1.37    0.11
  -2  -4   9    1.85    0.13
   2  -4  -9    2.15    0.14
  -2  -4   9    1.76    0.18
   2   4  -9    1.95    0.20
   2   4  -9    1.71    0.14
  -2   4   9    2.01    0.16
   2   4  -9    1.93    0.12
  -1  -4   9    2.21    0.14
  -1  -4   9    2.39    0.14
   1  -4  -9    2.51    0.15
  -1   4   9    2.40    0.18
   1   4  -9    2.16    0.11
   1   4  -9    2.23    0.15
  -1   4   9    2.42    0.11
   1   4  -9    2.40    0.18
   0  -4  -9   21.04    0.72
   0  -4  -9   21.37    0.79
   0  -4   9   21.62    0.71
   0  -4   9   22.20    0.76
   0   4   9   21.65    0.70
   0   4   9   22.17    0.80
   0   4  -9   21.92    0.79
  -1  -4  -9    3.92    0.20
  -1  -4  -9    3.50    0.22
   1  -4   9    3.64    0.17
   1  -4   9    3.84    0.17
  -1   4  -9    3.95    0.23
   1   4   9    3.70    0.23
  -2  -4  -9    4.12    0.24
  -2  -4  -9    3.99    0.24
   2  -4   9    4.08    0.17
   2  -4   9    4.17    0.18
  -2  -4  -9    4.14    0.21
  -2   4  -9    4.28    0.23
   2   4   9    4.29    0.25
  -3  -4  -9    2.21    0.18
  -3  -4  -9    2.63    0.16
  -3  -4  -9    3.13    0.20
   3   4   9    2.88    0.20
  -3   4  -9    2.54    0.17
  -4  -4  -9    0.02    0.04
  -4  -4  -9   -0.02    0.04
  -4  -4  -9    0.00    0.05
   4   4   9    0.04    0.06
  -4   4  -9    0.04    0.04
  -5  -4  -9    0.53    0.11
  -5  -4  -9    0.41    0.09
  -5  -4  -9    0.32    0.07
   5   4   9    0.43    0.11
  -5   4  -9    0.40    0.07
  -6  -4  -9    0.08    0.05
  -6  -4  -9    0.19    0.08
  -6  -4  -9    0.05    0.06
   6   4   9    0.10    0.05
  -6   4  -9    0.13    0.04
  -7  -4  -9    0.11    0.07
  -7  -4  -9    0.09    0.04
  -7  -4  -9    0.08    0.06
  -7   4  -9    0.11    0.04
  -8  -4  -9    3.25    0.22
  -8  -4  -9    3.99    0.27
  -8  -4  -9    3.07    0.14
  -8   4  -9    3.01    0.15
  -8   4  -9    3.10    0.15
  -9  -4  -9    0.32    0.10
  -9   4  -9    0.24    0.04
  -9   4  -9    0.17    0.03
 -10  -4  -9    0.66    0.15
 -11  -4  -9    0.84    0.16
 -12  -4  -9    1.77    0.24
 -13  -4  -9    0.54    0.14
 -13  -5   9    0.97    0.18
  13   5  -9    0.63    0.14
 -12  -5   9    3.45    0.34
  12   5  -9    3.38    0.25
 -11  -5   9    0.23    0.10
 -11  -5   9    0.15    0.04
  11   5  -9    0.24    0.09
 -11   5   9    0.22    0.05
 -10  -5   9    0.11    0.05
 -10  -5   9    0.06    0.07
 -10   5   9    0.04    0.04
  10   5  -9    0.06    0.07
  -9  -5   9    0.15    0.08
  -9  -5   9    0.17    0.06
  -9   5   9    0.11    0.05
   9   5  -9    0.09    0.07
  -8  -5   9    2.23    0.15
  -8  -5   9    1.77    0.21
   8   5  -9    1.78    0.18
  -8   5   9    2.01    0.15
  -7  -5   9    4.46    0.30
  -7  -5   9    4.24    0.22
  -7  -5   9    4.76    0.31
   7   5  -9    4.71    0.26
   7   5  -9    4.25    0.30
  -7   5   9    4.29    0.23
  -6  -5   9   21.50    0.85
  -6  -5   9   21.44    0.75
  -6  -5   9   22.14    0.87
   6   5  -9   21.71    0.86
   6   5  -9   21.52    0.76
  -6   5   9   22.23    0.78
  -5  -5   9    3.01    0.18
  -5  -5   9    2.68    0.22
  -5  -5   9    2.85    0.21
  -5   5   9    2.69    0.19
   5   5  -9    2.83    0.19
   5   5  -9    3.18    0.25
  -4  -5   9    8.34    0.34
  -4  -5   9    8.14    0.39
   4   5  -9    8.12    0.33
   4   5  -9    7.81    0.41
  -4   5   9    7.83    0.36
  -3  -5   9    3.72    0.23
  -3  -5   9    4.38    0.21
   3  -5  -9    4.03    0.21
  -3   5   9    4.48    0.25
   3   5  -9    3.76    0.26
   3   5  -9    3.88    0.19
  -2  -5   9    0.08    0.05
   2  -5  -9    0.02    0.05
  -2  -5   9    0.07    0.05
   2   5  -9    0.05    0.03
   2   5  -9    0.16    0.07
  -2   5   9    0.08    0.06
   2   5  -9    0.03    0.05
  -1  -5   9    1.85    0.13
  -1  -5   9    1.91    0.13
   1  -5  -9    1.78    0.14
   1   5  -9    1.64    0.14
   1   5  -9    1.76    0.18
  -1   5   9    1.72    0.17
   0  -5   9    0.42    0.07
   0  -5  -9    0.55    0.09
   0  -5   9    0.54    0.08
   0   5  -9    0.55    0.10
   0   5   9    0.42    0.09
   0   5   9    0.66    0.06
   1  -5   9   14.71    0.54
  -1  -5  -9   14.15    0.53
   1  -5   9   14.02    0.50
   1   5   9   15.93    0.50
  -1   5  -9   14.57    0.58
   1   5   9   13.95    0.59
  -2  -5  -9    4.61    0.27
  -2  -5  -9    3.71    0.21
  -2  -5  -9    3.53    0.24
   2   5   9    4.08    0.26
   2   5   9    4.22    0.20
  -2   5  -9    4.02    0.23
  -3  -5  -9    9.85    0.45
  -3  -5  -9    9.13    0.38
  -3  -5  -9    9.27    0.43
  -3   5  -9    9.97    0.40
   3   5   9    9.49    0.37
   3   5   9    9.30    0.44
  -4  -5  -9    4.70    0.23
  -4  -5  -9    4.95    0.29
  -4  -5  -9    4.86    0.29
   4   5   9    5.04    0.30
  -4   5  -9    4.69    0.24
   4   5   9    4.69    0.23
  -5  -5  -9    0.13    0.06
  -5  -5  -9    0.13    0.07
  -5  -5  -9    0.08    0.07
  -5   5  -9    0.12    0.04
   5   5   9    0.07    0.06
   5   5   9    0.11    0.06
  -6  -5  -9    0.90    0.15
  -6  -5  -9    1.01    0.11
  -6  -5  -9    0.93    0.14
  -6   5  -9    1.10    0.10
   6   5   9    0.75    0.11
  -7  -5  -9    1.39    0.13
  -7  -5  -9    1.57    0.20
  -7  -5  -9    1.61    0.18
  -7   5  -9    1.69    0.10
  -7   5  -9    1.36    0.09
  -8  -5  -9    4.46    0.30
  -8  -5  -9    4.51    0.21
  -8  -5  -9    4.50    0.29
  -9  -5  -9    0.04    0.08
   9   5   9    0.00    0.05
 -10  -5  -9    0.30    0.11
  10   5   9    0.23    0.08
 -11  -5  -9    0.15    0.09
  11   5   9   -0.02    0.05
 -12  -5  -9    0.57    0.15
  12   5   9    0.34    0.10
 -12  -6   9    0.82    0.17
  12   6  -9    1.11    0.17
 -11  -6   9    1.62    0.12
 -11  -6   9    1.98    0.25
  11   6  -9    1.64    0.19
 -10  -6   9    0.09    0.09
 -10  -6   9   -0.01    0.04
  10   6  -9   -0.10    0.07
 -10   6   9    0.01    0.03
  -9  -6   9    4.92    0.24
  -9  -6   9    4.17    0.32
  -9   6   9    4.54    0.21
   9   6  -9    4.38    0.27
  -8  -6   9    1.25    0.14
   8   6  -9    1.44    0.16
  -8   6   9    1.14    0.12
  -7  -6   9   18.50    0.65
   7   6  -9   17.83    0.66
   7   6  -9   17.46    0.76
  -7   6   9   17.73    0.65
  -6  -6   9    0.03    0.05
  -6  -6   9    0.21    0.09
   6   6  -9    0.20    0.10
  -6   6   9    0.12    0.06
   6   6  -9    0.16    0.07
  -5  -6   9   57.95    1.99
  -5  -6   9   57.61    1.77
   5   6  -9   55.00    1.91
  -5   6   9   56.01    1.83
   5   6  -9   55.88    1.75
  -4  -6   9    0.47    0.09
  -4  -6   9    0.52    0.11
  -4   6   9    0.17    0.07
   4   6  -9    0.37    0.08
   4   6  -9    0.51    0.12
  -3  -6   9    2.84    0.18
  -3  -6   9    2.98    0.20
   3   6  -9    2.91    0.14
   3   6  -9    3.13    0.24
  -3   6   9    3.19    0.21
   2  -6  -9    4.33    0.22
  -2  -6   9    4.48    0.25
  -2  -6   9    4.40    0.22
   2   6  -9    4.06    0.25
   2   6  -9    4.21    0.28
  -2   6   9    4.65    0.27
  -1  -6   9    2.78    0.18
   1  -6  -9    2.30    0.16
  -1  -6   9    2.75    0.16
   1   6  -9    2.83    0.21
  -1   6   9    2.44    0.19
   0  -6   9    0.20    0.06
   0  -6  -9    0.16    0.07
   0  -6   9    0.27    0.06
   0   6  -9    0.20    0.07
   0   6   9    0.23    0.08
  -1  -6  -9    0.18    0.07
   1   6   9    0.12    0.04
   1   6   9    0.08    0.07
  -1   6  -9    0.10    0.06
  -2  -6  -9   -0.06    0.06
  -2  -6  -9    0.02    0.05
  -2   6  -9    0.06    0.05
   2   6   9   -0.03    0.05
   2   6   9    0.00    0.03
  -3  -6  -9    0.55    0.12
  -3  -6  -9    0.30    0.07
   3   6   9    0.32    0.07
  -3   6  -9    0.42    0.08
   3   6   9    0.29    0.09
  -4  -6  -9    0.28    0.09
  -4  -6  -9    0.25    0.07
   4   6   9    0.43    0.11
  -4   6  -9    0.30    0.07
   4   6   9    0.15    0.06
  -5  -6  -9    0.27    0.07
  -5  -6  -9    0.12    0.08
  -5  -6  -9    0.12    0.07
  -5   6  -9    0.26    0.06
   5   6   9    0.25    0.09
   5   6   9    0.32    0.08
  -6  -6  -9    1.22    0.13
  -6  -6  -9    1.15    0.16
  -6  -6  -9    1.03    0.16
  -6   6  -9    1.37    0.10
  -6   6  -9    1.16    0.09
   6   6   9    1.05    0.13
  -7  -6  -9    4.07    0.21
  -7  -6  -9    4.10    0.29
   7   6   9    3.55    0.22
  -8  -6  -9    0.38    0.08
  -8  -6  -9    0.53    0.14
   8   6   9    0.56    0.11
  -9  -6  -9    3.71    0.30
  -9  -6  -9    3.49    0.18
   9   6   9    3.34    0.23
 -10  -6  -9    0.11    0.10
  10   6   9   -0.03    0.05
 -11  -6  -9    0.01    0.09
  11   6   9    0.08    0.07
 -11  -7   9    0.45    0.09
  11   7  -9    0.36    0.11
 -10  -7   9    1.13    0.13
  10   7  -9    0.96    0.15
  -9  -7   9    0.40    0.09
   9   7  -9    0.55    0.12
  -9   7   9    0.61    0.06
  -8  -7   9    0.92    0.13
   8   7  -9    0.80    0.13
  -8   7   9    1.04    0.10
  -7  -7   9    1.89    0.18
   7   7  -9    1.92    0.17
  -7   7   9    1.86    0.14
   7   7  -9    1.58    0.22
  -6  -7   9   14.09    0.54
   6   7  -9   14.11    0.52
  -6   7   9   13.42    0.54
   6   7  -9   13.86    0.64
  -5  -7   9    0.21    0.07
   5   7  -9    0.22    0.11
  -5   7   9    0.14    0.07
   5   7  -9    0.09    0.06
  -4  -7   9    1.29    0.16
  -4  -7   9    1.36    0.14
  -4   7   9    1.22    0.15
   4   7  -9    1.28    0.10
   4   7  -9    1.13    0.18
  -3  -7   9    0.02    0.05
  -3  -7   9   -0.04    0.05
  -3   7   9    0.03    0.05
   3   7  -9    0.00    0.06
  -2  -7   9    2.04    0.17
  -2  -7   9    2.06    0.15
  -2   7   9    1.89    0.20
   2   7  -9    1.77    0.21
  -1  -7   9    0.40    0.08
   1  -7  -9    0.56    0.09
  -1  -7   9    0.54    0.10
  -1   7   9    0.67    0.13
   1   7  -9    0.59    0.12
   0  -7  -9    0.05    0.05
   0   7   9   -0.01    0.06
   0   7  -9    0.01    0.05
  -1  -7  -9    2.22    0.17
  -1   7  -9    2.26    0.19
   1   7   9    2.58    0.24
  -2  -7  -9    0.08    0.05
   2   7   9    0.06    0.04
  -2   7  -9    0.13    0.06
   2   7   9    0.00    0.06
  -3  -7  -9    0.60    0.10
  -3   7  -9    0.69    0.10
   3   7   9    0.65    0.13
   3   7   9    0.73    0.09
  -4  -7  -9    0.38    0.09
  -4   7  -9    0.32    0.07
   4   7   9    0.38    0.08
   4   7   9    0.58    0.13
  -5  -7  -9    0.30    0.08
  -5   7  -9    0.22    0.05
   5   7   9    0.30    0.11
   5   7   9    0.37    0.08
  -6  -7  -9    1.69    0.16
   6   7   9    1.61    0.16
  -6   7  -9    1.75    0.09
  -6   7  -9    1.73    0.09
  -7  -7  -9   -0.01    0.05
   7   7   9   -0.03    0.05
  -8  -7  -9    3.91    0.22
   8   7   9    3.83    0.24
  -9  -7  -9    0.36    0.08
   9   7   9    0.18    0.08
 -10  -7  -9    3.37    0.18
 -10  -7  -9    3.86    0.32
  10   7   9    3.93    0.26
 -11  -7  -9    0.92    0.20
  11   7   9    0.60    0.13
 -10  -8   9    0.02    0.06
  10   8  -9   -0.11    0.07
  -9  -8   9    0.79    0.13
   9   8  -9    0.63    0.13
  -8  -8   9    3.18    0.22
  -8   8   9    3.03    0.16
   8   8  -9    3.38    0.22
  -7  -8   9    0.36    0.09
   7   8  -9    0.33    0.09
  -7   8   9    0.48    0.08
   7   8  -9    0.38    0.13
  -6  -8   9    0.50    0.10
   6   8  -9    0.50    0.14
  -6   8   9    0.34    0.08
   6   8  -9    0.26    0.07
  -5  -8   9    0.05    0.06
   5   8  -9    0.06    0.04
   5   8  -9    0.11    0.10
  -5   8   9    0.10    0.06
  -4  -8   9    2.96    0.20
   4   8  -9    2.87    0.30
  -4   8   9    2.80    0.21
  -3  -8   9    1.27    0.17
  -3  -8   9    1.21    0.14
  -3   8   9    1.00    0.14
   3   8  -9    1.67    0.22
  -2  -8   9    8.99    0.38
   2   8  -9    9.57    0.47
  -2   8   9    8.40    0.42
  -1   8   9    1.87    0.21
   1   8  -9    2.01    0.23
   0  -8  -9    0.77    0.11
   0   8   9    0.97    0.15
   0   8  -9    0.98    0.15
  -1  -8  -9    0.21    0.07
   1   8   9    0.32    0.11
  -1   8  -9    0.35    0.09
  -2  -8  -9    0.07    0.06
  -2   8  -9    0.07    0.05
   2   8   9    0.04    0.06
  -3  -8  -9    0.13    0.07
  -3   8  -9    0.17    0.06
   3   8   9    0.14    0.10
   3   8   9    0.14    0.05
  -4  -8  -9    2.56    0.19
  -4   8  -9    2.71    0.17
   4   8   9    2.39    0.15
   4   8   9    2.56    0.27
  -5  -8  -9    0.26    0.08
   5   8   9    0.32    0.08
   5   8   9    0.19    0.10
  -5   8  -9    0.27    0.05
  -6  -8  -9    0.36    0.09
   6   8   9    0.40    0.09
  -7  -8  -9    1.89    0.18
   7   8   9    1.79    0.18
  -8  -8  -9    0.16    0.07
   8   8   9    0.26    0.09
  -9  -8  -9    0.30    0.08
   9   8   9    0.22    0.09
  -9  -9   9    0.55    0.11
   9   9  -9    0.40    0.11
  -8  -9   9    0.19    0.09
   8   9  -9    0.03    0.07
  -7  -9   9    1.69    0.18
  -7   9   9    2.07    0.14
   7   9  -9    1.69    0.14
   7   9  -9    1.96    0.27
  -6  -9   9    0.72    0.12
  -6   9   9    0.60    0.10
   6   9  -9    0.69    0.17
  -5  -9   9    0.75    0.12
   5   9  -9    0.86    0.18
  -5   9   9    0.66    0.11
  -4  -9   9    0.04    0.06
  -4   9   9    0.04    0.06
   4   9  -9    0.09    0.08
  -3  -9   9    2.59    0.19
  -3   9   9    2.87    0.22
   3   9  -9    2.02    0.25
  -2   9   9    1.36    0.18
   2   9  -9    0.90    0.16
   1   9  -9    0.72    0.15
  -1   9   9    0.72    0.14
   0   9   9    0.19    0.10
   0   9  -9    0.17    0.09
  -1  -9  -9    5.93    0.30
   1   9   9    5.50    0.36
  -1   9  -9    6.00    0.33
  -2  -9  -9    0.18    0.08
  -2   9  -9    0.17    0.08
   2   9   9    0.07    0.09
  -3  -9  -9    0.65    0.11
  -3   9  -9    0.87    0.12
   3   9   9    0.49    0.13
  -4  -9  -9   -0.01    0.06
  -4   9  -9    0.05    0.05
   4   9   9    0.03    0.07
  -5  -9  -9    0.18    0.08
  -5   9  -9    0.25    0.04
   5   9   9    0.13    0.10
   5   9   9    0.19    0.06
  -6  -9  -9    0.51    0.11
   6   9   9    0.60    0.10
  -7  -9  -9    0.26    0.09
   7   9   9    0.22    0.08
  -8  -9  -9    0.06    0.07
   8   9   9    0.11    0.08
  -7 -10   9    2.75    0.22
  -7  10   9    2.52    0.14
   7  10  -9    3.35    0.36
  -6 -10   9    0.18    0.08
  -6  10   9    0.16    0.06
   6  10  -9    0.10    0.10
  -5 -10   9    0.07    0.07
  -5  10   9    0.00    0.05
   5  10  -9    0.04    0.10
  -4 -10   9    1.87    0.20
   4  10  -9    2.19    0.28
  -4  10   9    1.96    0.20
  -3 -10   9    1.19    0.15
   3  10  -9    1.31    0.22
  -3  10   9    1.56    0.19
  -2  10   9    5.67    0.34
   2  10  -9    5.02    0.35
   1  10  -9    0.66    0.15
  -1  10   9    0.63    0.14
   0  10   9    3.68    0.28
   0  10  -9    3.26    0.26
  -1 -10  -9   -0.06    0.05
   1  10   9    0.00    0.08
  -1  10  -9    0.00    0.06
  -2 -10  -9    0.19    0.08
  -2  10  -9    0.09    0.07
   2  10   9    0.09    0.09
  -3 -10  -9   -0.01    0.06
   3  10   9   -0.05    0.07
  -3  10  -9    0.00    0.05
  -4 -10  -9    0.19    0.09
   4  10   9    0.29    0.13
  -4  10  -9    0.26    0.06
  -5 -10  -9    3.17    0.24
   5  10   9    3.20    0.34
  -6 -10  -9   -0.05    0.06
   6  10   9    0.05    0.09
  -3  11   9    1.01    0.16
   3  11  -9    0.99    0.19
  -2  11   9    0.30    0.10
   2  11  -9    0.50    0.15
   1  11  -9    0.72    0.16
  -1  11   9    0.80    0.16
   0  11  -9    0.11    0.09
   0  11   9    0.11    0.09
  -1  11  -9    0.18    0.09
   1  11   9    0.01    0.08
  -2 -11  -9    1.47    0.18
   2  11   9    1.32    0.21
  -2  11  -9    1.14    0.16
 -14   0  10    1.35    0.18
 -13   0  10   -0.04    0.05
 -12   0  10    0.02    0.06
 -11   0  10    0.02    0.06
 -10   0  10    0.93    0.14
   9   0 -10   -0.07    0.05
  -9   0  10   -0.05    0.05
   8   0 -10   -0.04    0.05
  -8   0  10   -0.02    0.05
   7   0 -10    0.06    0.06
  -7   0  10    0.03    0.06
   6   0 -10    0.11    0.06
  -6   0  10    0.15    0.06
  -6   0  10    0.02    0.02
  -5   0  10    0.03    0.04
   5   0 -10    0.02    0.04
   5   0 -10   -0.08    0.03
  -5   0  10    0.01    0.03
   5   0 -10    0.05    0.05
  -4   0  10    0.95    0.13
   4   0 -10    1.02    0.12
   4   0 -10    0.93    0.12
  -4   0  10    1.08    0.08
   4   0 -10    0.84    0.12
   3   0 -10    0.01    0.03
   3   0 -10    0.02    0.04
  -3   0  10   -0.03    0.02
   3   0 -10    0.02    0.05
  -3   0  10   -0.03    0.03
  -2   0  10    4.68    0.25
   2   0 -10    4.73    0.26
   2   0 -10    4.84    0.24
  -2   0  10    4.54    0.21
   2   0 -10    4.91    0.23
   1   0 -10    0.01    0.04
  -1   0  10    0.01    0.03
  -1   0  10    0.02    0.04
   1   0 -10    0.05    0.04
   0   0 -10   38.86    1.20
   0   0  10   38.68    1.20
   0   0 -10   38.19    1.29
   0   0  10   37.70    1.28
   1   0  10    0.00    0.03
   1   0  10   -0.01    0.03
  -1   0 -10   -0.04    0.03
  -1   0 -10    0.00    0.03
   2   0  10   32.85    1.13
  -2   0 -10   33.76    1.13
   2   0  10   33.49    1.05
  -2   0 -10   33.37    1.10
  -2   0 -10   32.48    1.02
  -3   0 -10    0.01    0.02
  -3   0 -10    0.00    0.02
  -3   0 -10    0.01    0.02
   3   0  10   -0.01    0.03
   3   0  10    0.09    0.05
  -3   0 -10   -0.01    0.04
  -4   0 -10   35.34    1.14
   4   0  10   34.87    1.11
  -4   0 -10   34.60    1.18
  -5   0 -10    0.04    0.05
   5   0  10    0.04    0.04
  -6   0 -10    0.18    0.07
   6   0  10    0.14    0.05
  -7   0 -10   -0.02    0.04
   7   0  10    0.00    0.04
  -8   0 -10    0.27    0.08
  -9   0 -10   -0.07    0.04
 -10   0 -10    9.33    0.43
 -11   0 -10   -0.02    0.06
 -12   0 -10    0.02    0.06
 -13   0 -10   -0.02    0.06
 -14  -1  10    0.58    0.13
 -14   1  10    0.46    0.11
 -13  -1  10    0.43    0.12
 -13   1  10    0.48    0.11
 -12  -1  10    2.18    0.24
 -12   1  10    2.10    0.21
 -11  -1  10    3.67    0.26
 -11   1  10    2.82    0.22
 -10  -1  10   -0.02    0.05
  10   1 -10    0.00    0.06
 -10   1  10   -0.03    0.05
  -9  -1  10    2.03    0.21
   9   1 -10    1.83    0.17
  -9   1  10    1.80    0.19
  -8  -1  10    0.21    0.08
   8  -1 -10    0.01    0.06
  -8   1  10    0.04    0.06
   8   1 -10    0.04    0.06
   7  -1 -10    0.08    0.06
  -7  -1  10    0.05    0.03
  -7  -1  10    0.05    0.06
  -7   1  10    0.09    0.06
   7   1 -10    0.02    0.06
   6  -1 -10    6.99    0.31
  -6  -1  10    7.09    0.27
  -6  -1  10    7.21    0.36
   6   1 -10    6.66    0.31
  -6   1  10    7.46    0.35
  -5  -1  10    0.10    0.04
  -5  -1  10    0.03    0.05
   5  -1 -10    0.14    0.06
  -5   1  10    0.14    0.06
  -5   1  10    0.02    0.02
  -5   1  10    0.09    0.02
   5   1 -10    0.14    0.07
   5   1 -10    0.05    0.06
   5   1 -10    0.01    0.04
  -4  -1  10    1.72    0.11
   4  -1 -10    1.74    0.17
   4  -1 -10    1.88    0.14
  -4  -1  10    1.45    0.16
  -4   1  10    1.57    0.16
   4   1 -10    1.72    0.14
   4   1 -10    1.83    0.14
   4   1 -10    2.19    0.20
  -4   1  10    1.53    0.09
  -3  -1  10    3.72    0.18
   3  -1 -10    3.28    0.21
   3  -1 -10    3.58    0.19
  -3  -1  10    3.74    0.23
  -3   1  10    3.85    0.22
   3   1 -10    3.61    0.19
   3   1 -10    3.76    0.23
  -3   1  10    3.39    0.16
   3   1 -10    3.66    0.20
  -2  -1  10   13.51    0.47
   2  -1 -10   14.17    0.49
   2  -1 -10   13.43    0.54
  -2  -1  10   12.68    0.53
   2   1 -10   13.48    0.51
  -2   1  10   13.16    0.46
   2   1 -10   13.48    0.54
   2   1 -10   13.48    0.48
  -2   1  10   13.16    0.53
   1  -1 -10    0.03    0.04
  -1  -1  10    0.10    0.06
  -1  -1  10    0.06    0.03
   1  -1 -10    0.07    0.05
   1   1 -10    0.02    0.04
   1   1 -10    0.11    0.05
  -1   1  10    0.06    0.04
   1   1 -10    0.02    0.03
  -1   1  10   -0.01    0.04
   0  -1 -10    1.44    0.12
   0  -1  10    1.31    0.10
   0  -1 -10    1.22    0.14
   0  -1  10    1.47    0.15
   0   1 -10    1.17    0.08
   0   1 -10    1.37    0.10
   0   1  10    1.27    0.10
   0   1 -10    1.14    0.14
   0   1  10    1.40    0.15
  -1  -1 -10   14.53    0.50
   1  -1  10   14.76    0.51
   1  -1  10   15.01    0.57
  -1  -1 -10   14.43    0.57
  -1   1 -10   14.69    0.50
   1   1  10   14.24    0.57
  -1   1 -10   14.50    0.48
  -1   1 -10   14.28    0.56
   1   1  10   14.94    0.51
  -2  -1 -10    0.32    0.07
   2  -1  10    0.37    0.08
   2  -1  10    0.22    0.05
  -2  -1 -10    0.37    0.06
  -2   1 -10    0.31    0.04
   2   1  10    0.25    0.05
  -2   1 -10    0.40    0.08
   2   1  10    0.36    0.08
  -3  -1 -10   15.97    0.57
   3  -1  10   16.74    0.55
  -3  -1 -10   15.80    0.53
  -3  -1 -10   15.98    0.61
  -3   1 -10   15.71    0.60
   3   1  10   15.64    0.55
   3   1  10   16.06    0.62
   4  -1  10    0.95    0.09
  -4  -1 -10    0.77    0.11
  -4  -1 -10    0.86    0.08
  -4  -1 -10    1.15    0.08
  -4   1 -10    0.86    0.12
   4   1  10    0.89    0.10
   5  -1  10    6.59    0.27
  -5  -1 -10    6.49    0.32
  -5  -1 -10    7.01    0.22
  -5  -1 -10    6.78    0.27
  -5   1 -10    6.06    0.31
   5   1  10    6.51    0.28
  -6  -1 -10    4.93    0.27
   6   1  10    4.42    0.22
  -6   1 -10    4.75    0.25
  -7  -1 -10    1.79    0.18
   7   1  10    1.93    0.14
  -7   1 -10    1.86    0.15
  -8  -1 -10    8.11    0.39
  -8   1 -10    7.44    0.36
   8   1  10    8.47    0.34
  -9  -1 -10    2.07    0.20
  -9   1 -10    2.40    0.17
 -10  -1 -10   11.52    0.51
 -10   1 -10   10.88    0.47
 -11  -1 -10    5.26    0.31
 -11   1 -10    4.28    0.25
 -12  -1 -10    0.05    0.07
 -12   1 -10    0.19    0.07
 -13  -1 -10    0.42    0.11
 -13   1 -10    0.50    0.10
 -14  -2  10    0.19    0.10
 -14   2  10    0.16    0.07
 -13  -2  10    0.04    0.09
 -13   2  10    0.16    0.07
 -12  -2  10    0.59    0.14
  12   2 -10    0.40    0.10
 -12   2  10    0.46    0.10
 -11  -2  10    0.04    0.07
  11   2 -10    0.00    0.06
 -11   2  10    0.05    0.06
 -10  -2  10    3.46    0.26
 -10   2  10    3.10    0.22
  10   2 -10    3.42    0.22
  -9  -2  10   13.05    0.58
   9   2 -10   12.76    0.51
  -9   2  10   12.69    0.53
  -8  -2  10    2.17    0.22
  -8  -2  10    1.94    0.10
   8   2 -10    1.81    0.17
  -8   2  10    1.67    0.17
  -7  -2  10   11.33    0.52
  -7  -2  10   11.87    0.42
   7  -2 -10   12.29    0.45
   7   2 -10   12.01    0.47
  -7   2  10   12.18    0.50
  -6  -2  10    0.14    0.07
  -6  -2  10    0.20    0.05
   6  -2 -10    0.22    0.07
   6   2 -10    0.06    0.07
  -6   2  10    0.28    0.07
   6   2 -10    0.17    0.07
  -5  -2  10    1.41    0.11
   5  -2 -10    1.58    0.14
  -5  -2  10    1.37    0.16
   5   2 -10    1.18    0.16
  -5   2  10    1.40    0.15
   5   2 -10    1.39    0.15
   5   2 -10    1.33    0.13
   4  -2 -10   16.63    0.58
  -4  -2  10   16.77    0.65
  -4  -2  10   16.39    0.57
   4   2 -10   17.17    0.67
   4   2 -10   16.80    0.64
   4   2 -10   16.37    0.59
  -4   2  10   16.25    0.63
  -3  -2  10    0.16    0.05
   3  -2 -10    0.32    0.08
  -3  -2  10    0.21    0.07
   3  -2 -10    0.21    0.06
   3   2 -10    0.11    0.05
   3   2 -10    0.14    0.06
  -3   2  10    0.13    0.03
  -3   2  10    0.19    0.07
   3   2 -10    0.10    0.07
  -2  -2  10    0.74    0.11
  -2  -2  10    0.52    0.07
   2  -2 -10    0.36    0.07
   2  -2 -10    0.49    0.09
   2   2 -10    0.49    0.08
   2   2 -10    0.58    0.08
   2   2 -10    0.49    0.10
  -2   2  10    0.51    0.06
  -2   2  10    0.57    0.10
  -1  -2  10    0.69    0.08
  -1  -2  10    0.52    0.10
   1  -2 -10    0.48    0.09
   1  -2 -10    0.48    0.08
   1   2 -10    0.64    0.07
   1   2 -10    0.53    0.10
  -1   2  10    0.59    0.10
  -1   2  10    0.56    0.07
   1   2 -10    0.61    0.08
   0  -2 -10    0.24    0.06
   0  -2 -10    0.29    0.08
   0  -2  10    0.29    0.06
   0  -2  10    0.18    0.07
   0   2 -10    0.24    0.04
   0   2 -10    0.15    0.06
   0   2 -10    0.19    0.04
   0   2  10    0.16    0.05
   0   2  10    0.18    0.07
  -1  -2 -10    5.16    0.27
  -1  -2 -10    4.95    0.23
   1  -2  10    5.47    0.23
   1  -2  10    4.79    0.26
   1   2  10    5.23    0.28
  -1   2 -10    5.01    0.18
  -1   2 -10    5.13    0.19
   1   2  10    5.03    0.22
  -1   2 -10    4.77    0.26
   2  -2  10    1.12    0.10
  -2  -2 -10    1.33    0.15
  -2  -2 -10    1.34    0.11
   2   2  10    1.60    0.17
  -2   2 -10    1.14    0.13
   2   2  10    1.44    0.11
   3  -2  10    5.46    0.23
  -3  -2 -10    5.64    0.23
  -3  -2 -10    5.81    0.29
  -3  -2 -10    4.31    0.24
   3   2  10    5.68    0.30
  -3   2 -10    5.50    0.27
   3   2  10    5.66    0.25
   4  -2  10    0.60    0.07
  -4  -2 -10    0.62    0.08
  -4  -2 -10    0.71    0.11
  -4  -2 -10    0.69    0.08
   4   2  10    0.76    0.12
   4   2  10    0.64    0.09
  -4   2 -10    0.47    0.08
  -5  -2 -10    4.02    0.18
  -5  -2 -10    4.24    0.21
  -5  -2 -10    4.32    0.25
   5   2  10    4.82    0.22
  -5   2 -10    4.06    0.23
  -6  -2 -10    1.39    0.17
  -6  -2 -10    1.45    0.12
  -6  -2 -10    1.41    0.07
   6   2  10    1.60    0.14
  -6   2 -10    1.11    0.13
  -7  -2 -10    0.40    0.09
  -7   2 -10    0.50    0.08
   7   2  10    0.38    0.08
  -8  -2 -10    0.01    0.05
   8   2  10   -0.05    0.04
  -8   2 -10   -0.05    0.03
  -9  -2 -10    0.50    0.12
   9   2  10    0.58    0.10
  -9   2 -10    0.58    0.09
 -10  -2 -10    1.35    0.18
 -10   2 -10    1.34    0.14
 -11  -2 -10    0.02    0.07
 -11   2 -10    0.03    0.04
 -12  -2 -10    0.01    0.07
 -12   2 -10    0.02    0.04
 -13  -2 -10    0.57    0.13
 -13   2 -10    0.46    0.07
 -14  -3  10   -0.03    0.08
 -14   3  10    0.02    0.05
 -13  -3  10    1.69    0.22
 -13   3  10    1.14    0.13
  13   3 -10    1.36    0.19
 -12  -3  10    0.49    0.13
  12   3 -10    0.32    0.10
 -12   3  10    0.32    0.08
 -11  -3  10    0.19    0.10
 -11   3  10    0.35    0.08
  11   3 -10    0.13    0.08
 -10  -3  10    6.82    0.39
 -10   3  10    6.87    0.33
  10   3 -10    6.92    0.34
  -9  -3  10    0.40    0.11
  -9  -3  10    0.31    0.05
   9   3 -10    0.41    0.10
  -9   3  10    0.25    0.07
  -8  -3  10    0.21    0.09
  -8  -3  10    0.18    0.05
  -8   3  10    0.17    0.07
   8   3 -10    0.07    0.06
  -7  -3  10    4.44    0.29
  -7  -3  10    4.20    0.21
  -7   3  10    5.24    0.27
   7   3 -10    4.44    0.25
  -6  -3  10    0.32    0.07
   6  -3 -10    0.38    0.08
  -6  -3  10    0.48    0.11
   6   3 -10    0.64    0.13
  -6   3  10    0.40    0.09
   6   3 -10    0.46    0.10
   5  -3 -10    6.05    0.27
  -5  -3  10    5.80    0.26
  -5  -3  10    6.25    0.33
   5   3 -10    6.29    0.29
   5   3 -10    6.06    0.34
  -5   3  10    6.26    0.31
  -4  -3  10    8.58    0.34
  -4  -3  10    8.37    0.40
   4  -3 -10    8.24    0.34
   4   3 -10    8.35    0.35
   4   3 -10    8.40    0.41
  -4   3  10    8.33    0.38
   4   3 -10    8.64    0.38
  -3  -3  10    0.26    0.08
  -3  -3  10    0.32    0.07
   3  -3 -10    0.32    0.07
   3   3 -10    0.34    0.07
  -3   3  10    0.23    0.02
   3   3 -10    0.23    0.08
  -3   3  10    0.34    0.08
  -3   3  10    0.29    0.03
   3   3 -10    0.27    0.07
   2  -3 -10    3.66    0.19
  -2  -3  10    3.16    0.21
  -2  -3  10    3.00    0.17
   2   3 -10    3.13    0.17
   2   3 -10    3.16    0.22
  -2   3  10    3.07    0.21
   2   3 -10    3.31    0.18
   1  -3 -10    1.89    0.14
   1  -3 -10    2.02    0.16
  -1  -3  10    2.11    0.17
  -1  -3  10    2.00    0.13
   1   3 -10    2.16    0.12
   1   3 -10    2.22    0.13
   1   3 -10    1.82    0.18
  -1   3  10    2.18    0.17
   0  -3  10    0.08    0.04
   0  -3 -10    0.01    0.05
   0  -3 -10    0.05    0.04
   0   3 -10    0.06    0.05
   0   3  10    0.06    0.04
   0   3 -10    0.07    0.03
   0   3  10    0.08    0.05
   0   3 -10    0.06    0.03
   1  -3  10    6.05    0.25
  -1  -3 -10    5.84    0.26
  -1  -3 -10    6.04    0.31
   1   3  10    5.62    0.31
   1   3  10    6.15    0.25
  -1   3 -10    6.06    0.30
  -2  -3 -10    0.06    0.05
  -2  -3 -10    0.03    0.04
   2  -3  10    0.08    0.04
  -2   3 -10    0.04    0.05
   2   3  10    0.11    0.06
   2   3  10    0.04    0.04
  -3  -3 -10    0.55    0.11
   3  -3  10    0.57    0.07
  -3  -3 -10    0.58    0.09
  -3  -3 -10    0.59    0.08
  -3   3 -10    0.84    0.12
   3   3  10    0.40    0.09
   3   3  10    0.76    0.10
  -4  -3 -10   15.02    0.59
  -4  -3 -10   14.72    0.60
  -4  -3 -10   15.17    0.52
   4   3  10   14.68    0.61
   4   3  10   14.94    0.54
  -4   3 -10   14.70    0.56
  -5  -3 -10    2.15    0.21
  -5  -3 -10    1.59    0.14
  -5  -3 -10    1.76    0.12
   5   3  10    1.83    0.14
  -5   3 -10    1.80    0.14
  -6  -3 -10   15.42    0.66
  -6  -3 -10   16.86    0.55
  -6  -3 -10   16.47    0.64
   6   3  10   16.55    0.60
  -6   3 -10   17.18    0.61
  -7  -3 -10    3.07    0.23
  -7  -3 -10    2.78    0.12
  -7   3 -10    2.94    0.18
   7   3  10    2.77    0.18
  -8  -3 -10    5.07    0.30
  -8   3 -10    4.39    0.23
   8   3  10    4.22    0.24
  -9  -3 -10    0.76    0.14
  -9   3 -10    1.08    0.11
   9   3  10    1.25    0.14
 -10  -3 -10    7.95    0.43
  10   3  10    8.26    0.38
 -10   3 -10    8.48    0.34
 -11  -3 -10    1.13    0.18
 -11   3 -10    1.46    0.10
 -12  -3 -10    0.22    0.10
 -13  -3 -10    0.05    0.09
 -13  -4  10    0.89    0.18
  13   4 -10    0.75    0.15
 -13   4  10    0.72    0.09
 -12  -4  10    1.87    0.25
 -12   4  10    1.91    0.14
  12   4 -10    1.93    0.21
 -11  -4  10    0.82    0.16
 -11   4  10    1.02    0.12
  11   4 -10    1.03    0.15
 -10  -4  10    0.27    0.10
 -10  -4  10    0.29    0.05
  10   4 -10    0.22    0.09
 -10   4  10    0.41    0.08
  -9  -4  10    5.37    0.34
  -9  -4  10    5.44    0.24
  -9   4  10    5.30    0.27
   9   4 -10    5.05    0.29
  -8  -4  10    0.22    0.09
  -8  -4  10    0.32    0.07
  -8   4  10    0.29    0.08
   8   4 -10    0.28    0.09
  -7  -4  10   13.63    0.63
  -7  -4  10   14.47    0.52
  -7  -4  10   14.31    0.63
   7   4 -10   15.24    0.56
  -7   4  10   14.17    0.57
  -6  -4  10    1.91    0.20
  -6  -4  10    1.87    0.14
  -6  -4  10    1.54    0.19
   6   4 -10    1.79    0.21
  -6   4  10    1.70    0.16
   6   4 -10    1.76    0.16
  -5  -4  10    9.86    0.40
  -5  -4  10    9.99    0.47
   5  -4 -10   10.57    0.42
  -5  -4  10   10.44    0.47
   5   4 -10   10.63    0.42
  -5   4  10   10.02    0.44
   5   4 -10    9.76    0.48
   4  -4 -10    2.53    0.16
  -4  -4  10    2.36    0.15
  -4  -4  10    1.94    0.16
  -4  -4  10    2.67    0.24
  -4   4  10    1.77    0.18
   4   4 -10    2.05    0.22
   4   4 -10    1.95    0.16
   4   4 -10    2.24    0.16
  -3  -4  10   13.22    0.55
  -3  -4  10   12.99    0.48
   3  -4 -10   13.53    0.48
  -3  -4  10   12.39    0.52
   3   4 -10   13.11    0.53
  -3   4  10   13.63    0.54
   3   4 -10   12.67    0.56
   3   4 -10   12.20    0.46
  -2  -4  10   24.34    0.90
   2  -4 -10   25.34    0.83
  -2  -4  10   25.28    0.83
   2   4 -10   24.52    0.80
   2   4 -10   25.90    0.93
  -2   4  10   24.07    0.90
   2   4 -10   24.98    0.90
  -2   4  10   25.60    0.75
   1  -4 -10   16.44    0.59
  -1  -4  10   16.11    0.62
  -1  -4  10   16.46    0.58
  -1   4  10   16.52    0.66
  -1   4  10   17.73    0.55
   1   4 -10   17.07    0.67
   1   4 -10   17.88    0.63
   1   4 -10   16.70    0.54
   0  -4 -10    6.77    0.34
   0  -4  10    6.94    0.28
   0  -4 -10    6.88    0.29
   0  -4  10    6.93    0.28
   0   4  10    6.88    0.26
   0   4  10    6.52    0.34
   0   4 -10    5.24    0.27
   0   4 -10    7.12    0.34
  -1  -4 -10    7.60    0.32
  -1  -4 -10    7.15    0.36
   1  -4  10    7.50    0.30
   1  -4  10    7.95    0.29
  -1   4 -10    7.14    0.35
   1   4  10    7.42    0.37
  -2  -4 -10    0.67    0.10
   2  -4  10    0.81    0.09
  -2  -4 -10    0.86    0.12
  -2  -4 -10    1.05    0.14
  -2   4 -10    0.53    0.10
   2   4  10    0.70    0.13
  -3  -4 -10    0.16    0.07
  -3  -4 -10    0.02    0.06
  -3  -4 -10    0.24    0.07
  -3   4 -10    0.07    0.05
   3   4  10    0.18    0.07
  -4  -4 -10    1.32    0.17
  -4  -4 -10    1.26    0.15
  -4  -4 -10    1.30    0.13
  -4   4 -10    1.16    0.13
   4   4  10    1.35    0.13
   4   4  10    1.23    0.16
  -5  -4 -10    1.22    0.14
  -5  -4 -10    1.54    0.12
  -5  -4 -10    0.90    0.14
  -5   4 -10    0.98    0.12
   5   4  10    1.06    0.12
  -6  -4 -10    0.60    0.12
  -6  -4 -10    0.73    0.09
  -6  -4 -10    0.54    0.11
  -6   4 -10    0.75    0.09
   6   4  10    0.73    0.11
  -7  -4 -10    4.18    0.19
  -7  -4 -10    4.10    0.27
  -7   4 -10    3.84    0.20
   7   4  10    4.12    0.23
  -8  -4 -10   -0.04    0.05
  -8  -4 -10    0.02    0.03
  -8   4 -10    0.00    0.03
   8   4  10    0.02    0.05
  -9  -4 -10    2.39    0.25
  -9   4 -10    1.60    0.11
 -10  -4 -10    4.55    0.32
 -10   4 -10    4.63    0.17
 -11  -4 -10    5.46    0.36
 -12  -4 -10    0.69    0.16
 -13  -5  10    6.40    0.43
  13   5 -10    6.41    0.37
 -12  -5  10    0.64    0.16
  12   5 -10    1.01    0.17
 -12   5  10    1.01    0.08
 -11  -5  10    0.28    0.11
 -11  -5  10    0.24    0.05
 -11   5  10    0.30    0.06
  11   5 -10    0.25    0.10
 -10  -5  10    0.97    0.10
 -10  -5  10    0.70    0.15
  10   5 -10    0.77    0.14
 -10   5  10    0.77    0.10
  -9  -5  10    0.78    0.15
  -9  -5  10    0.78    0.10
  -9   5  10    0.59    0.09
   9   5 -10    0.77    0.13
  -8  -5  10    0.56    0.14
  -8  -5  10    0.44    0.08
  -8   5  10    0.56    0.10
   8   5 -10    0.37    0.10
  -7  -5  10    0.38    0.12
  -7  -5  10    0.58    0.09
  -7   5  10    0.59    0.10
   7   5 -10    0.46    0.10
  -6  -5  10   21.39    0.75
  -6  -5  10   22.77    0.88
  -6  -5  10   21.57    0.86
  -6   5  10   20.91    0.79
   6   5 -10   21.95    0.76
   6   5 -10   21.07    0.87
  -5  -5  10   31.72    1.19
  -5  -5  10   31.60    1.05
   5   5 -10   32.59    1.19
  -5   5  10   32.29    1.11
   5   5 -10   32.55    1.05
  -4  -5  10    0.04    0.05
  -4  -5  10    0.14    0.07
  -4   5  10    0.08    0.06
   4   5 -10    0.03    0.07
   4   5 -10    0.12    0.06
  -3  -5  10    9.54    0.42
  -3  -5  10    9.75    0.38
   3  -5 -10    8.83    0.37
   3   5 -10    8.64    0.41
   3   5 -10    9.34    0.35
   3   5 -10    9.29    0.45
  -3   5  10    9.86    0.43
   2  -5 -10    3.62    0.20
  -2  -5  10    3.31    0.19
  -2  -5  10    3.37    0.21
   2   5 -10    3.43    0.25
  -2   5  10    3.69    0.24
   2   5 -10    3.87    0.16
  -1  -5  10   13.59    0.55
  -1  -5  10   13.41    0.50
   1  -5 -10   13.73    0.52
  -1   5  10   14.00    0.58
  -1   5  10   15.08    0.44
   1   5 -10   16.00    0.57
   1   5 -10   12.70    0.58
   0  -5 -10   10.73    0.42
   0  -5  10   10.61    0.43
   0  -5  10   11.17    0.41
   0   5  10   10.47    0.37
   0   5 -10   10.68    0.47
   0   5  10   11.08    0.48
  -1  -5 -10    0.57    0.09
   1  -5  10    0.63    0.08
  -1   5 -10    0.80    0.13
   1   5  10    0.62    0.08
   1   5  10    0.58    0.11
  -2  -5 -10    0.01    0.05
  -2  -5 -10   -0.01    0.06
   2   5  10    0.01    0.06
   2   5  10   -0.05    0.03
  -2   5 -10   -0.02    0.04
  -3  -5 -10    0.86    0.13
  -3  -5 -10    0.97    0.12
  -3  -5 -10    1.06    0.15
  -3   5 -10    1.02    0.12
   3   5  10    1.09    0.16
   3   5  10    1.13    0.12
  -4  -5 -10    5.99    0.27
  -4  -5 -10    5.74    0.33
  -4  -5 -10    5.34    0.31
  -4   5 -10    5.88    0.28
   4   5  10    6.06    0.34
   4   5  10    5.72    0.27
  -5  -5 -10    0.02    0.04
  -5  -5 -10    0.00    0.06
  -5  -5 -10   -0.05    0.06
  -5   5 -10    0.02    0.03
  -6  -5 -10    0.26    0.06
  -6  -5 -10    0.16    0.08
  -6  -5 -10    0.37    0.11
  -6   5 -10    0.33    0.06
  -7  -5 -10    2.39    0.24
  -7  -5 -10    2.78    0.27
  -7  -5 -10    2.44    0.15
  -7   5 -10    2.18    0.13
  -8  -5 -10   -0.04    0.06
  -8  -5 -10   -0.01    0.03
  -8   5 -10   -0.01    0.02
  -9  -5 -10   -0.07    0.06
 -10  -5 -10    0.66    0.15
 -11  -5 -10    0.07    0.09
  11   5  10    0.17    0.08
 -12  -5 -10    0.65    0.17
  12   5  10    0.75    0.13
 -12  -6  10    4.31    0.40
  12   6 -10    4.38    0.30
 -11  -6  10    2.48    0.15
 -11  -6  10    2.73    0.31
 -11   6  10    2.42    0.12
  11   6 -10    2.50    0.24
 -10  -6  10    1.91    0.15
 -10  -6  10    2.09    0.26
  10   6 -10    2.19    0.22
 -10   6  10    2.11    0.14
  -9  -6  10    2.81    0.18
  -9   6  10    2.39    0.16
   9   6 -10    2.81    0.22
  -8  -6  10    0.31    0.07
  -8   6  10    0.18    0.07
   8   6 -10    0.17    0.08
  -7  -6  10    2.39    0.18
  -7   6  10    2.40    0.18
   7   6 -10    2.92    0.30
   7   6 -10    2.46    0.19
  -6  -6  10    0.15    0.07
   6   6 -10    0.14    0.09
   6   6 -10    0.12    0.07
  -6   6  10    0.11    0.06
  -5  -6  10    1.13    0.16
  -5  -6  10    0.79    0.12
   5   6 -10    0.94    0.12
  -5   6  10    0.92    0.13
   5   6 -10    1.10    0.18
  -4  -6  10   12.63    0.55
  -4  -6  10   12.24    0.48
   4   6 -10   12.50    0.58
   4   6 -10   11.58    0.44
  -4   6  10   12.92    0.53
  -3  -6  10   11.23    0.45
  -3  -6  10   11.36    0.50
   3   6 -10   12.11    0.55
   3   6 -10   11.39    0.39
  -3   6  10   12.10    0.51
   2  -6 -10   18.23    0.66
  -2  -6  10   18.57    0.72
  -2  -6  10   19.71    0.66
  -2   6  10   18.74    0.73
   2   6 -10   18.40    0.75
   1  -6 -10    0.08    0.06
  -1  -6  10    0.00    0.04
  -1   6  10   -0.01    0.05
   1   6 -10    0.08    0.07
   0  -6 -10    7.99    0.35
   0  -6  10    8.43    0.34
   0   6  10    8.23    0.26
   0   6  10    8.49    0.41
   0   6 -10    7.85    0.40
  -1  -6 -10    0.03    0.05
   1   6  10    0.16    0.08
   1   6  10    0.00    0.03
  -1   6 -10    0.04    0.06
  -2  -6 -10    1.01    0.15
  -2  -6 -10    1.02    0.12
   2   6  10    1.15    0.16
   2   6  10    1.29    0.10
  -2   6 -10    1.38    0.15
  -3  -6 -10    3.87    0.27
  -3  -6 -10    4.24    0.23
   3   6  10    3.56    0.27
  -3   6 -10    4.23    0.24
   3   6  10    4.87    0.22
  -4  -6 -10    0.01    0.07
  -4  -6 -10    0.03    0.05
   4   6  10    0.01    0.06
   4   6  10    0.04    0.05
  -4   6 -10    0.00    0.04
  -5  -6 -10   -0.04    0.05
  -5  -6 -10   -0.03    0.07
   5   6  10    0.06    0.07
  -5   6 -10    0.07    0.04
   5   6  10    0.00    0.05
  -6  -6 -10    0.07    0.05
  -6  -6 -10    0.00    0.06
   6   6  10    0.00    0.05
  -6   6 -10    0.05    0.04
  -7  -6 -10    1.09    0.18
  -7  -6 -10    1.04    0.12
   7   6  10    0.99    0.13
  -7   6 -10    0.94    0.07
  -8  -6 -10    0.37    0.07
  -8  -6 -10    0.41    0.12
   8   6  10    0.46    0.11
  -9  -6 -10    0.00    0.07
  -9  -6 -10    0.06    0.04
   9   6  10    0.07    0.07
 -10  -6 -10    0.45    0.14
  10   6  10    0.90    0.15
 -11  -6 -10    0.01    0.09
  11   6  10    0.10    0.08
 -11  -7  10    1.81    0.16
  11   7 -10    1.93    0.22
 -10  -7  10    0.96    0.12
 -10   7  10    1.01    0.07
  10   7 -10    0.96    0.15
  -9  -7  10    0.23    0.07
   9   7 -10    0.18    0.09
  -9   7  10    0.23    0.06
  -8  -7  10    1.09    0.14
   8   7 -10    1.15    0.15
  -8   7  10    1.16    0.13
  -7  -7  10   -0.06    0.05
   7   7 -10   -0.14    0.07
   7   7 -10    0.00    0.07
  -7   7  10    0.00    0.04
  -6  -7  10   -0.04    0.05
   6   7 -10   -0.11    0.07
  -6   7  10    0.05    0.05
   6   7 -10    0.07    0.07
  -5  -7  10    4.06    0.24
  -5   7  10    3.96    0.25
   5   7 -10    4.19    0.31
   5   7 -10    4.02    0.20
  -4  -7  10    1.47    0.15
  -4  -7  10    2.08    0.21
  -4   7  10    1.38    0.17
   4   7 -10    1.58    0.10
   4   7 -10    1.35    0.21
  -3  -7  10    0.06    0.06
  -3  -7  10    0.03    0.05
   3   7 -10    0.11    0.08
  -3   7  10    0.06    0.07
  -2  -7  10    1.61    0.15
  -2   7  10    1.70    0.19
   2   7 -10    1.40    0.19
  -1  -7  10    6.38    0.30
   1  -7 -10    6.42    0.31
  -1   7  10    7.03    0.37
   1   7 -10    6.26    0.36
   0  -7 -10    1.01    0.13
   0   7 -10    0.93    0.15
   0   7  10    0.97    0.16
  -1  -7 -10    1.09    0.13
   1   7  10    0.54    0.12
  -1   7 -10    0.72    0.12
  -2  -7 -10    0.55    0.10
   2   7  10    0.65    0.07
  -2   7 -10    0.58    0.10
   2   7  10    0.43    0.12
  -3  -7 -10    3.46    0.21
  -3   7 -10    3.30    0.22
   3   7  10    3.70    0.19
   3   7  10    3.74    0.28
  -4  -7 -10    0.03    0.06
   4   7  10   -0.08    0.04
  -4   7 -10    0.01    0.04
   4   7  10    0.01    0.04
  -5  -7 -10    2.25    0.17
   5   7  10    2.34    0.26
  -5   7 -10    2.06    0.14
   5   7  10    2.00    0.16
  -6  -7 -10    0.13    0.06
  -6   7 -10    0.15    0.04
   6   7  10    0.16    0.06
  -7  -7 -10    0.04    0.06
   7   7  10    0.06    0.06
  -8  -7 -10    0.39    0.08
   8   7  10    0.48    0.11
  -9  -7 -10    0.90    0.11
   9   7  10    0.90    0.14
 -10  -7 -10    0.58    0.15
  10   7  10    0.43    0.12
 -10  -8  10    0.22    0.08
  10   8 -10    0.06    0.09
  -9  -8  10    0.98    0.13
  -9   8  10    0.90    0.07
   9   8 -10    0.94    0.15
  -8  -8  10    1.54    0.17
  -8   8  10    1.70    0.13
   8   8 -10    1.81    0.18
  -7  -8  10    0.05    0.07
   7   8 -10    0.08    0.07
   7   8 -10    0.29    0.13
  -7   8  10    0.14    0.06
  -6  -8  10    0.24    0.09
  -6   8  10    0.18    0.07
   6   8 -10    0.06    0.05
   6   8 -10   -0.01    0.07
  -5  -8  10    9.01    0.40
  -5   8  10    8.94    0.42
   5   8 -10    9.18    0.50
  -4  -8  10    5.52    0.29
   4   8 -10    6.34    0.39
  -4   8  10    5.54    0.32
  -3  -8  10   10.91    0.46
   3   8 -10   11.99    0.57
  -3   8  10   11.48    0.51
  -2  -8  10    0.09    0.06
   2   8 -10    0.01    0.07
  -2   8  10    0.02    0.06
   1  -8 -10    1.20    0.15
  -1   8  10    1.23    0.17
   1   8 -10    1.08    0.17
   0  -8 -10    4.45    0.25
   0   8  10    4.27    0.29
   0   8 -10    4.32    0.29
  -1  -8 -10    0.26    0.08
  -1   8 -10    0.23    0.09
   1   8  10    0.32    0.11
  -2  -8 -10    2.23    0.21
   2   8  10    2.77    0.27
  -2   8 -10    3.00    0.21
  -3  -8 -10    0.08    0.07
  -3   8 -10    0.15    0.06
   3   8  10    0.27    0.11
   3   8  10    0.15    0.05
  -4  -8 -10    0.06    0.06
  -4   8 -10   -0.03    0.04
   4   8  10   -0.06    0.04
   4   8  10   -0.02    0.06
  -5  -8 -10    0.04    0.06
  -5   8 -10   -0.02    0.03
   5   8  10   -0.08    0.06
   5   8  10    0.05    0.05
  -6  -8 -10    0.98    0.13
  -6   8 -10    1.29    0.07
   6   8  10    1.15    0.13
  -7  -8 -10    3.37    0.22
   7   8  10    3.23    0.22
  -8  -8 -10    0.74    0.12
   8   8  10    0.85    0.13
  -9  -8 -10    1.76    0.17
   9   8  10    1.82    0.20
  -8  -9  10    1.63    0.19
   8   9 -10    1.54    0.15
  -8   9  10    1.69    0.11
  -7  -9  10    0.34    0.10
  -7   9  10    0.28    0.07
   7   9 -10    0.22    0.12
  -6  -9  10    1.29    0.17
  -6   9  10    1.48    0.16
   6   9 -10    1.14    0.22
  -5  -9  10    0.05    0.07
   5   9 -10    0.07    0.09
  -5   9  10    0.09    0.07
  -4  -9  10    0.48    0.10
   4   9 -10    0.33    0.12
  -4   9  10    0.34    0.10
  -3  -9  10    2.02    0.19
   3   9 -10    1.87    0.25
  -3   9  10    1.57    0.20
   2   9 -10    1.93    0.24
  -2   9  10    1.76    0.22
   1   9 -10    2.34    0.25
  -1   9  10    2.20    0.24
   0  -9 -10   -0.05    0.06
   0   9 -10    0.06    0.07
   0   9  10    0.10    0.08
  -1  -9 -10    0.19    0.08
   1   9  10    0.49    0.14
  -1   9 -10    0.31    0.10
  -2  -9 -10    1.49    0.17
   2   9  10    1.26    0.20
  -2   9 -10    1.29    0.16
  -3  -9 -10    0.24    0.08
  -3   9 -10    0.25    0.08
   3   9  10    0.17    0.11
  -4  -9 -10    1.89    0.19
  -4   9 -10    1.77    0.14
   4   9  10    2.06    0.26
  -5  -9 -10    0.82    0.13
   5   9  10    0.78    0.10
[truncated: 156,222 more chars]
