# Supplementary material for: Crystal structure of cyclo­sulfamuron
Source: Acta Crystallogr E Crystallogr Commun. 2015 Jul 31;71(Pt 8):o631–2. doi: 10.1107/S2056989015014115 (PMC4571433; doi:10.1107/S2056989015014115)
Supplement: Supplementary file 2 [file e-71-0o631-Isup2.hkl]

data_I                                                                          
_shelx_title ' JK676 in P2(1)/n'                                                
_shelx_refln_list_code          4                                               
_shelx_F_calc_maximum      280.09                                               
_exptl_crystal_F_000       880.00                                               
_reflns_d_resolution_high  0.7705                                               
                                                                                
loop_                                                                           
 _space_group_symop_operation_xyz                                               
 'x, y, z'                                                                      
 '-x+1/2, y+1/2, -z+1/2'                                                        
 '-x, -y, -z'                                                                   
 'x-1/2, -y-1/2, z-1/2'                                                         
                                                                                
_cell_length_a    12.7019                                                       
_cell_length_b     9.6216                                                       
_cell_length_c    15.6213                                                       
_cell_angle_alpha  90.000                                                       
_cell_angle_beta   93.619                                                       
_cell_angle_gamma  90.000                                                       
                                                                                
_shelx_F_squared_multiplier     1.000                                           
                                                                                
loop_                                                                           
 _refln_index_h                                                                 
 _refln_index_k                                                                 
 _refln_index_l                                                                 
 _refln_F_squared_calc                                                          
 _refln_F_squared_meas                                                          
 _refln_F_squared_sigma                                                         
 _refln_observed_status                                                         
   2   0   0      14347.86      12233.75       297.37 o                         
   4   0   0        840.40        805.71        22.47 o                         
   6   0   0       1165.88       1192.44        23.65 o                         
   8   0   0       1013.87       1058.61        18.27 o                         
  10   0   0        971.68       1095.28        27.80 o                         
  12   0   0        497.35        538.20        23.05 o                         
  14   0   0        468.47        475.84        21.69 o                         
  16   0   0         30.50         21.69         4.74 o                         
   1   1   0        100.13         84.84         1.73 o                         
   2   1   0        219.50        241.05         4.24 o                         
   3   1   0      13961.47      12131.38       146.12 o                         
   4   1   0        334.69        283.42         4.03 o                         
   5   1   0        287.92        357.46         5.32 o                         
   6   1   0       4564.44       4812.48        57.40 o                         
   7   1   0         56.78         71.09         2.11 o                         
   8   1   0       1771.57       1874.42        22.39 o                         
   9   1   0        232.02        251.87         5.15 o                         
  10   1   0        217.95        223.66         6.67 o                         
  11   1   0       1229.85       1218.73        24.58 o                         
  12   1   0        102.36        108.55         7.37 o                         
  13   1   0         88.24         91.17         5.64 o                         
  14   1   0          0.00         -1.74         1.74 o                         
  15   1   0        366.58        362.82        11.28 o                         
  16   1   0         75.18         69.82         9.49 o                         
   0   2   0       3668.71       3491.28        74.52 o                         
   1   2   0        941.11       1046.45        11.80 o                         
   2   2   0       4547.81       4800.46        60.58 o                         
   3   2   0        847.59        867.08        12.20 o                         
   4   2   0         12.86         11.23         1.36 o                         
   5   2   0       4273.19       4156.32        52.43 o                         
   6   2   0        432.95        481.18         7.80 o                         
   7   2   0        600.99        745.35        14.83 o                         
   8   2   0         61.03         67.56         4.23 o                         
   9   2   0        294.68        264.12         7.37 o                         
  10   2   0          7.84          8.56         2.19 o                         
  11   2   0        118.33        115.23         9.07 o                         
  12   2   0        220.84        203.35        14.91 o                         
  13   2   0         22.75         22.37         6.78 o                         
  14   2   0         19.06         27.79         6.78 o                         
  15   2   0          0.27          5.42         4.74 o                         
  16   2   0         21.13         20.33         6.78 o                         
   1   3   0       2018.83       2172.32        25.55 o                         
   2   3   0       1176.84       1151.28        13.45 o                         
   3   3   0       1302.76       1324.71        24.13 o                         
   4   3   0        118.62        214.46         4.41 o                         
   5   3   0        604.75        701.66        10.97 o                         
   6   3   0         56.45         87.22         3.49 o                         
   7   3   0        127.95        147.90         3.36 o                         
   8   3   0        224.31        197.69         5.74 o                         
   9   3   0         62.06         68.54         4.99 o                         
  10   3   0        492.10        489.60        13.64 o                         
  11   3   0        285.02        268.30        11.07 o                         
  12   3   0         99.50        103.71        12.88 o                         
  13   3   0        282.06        266.39        18.30 o                         
  14   3   0         80.68         72.53        10.85 o                         
  15   3   0          0.88         -2.71         4.74 o                         
   0   4   0          9.88         14.91         1.63 o                         
   1   4   0       2180.89       2239.43        31.06 o                         
   2   4   0        288.87        300.25         4.14 o                         
   3   4   0        264.85        172.89         2.93 o                         
   4   4   0       1054.21       1014.71        16.26 o                         
   5   4   0        881.36        822.93        12.84 o                         
   6   4   0        160.01        175.11         6.72 o                         
   7   4   0       2279.26       2344.00        35.06 o                         
   8   4   0         83.25         74.98         6.61 o                         
   9   4   0        148.93        148.96         7.83 o                         
  10   4   0         15.42         10.57         3.57 o                         
  11   4   0        464.17        412.76        15.14 o                         
  12   4   0          0.53          2.92         3.09 o                         
  13   4   0          2.47          3.68         3.25 o                         
  14   4   0          1.26          6.10         5.42 o                         
  15   4   0         41.96         61.00        11.52 o                         
   1   5   0        252.23        286.45         5.11 o                         
   2   5   0        159.22        164.99         2.89 o                         
   3   5   0        116.47        153.23         3.08 o                         
   4   5   0       2702.71       2867.27        42.04 o                         
   5   5   0       1050.09       1053.20        17.46 o                         
   6   5   0        178.65        169.12         5.12 o                         
   7   5   0         56.48         54.65         3.32 o                         
   8   5   0        725.74        684.64        14.37 o                         
   9   5   0         13.06          7.30         3.23 o                         
  10   5   0       1185.21       1101.47        31.47 o                         
  11   5   0         40.69         35.36         5.37 o                         
  12   5   0         36.24         35.34         5.69 o                         
  13   5   0        153.84        152.71        11.24 o                         
  14   5   0          7.25          7.85         6.10 o                         
  15   5   0        278.90        296.89        23.05 o                         
   0   6   0         11.32         14.11         2.15 o                         
   1   6   0         27.35         27.11         1.72 o                         
   2   6   0        164.17        158.71         3.01 o                         
   3   6   0         21.36         19.92         1.28 o                         
   4   6   0        977.56        974.51        16.52 o                         
   5   6   0         41.09         40.69         3.03 o                         
   6   6   0        363.26        371.75         8.61 o                         
   7   6   0         29.56         24.14         3.29 o                         
   8   6   0         31.30         20.88         4.92 o                         
   9   6   0         42.16         29.55         3.56 o                         
  10   6   0          0.46         -1.45         2.85 o                         
  11   6   0          0.17          0.05         1.70 o                         
  12   6   0          4.46         -3.09         3.09 o                         
  13   6   0          0.33         -2.87         3.09 o                         
  14   6   0         18.07         21.78         5.27 o                         
   1   7   0          2.74          2.65         0.95 o                         
   2   7   0         14.14         12.07         1.72 o                         
   3   7   0        198.43        214.64         5.30 o                         
   4   7   0       1348.02       1301.26        18.37 o                         
   5   7   0         68.06         78.67         4.56 o                         
   6   7   0        762.45        740.18        22.80 o                         
   7   7   0          2.90          4.37         1.93 o                         
   8   7   0        304.97        256.87        10.30 o                         
   9   7   0          0.86          0.42         2.19 o                         
  10   7   0        178.62        170.44         7.69 o                         
  11   7   0         38.88         43.72         6.95 o                         
  12   7   0         18.27         18.80         5.37 o                         
  13   7   0         69.27         81.49         8.86 o                         
   0   8   0        243.17        233.98         8.65 o                         
   1   8   0          0.01         -0.56         1.18 o                         
   2   8   0         14.22         15.48         2.35 o                         
   3   8   0         54.76         40.50         2.79 o                         
   4   8   0        120.88        116.06         4.19 o                         
   5   8   0        115.80        103.52         5.97 o                         
   6   8   0         79.84         86.72         5.92 o                         
   7   8   0        524.43        546.79        23.91 o                         
   8   8   0        131.30        134.64         8.81 o                         
   9   8   0          0.54          1.02         3.05 o                         
  10   8   0         12.37         13.21         7.12 o                         
  11   8   0         26.15         27.02         4.39 o                         
  12   8   0          4.57         -2.25         3.30 o                         
   1   9   0          0.64         -1.36         1.76 o                         
   2   9   0          0.05         -1.29         1.29 o                         
   3   9   0        268.58        257.27         8.88 o                         
   4   9   0         53.29         59.76         2.93 o                         
   5   9   0         45.61         45.13         3.64 o                         
   6   9   0        162.60        167.57        13.14 o                         
   7   9   0          6.61          4.07         3.99 o                         
   8   9   0         56.76         54.66         5.97 o                         
   9   9   0          0.21          1.36         4.74 o                         
  10   9   0         34.81         37.77         8.13 o                         
  11   9   0          0.02         -3.70         4.07 o                         
   0  10   0         19.26         21.01         6.78 o                         
   1  10   0         63.15         62.22         5.60 o                         
   2  10   0        249.15        282.39        19.87 o                         
   3  10   0        381.49        398.81        10.63 o                         
   4  10   0         64.10         59.02         3.96 o                         
   5  10   0        292.64        308.81        12.53 o                         
   6  10   0          3.69          8.37         3.19 o                         
   7  10   0        280.50        289.40         9.11 o                         
   8  10   0         45.97         50.20         5.42 o                         
   9  10   0         78.13         80.84         7.46 o                         
   1  11   0        726.82        758.06        24.65 o                         
   2  11   0        207.09        211.62        17.70 o                         
   3  11   0          0.39          0.76         2.38 o                         
   4  11   0          0.08          1.52         1.62 o                         
   5  11   0          4.71          4.48         3.08 o                         
   6  11   0         71.93         64.66         6.77 o                         
   7  11   0         24.75         22.76         6.46 o                         
   0  12   0        225.25        233.17        17.62 o                         
   1  12   0          4.01          4.03         4.07 o                         
   2  12   0        443.38        484.01        21.01 o                         
   3  12   0         35.43         27.87         5.42 o                         
   4  12   0         92.55         94.46         7.97 o                         
 -15   0   1         79.34         81.34         8.81 o                         
 -13   0   1        423.11        475.84        21.69 o                         
 -11   0   1        216.62        211.48        12.20 o                         
  -9   0   1       1823.32       1850.35        43.62 o                         
  -7   0   1       1004.67       1034.17        17.67 o                         
  -5   0   1        134.76        155.99         5.57 o                         
  -3   0   1      30720.41      26843.52       617.87 o                         
  -1   0   1       1991.80       1935.81        39.00 o                         
   1   0   1        609.28        604.77        13.87 o                         
   3   0   1       2045.40       2187.42        41.02 o                         
   5   0   1        483.97        502.64        18.48 o                         
   7   0   1        111.25        121.90         3.27 o                         
   9   0   1       1436.37       1456.05        41.72 o                         
  11   0   1         67.00         72.53         7.46 o                         
  13   0   1         26.74         33.21         6.10 o                         
  15   0   1         68.58         69.82         8.13 o                         
 -16   1   1         22.86         19.66         6.10 o                         
 -15   1   1         11.73         11.98         2.35 o                         
 -14   1   1         69.47         70.10         9.83 o                         
 -13   1   1        149.62        139.76         7.00 o                         
 -12   1   1        224.88        224.45         9.56 o                         
 -11   1   1          5.95          3.93         1.36 o                         
 -10   1   1        101.99         86.92         5.55 o                         
  -9   1   1        636.60        611.51        13.48 o                         
  -8   1   1        541.68        503.92         8.12 o                         
  -7   1   1        104.16        105.69         3.08 o                         
  -6   1   1       2051.13       2006.64        27.36 o                         
  -5   1   1        758.90        761.07        12.20 o                         
  -4   1   1         47.51         37.23         1.23 o                         
  -3   1   1         21.61         47.57         1.24 o                         
  -2   1   1          0.08         -0.27         0.27 o                         
  -1   1   1      15233.19      13432.27       150.24 o                         
   0   1   1       2021.01       2039.84        20.69 o                         
   1   1   1         42.18         -1.34         1.34 o                         
   2   1   1        163.87        211.22         2.93 o                         
   3   1   1       7560.27       7641.87       173.25 o                         
   4   1   1       2538.52       2552.26        27.86 o                         
   5   1   1       1958.77       1927.09        23.64 o                         
   6   1   1       3535.44       3904.56        46.78 o                         
   7   1   1        222.35        225.35         3.88 o                         
   8   1   1        395.42        351.81         5.58 o                         
   9   1   1        757.92        771.95        11.27 o                         
  10   1   1        863.72        850.00        17.91 o                         
  11   1   1         16.05         16.27         1.93 o                         
  12   1   1        181.93        167.92         6.91 o                         
  13   1   1         38.20         34.51         3.89 o                         
  14   1   1         46.67         44.17         4.00 o                         
  15   1   1          0.05         -2.71         2.71 o                         
  16   1   1          0.19         -0.68         4.07 o                         
 -16   2   1         24.43         23.05         6.78 o                         
 -15   2   1         89.65         92.86        12.20 o                         
 -14   2   1        130.37        122.69        13.56 o                         
 -13   2   1        331.66        339.59        20.33 o                         
 -12   2   1         58.10         52.19         8.81 o                         
 -11   2   1         16.39         22.09         4.23 o                         
 -10   2   1        136.16        133.15         6.30 o                         
  -9   2   1        296.09        280.27         8.86 o                         
  -8   2   1        122.78        147.43         4.66 o                         
  -7   2   1       1410.35       1637.26        25.47 o                         
  -6   2   1        475.44        515.74         9.13 o                         
  -5   2   1       1816.07       1978.72        26.42 o                         
  -4   2   1         94.72        139.66         3.09 o                         
  -3   2   1       2211.98       2294.08        42.03 o                         
  -2   2   1       1816.82       1690.25        18.93 o                         
  -1   2   1        457.93        523.53         6.83 o                         
   0   2   1        121.88        121.25         2.58 o                         
   1   2   1       1392.24       1389.60        15.41 o                         
   2   2   1      78452.91      63460.41      1301.58 o                         
   3   2   1       3610.54       3699.43        51.83 o                         
   4   2   1       4665.81       4696.91        61.08 o                         
   5   2   1        258.91        208.65         4.23 o                         
   6   2   1        141.70        136.61         2.94 o                         
   7   2   1          0.03         -1.02         1.02 o                         
   8   2   1        200.73        177.14         6.09 o                         
   9   2   1        521.74        510.32        13.91 o                         
  10   2   1          0.09         -0.15         2.12 o                         
  11   2   1       1015.28        979.39        29.13 o                         
  12   2   1        395.61        348.40        20.33 o                         
  13   2   1        237.00        225.72        16.27 o                         
  14   2   1        169.11        169.46        15.59 o                         
  15   2   1         53.04         52.19         9.49 o                         
  16   2   1        152.98        176.91        16.95 o                         
 -15   3   1        163.28        190.47        18.30 o                         
 -14   3   1         53.84         46.09         9.49 o                         
 -13   3   1       1208.35       1166.54        48.13 o                         
 -12   3   1          6.20          4.07         4.74 o                         
 -11   3   1        216.58        209.81        12.88 o                         
 -10   3   1         36.88         40.11         4.93 o                         
  -9   3   1        140.87        129.20         6.33 o                         
  -8   3   1        145.72        155.54         3.81 o                         
  -7   3   1        146.54        149.96         4.38 o                         
  -6   3   1        980.75       1123.61        16.46 o                         
  -5   3   1        203.84        200.91         6.01 o                         
  -4   3   1      13701.17      14611.40       397.03 o                         
  -3   3   1        176.45        150.86         3.52 o                         
  -2   3   1       1526.24       1539.43        18.79 o                         
  -1   3   1        873.59        770.17        12.07 o                         
   0   3   1       1973.43       2227.78        28.28 o                         
   1   3   1       1738.07       2099.43        24.71 o                         
   2   3   1       1627.41       1673.41        19.06 o                         
   3   3   1       1848.08       1805.41        24.29 o                         
   4   3   1        439.79        423.24         8.75 o                         
   5   3   1        412.12        342.34         6.71 o                         
   6   3   1         56.04         55.60         2.48 o                         
   7   3   1        249.91        265.57         4.85 o                         
   8   3   1        345.75        335.76         6.92 o                         
   9   3   1          1.75         -1.15         1.15 o                         
  10   3   1        104.69         94.37         7.70 o                         
  11   3   1         50.98         40.25        14.23 o                         
  12   3   1        327.26        305.02        19.66 o                         
  13   3   1        107.48        113.88        14.23 o                         
  14   3   1        136.15        144.38        15.59 o                         
  15   3   1        185.98        212.84        16.95 o                         
 -15   4   1          2.44          5.42         6.10 o                         
 -14   4   1        199.37        203.35        19.66 o                         
 -13   4   1        167.22        165.64        10.53 o                         
 -12   4   1        373.54        345.16        14.16 o                         
 -11   4   1         14.84         12.93         4.74 o                         
 -10   4   1        108.39         89.20         7.33 o                         
  -9   4   1          7.51          3.82         1.52 o                         
  -8   4   1          1.41          1.09         1.25 o                         
  -7   4   1        903.81        845.59        16.25 o                         
  -6   4   1        345.83        390.38         8.23 o                         
  -5   4   1        352.55        332.50         6.77 o                         
  -4   4   1       1194.20       1294.85        23.93 o                         
  -3   4   1       1545.89       1487.12        17.52 o                         
  -2   4   1        914.62        951.77        11.37 o                         
  -1   4   1        186.38        179.79         2.69 o                         
   0   4   1       3409.22       3434.16        43.48 o                         
   1   4   1         79.55        101.17         3.92 o                         
   2   4   1          0.17          4.89         0.72 o                         
   3   4   1        174.57        223.19         3.60 o                         
   4   4   1        829.01        967.61        27.74 o                         
   5   4   1        215.53        234.03         5.21 o                         
   6   4   1        509.35        506.91        12.03 o                         
   7   4   1       1783.90       1748.20        26.93 o                         
   8   4   1        111.42        125.30         4.83 o                         
   9   4   1          7.06          4.53         1.57 o                         
  10   4   1         98.88        100.95         7.66 o                         
  11   4   1         48.53         47.52         5.52 o                         
  12   4   1         45.48         41.61         5.86 o                         
  13   4   1         67.80         65.07        10.85 o                         
  14   4   1         87.28         98.96        13.56 o                         
  15   4   1         18.71         11.52         6.78 o                         
 -15   5   1         53.89         82.02        13.56 o                         
 -14   5   1         56.26         47.02         7.00 o                         
 -13   5   1         80.97         81.43        14.23 o                         
 -12   5   1         19.96         13.76         3.89 o                         
 -11   5   1        179.34        156.61        12.88 o                         
 -10   5   1          9.89         14.37         2.55 o                         
  -9   5   1        610.41        527.63        15.25 o                         
  -8   5   1        385.39        370.10        11.74 o                         
  -7   5   1        356.54        352.39         8.11 o                         
  -6   5   1        816.30        780.90        15.52 o                         
  -5   5   1         31.06         36.49         3.47 o                         
  -4   5   1          4.01         -0.80         1.01 o                         
  -3   5   1        367.92        443.13         6.54 o                         
  -2   5   1         51.27         34.13         1.91 o                         
  -1   5   1       1502.15       1513.38        20.36 o                         
   0   5   1         96.84         78.10         3.38 o                         
   1   5   1        221.93        216.37         4.07 o                         
   2   5   1         11.71         15.23         1.12 o                         
   3   5   1        188.09        204.34         4.45 o                         
   4   5   1        619.46        669.42        11.16 o                         
   5   5   1        160.41        150.69         4.67 o                         
   6   5   1       2293.61       2146.68        32.58 o                         
   7   5   1          0.85          1.19         1.48 o                         
   8   5   1       1789.88       1772.02        62.07 o                         
   9   5   1         92.82        100.45         5.17 o                         
  10   5   1        685.31        606.99        14.36 o                         
  11   5   1          4.16          6.68         3.25 o                         
  12   5   1        191.77        188.26        11.03 o                         
  13   5   1         43.85         44.97         9.15 o                         
  14   5   1         98.47        101.29        12.54 o                         
 -14   6   1          4.76          2.50         4.41 o                         
 -13   6   1          0.49          2.37         3.36 o                         
 -12   6   1         10.36         12.99         4.53 o                         
 -11   6   1         31.49         30.37         3.30 o                         
 -10   6   1         50.36         59.35         4.50 o                         
  -9   6   1        476.39        407.61        18.11 o                         
  -8   6   1          0.27         -1.76         1.76 o                         
  -7   6   1        297.83        320.86         8.04 o                         
  -6   6   1        121.61        112.46         5.77 o                         
  -5   6   1       2147.83       2157.58        32.88 o                         
  -4   6   1         53.58         56.81         2.58 o                         
  -3   6   1        248.60        216.68         3.93 o                         
  -2   6   1          1.08          3.81         0.72 o                         
  -1   6   1         28.37         32.34         2.07 o                         
   0   6   1         30.00         27.82         1.58 o                         
   1   6   1        663.87        701.12        10.14 o                         
   2   6   1        166.90        157.93         4.26 o                         
   3   6   1          3.41          2.78         0.79 o                         
   4   6   1        207.17        245.50         6.17 o                         
   5   6   1       1507.76       1358.51        41.31 o                         
   6   6   1        117.14        113.18         5.90 o                         
   7   6   1       1279.67       1233.28        20.97 o                         
   8   6   1        272.60        234.62         8.40 o                         
   9   6   1       1078.96       1043.55        22.93 o                         
  10   6   1         28.05         27.83         9.60 o                         
  11   6   1          3.89          9.06         2.20 o                         
  12   6   1         25.07         30.79         6.78 o                         
  13   6   1          7.71          9.79         4.23 o                         
  14   6   1          2.08          2.07         3.89 o                         
 -13   7   1         33.11         27.73         5.86 o                         
 -12   7   1        116.29        126.36        10.53 o                         
 -11   7   1        111.95        119.55         7.45 o                         
 -10   7   1         29.10         35.76         4.03 o                         
  -9   7   1        233.31        209.93         9.63 o                         
  -8   7   1        580.01        519.86        15.45 o                         
  -7   7   1         20.43         14.87         2.58 o                         
  -6   7   1       1112.07       1115.77        28.90 o                         
  -5   7   1         87.17         76.14         4.46 o                         
  -4   7   1        506.95        526.64         8.73 o                         
  -3   7   1        184.76        178.31         3.84 o                         
  -2   7   1        726.24        769.34        13.52 o                         
  -1   7   1          0.02          0.51         1.11 o                         
   0   7   1         54.48         55.11         2.68 o                         
   1   7   1         33.87         39.13         2.50 o                         
   2   7   1          0.06         -0.19         1.09 o                         
   3   7   1          2.42          1.33         0.88 o                         
   4   7   1        215.42        213.41         4.30 o                         
   5   7   1         76.40         74.40         4.46 o                         
   6   7   1        282.96        257.39         8.51 o                         
   7   7   1          6.98          6.97         2.30 o                         
   8   7   1        305.64        326.69        10.56 o                         
   9   7   1        172.15        174.55         7.60 o                         
  10   7   1        120.99        132.91         6.96 o                         
  11   7   1          0.75         -1.25         2.12 o                         
  12   7   1        105.57        105.73        10.03 o                         
  13   7   1          4.16          0.68         3.75 o                         
 -12   8   1         40.04         47.19         9.49 o                         
 -11   8   1          1.80          6.64         3.38 o                         
 -10   8   1         17.59         25.88         4.53 o                         
  -9   8   1          8.53          3.73         2.76 o                         
  -8   8   1         59.26         60.79         5.31 o                         
  -7   8   1        281.97        304.99        10.16 o                         
  -6   8   1        235.68        224.60         8.25 o                         
  -5   8   1        964.10        954.83        21.09 o                         
  -4   8   1        197.09        193.85         4.74 o                         
  -3   8   1        602.38        601.82        10.70 o                         
  -2   8   1        299.27        286.84         7.93 o                         
  -1   8   1        113.66        103.91         4.29 o                         
   0   8   1        135.05        122.15         6.27 o                         
   1   8   1         98.06         99.63         4.70 o                         
   2   8   1         24.36         19.92         2.51 o                         
   3   8   1         23.93         19.68         2.19 o                         
   4   8   1        757.38        761.13        12.41 o                         
   5   8   1        462.55        448.88        12.20 o                         
   6   8   1        384.78        389.13        11.52 o                         
   7   8   1        227.16        256.16        10.53 o                         
   8   8   1          2.14         -0.25         2.71 o                         
   9   8   1         50.89         58.46         6.44 o                         
  10   8   1          7.60          3.29         3.25 o                         
  11   8   1          1.18          2.50         2.87 o                         
  12   8   1          0.26         -1.63         2.25 o                         
 -11   9   1         86.16         90.49        11.18 o                         
 -10   9   1          6.18          4.45         3.25 o                         
  -9   9   1         81.96         78.31        13.22 o                         
  -8   9   1         35.29         32.43         3.71 o                         
  -7   9   1         47.71         49.48         4.40 o                         
  -6   9   1        182.96        185.70         8.90 o                         
  -5   9   1        119.45        123.88         6.95 o                         
  -4   9   1         10.70          9.65         1.63 o                         
  -3   9   1          7.05         -0.43         2.35 o                         
  -2   9   1         98.01         95.14         4.62 o                         
  -1   9   1         15.49         15.41         2.58 o                         
   0   9   1        173.99        182.09         9.59 o                         
   1   9   1        304.21        311.32        12.91 o                         
   2   9   1         98.71         96.32         5.88 o                         
   3   9   1        773.53        808.94        18.88 o                         
   4   9   1         24.62         27.43         2.10 o                         
   5   9   1         34.12         31.65         3.56 o                         
   6   9   1        107.28        101.92         6.03 o                         
   7   9   1          0.04         -0.57         2.42 o                         
   8   9   1         47.25         40.40         5.27 o                         
   9   9   1          0.56         -0.31         4.07 o                         
  10   9   1         13.23         13.66         5.76 o                         
  11   9   1         95.20        100.70         7.98 o                         
  -9  10   1          0.01          2.71         4.07 o                         
  -8  10   1          1.33          5.12         3.03 o                         
  -7  10   1          6.78          6.31         2.39 o                         
  -6  10   1         11.63          9.68         3.72 o                         
  -5  10   1         90.60         91.16         7.08 o                         
  -4  10   1         21.38         25.07         2.88 o                         
  -3  10   1         26.56         26.26         5.09 o                         
  -2  10   1        253.47        253.97        20.67 o                         
  -1  10   1        166.74        154.91         7.78 o                         
   0  10   1        461.88        448.61        15.47 o                         
   1  10   1        116.77        117.70         7.44 o                         
   2  10   1        193.17        181.98         9.93 o                         
   3  10   1        194.29        184.22         7.86 o                         
   4  10   1        303.68        297.00         7.35 o                         
   5  10   1         11.12          5.93         3.75 o                         
   6  10   1        114.83        113.50        14.91 o                         
   7  10   1          2.81         -0.11         3.06 o                         
   8  10   1          8.61          3.96         5.76 o                         
   9  10   1         83.32         83.37         7.19 o                         
  -7  11   1          9.79          4.60         3.37 o                         
  -6  11   1          0.68          0.52         3.07 o                         
  -5  11   1         17.97         19.15         4.99 o                         
  -4  11   1         73.59         82.64         5.21 o                         
  -3  11   1        101.98        113.04         8.52 o                         
  -2  11   1          7.37         14.08         4.23 o                         
  -1  11   1         88.99         93.33         8.78 o                         
   0  11   1        384.66        367.57        13.15 o                         
   1  11   1         95.34         86.35         6.73 o                         
   2  11   1         25.55         22.78         3.87 o                         
   3  11   1         44.97         46.23         5.87 o                         
   4  11   1          8.47          7.48         1.72 o                         
   5  11   1         56.06         45.92         5.67 o                         
   6  11   1         18.74          9.46         5.90 o                         
   7  11   1         81.39         84.32         7.44 o                         
  -4  12   1          5.56          6.78         2.56 o                         
  -3  12   1         11.05          9.77         3.57 o                         
  -2  12   1         16.21          7.06         4.74 o                         
  -1  12   1        354.16        401.67        17.17 o                         
   0  12   1         46.54         39.05        14.57 o                         
   1  12   1        370.78        383.72        34.57 o                         
   2  12   1         42.76         41.54         5.26 o                         
   3  12   1         15.94         19.45         3.59 o                         
   4  12   1          0.74         -2.79         2.79 o                         
 -16   0   2        109.57        110.49        10.17 o                         
 -14   0   2         35.35         44.06         6.78 o                         
 -12   0   2         66.53         52.87         6.78 o                         
 -10   0   2        268.23        252.15        13.56 o                         
  -8   0   2         28.70         22.40         1.82 o                         
  -6   0   2          4.42          0.23         1.04 o                         
  -4   0   2         79.94         49.86         4.07 o                         
  -2   0   2        533.06        423.49         7.12 o                         
   0   0   2        417.60        503.27         7.08 o                         
   2   0   2        131.20        115.93         2.12 o                         
   4   0   2         22.94         47.85         2.03 o                         
   6   0   2       1033.07       1198.35        32.18 o                         
   8   0   2          0.10          0.68         0.89 o                         
  10   0   2         11.49         16.27         4.07 o                         
  12   0   2          0.01          1.36         2.71 o                         
  14   0   2        291.00        308.41        16.27 o                         
  16   0   2         61.97         74.56         8.13 o                         
 -16   1   2         50.22         44.74         8.13 o                         
 -15   1   2          3.22          1.44         1.74 o                         
 -14   1   2        448.68        408.55        13.35 o                         
 -13   1   2        585.44        553.53        16.89 o                         
 -12   1   2         37.73         30.68         3.75 o                         
 -11   1   2       1550.50       1540.56        30.47 o                         
 -10   1   2        120.98        118.51         5.94 o                         
  -9   1   2       1872.55       1884.64        30.72 o                         
  -8   1   2        151.84        139.68         3.28 o                         
  -7   1   2         14.07         28.74         1.57 o                         
  -6   1   2        385.53        334.59         5.50 o                         
  -5   1   2        164.33        172.07         3.50 o                         
  -4   1   2         78.65         52.34         1.24 o                         
  -3   1   2        683.99        665.96         7.99 o                         
  -2   1   2       2441.80       2239.82        26.47 o                         
  -1   1   2       7438.51       6924.03       123.10 o                         
   0   1   2       1496.28       1475.04        13.00 o                         
   1   1   2      11699.77      10873.96       159.65 o                         
   2   1   2       1658.65       1819.62        21.42 o                         
   3   1   2        517.06        692.07         8.14 o                         
   4   1   2          0.60          0.21         0.30 o                         
   5   1   2          6.78         18.75         1.29 o                         
   6   1   2        165.46        139.41         2.92 o                         
   7   1   2        107.55        142.27         2.88 o                         
   8   1   2        312.36        356.83         5.61 o                         
   9   1   2         67.71         69.31         2.51 o                         
  10   1   2        289.84        327.12         8.58 o                         
  11   1   2         75.90         79.61         3.93 o                         
  12   1   2          0.36         -0.05         1.32 o                         
  13   1   2        351.28        334.76        11.24 o                         
  14   1   2          3.35          0.90         1.82 o                         
  15   1   2         23.28         36.60         7.46 o                         
  16   1   2         25.11         23.05         6.10 o                         
 -16   2   2          0.40          0.68         4.07 o                         
 -15   2   2        108.12        131.50        14.91 o                         
 -14   2   2        204.79        239.27        16.95 o                         
 -13   2   2          0.14          1.36         4.07 o                         
 -12   2   2        677.86        671.73        30.50 o                         
 -11   2   2          5.30          3.85         1.01 o                         
 -10   2   2        702.53        614.24        25.11 o                         
  -9   2   2        339.00        332.31        10.52 o                         
  -8   2   2          6.82         10.70         1.15 o                         
  -7   2   2       1041.20       1130.98        14.98 o                         
  -6   2   2        188.07        199.35         3.07 o                         
  -5   2   2       3600.44       3778.64        41.80 o                         
  -4   2   2       1043.58       1035.77        11.03 o                         
  -3   2   2       7087.15       7085.50        72.70 o                         
  -2   2   2       1517.09       1668.52        19.01 o                         
  -1   2   2      10223.96       9226.17       173.08 o                         
   0   2   2       1873.88       1953.05        21.41 o                         
   1   2   2      11048.43      10122.03       186.36 o                         
   2   2   2      65864.70      54686.02       784.06 o                         
   3   2   2       2810.90       2984.86        35.38 o                         
   4   2   2       5910.98       5764.96        67.11 o                         
   5   2   2        368.22        371.29         6.33 o                         
   6   2   2        386.75        446.87         6.85 o                         
   7   2   2         22.15         18.98         1.79 o                         
   8   2   2        736.06        739.70        13.36 o                         
   9   2   2        602.96        606.13        13.01 o                         
  10   2   2         12.64         11.97         3.57 o                         
  11   2   2          2.88          7.40         3.09 o                         
  12   2   2        347.27        358.57        20.33 o                         
  13   2   2         43.80         43.38         8.13 o                         
  14   2   2         95.25         94.90        11.52 o                         
  15   2   2         56.14         56.26         9.49 o                         
  16   2   2         72.04        109.13        13.56 o                         
 -15   3   2         27.06         16.95         6.78 o                         
 -14   3   2        103.81        113.20        14.23 o                         
 -13   3   2         27.72         24.40         7.46 o                         
 -12   3   2          0.25          0.00         4.74 o                         
 -11   3   2         34.67         59.72        14.57 o                         
 -10   3   2          8.18          7.37         2.28 o                         
  -9   3   2         83.10         61.18         4.77 o                         
  -8   3   2       1295.61       1372.31        23.86 o                         
  -7   3   2         63.67         70.07         2.51 o                         
  -6   3   2        802.49        729.63        11.64 o                         
  -5   3   2        202.20        205.15         4.58 o                         
  -4   3   2       5656.92       6036.06        76.55 o                         
  -3   3   2       4919.94       5033.49        54.62 o                         
  -2   3   2       1212.56       1254.52        19.23 o                         
  -1   3   2        595.35        578.16         7.06 o                         
   0   3   2        159.65        198.41         3.30 o                         
   1   3   2       1292.18       1406.12        16.00 o                         
   2   3   2       1715.54       1618.74        21.46 o                         
   3   3   2        260.36        224.86         3.49 o                         
   4   3   2         57.94         61.14         2.44 o                         
   5   3   2       2662.12       2891.71        38.17 o                         
   6   3   2       3549.65       3800.53        49.61 o                         
   7   3   2         12.23         12.04         1.51 o                         
   8   3   2        530.38        512.19         8.63 o                         
   9   3   2         92.07         96.94         5.02 o                         
  10   3   2       2123.71       2135.63        54.43 o                         
  11   3   2        331.06        315.88        10.65 o                         
  12   3   2       1949.28       2063.31        75.24 o                         
  13   3   2         10.01          5.42         5.42 o                         
  14   3   2         39.25         33.89         8.81 o                         
  15   3   2          0.97          0.68         4.74 o                         
 -15   4   2        100.91        121.33        15.59 o                         
 -14   4   2         89.93         87.44        12.88 o                         
 -13   4   2          9.24          9.11         3.75 o                         
 -12   4   2         86.01         73.88         7.33 o                         
 -11   4   2        312.88        281.34        12.05 o                         
 -10   4   2        236.80        230.22        11.18 o                         
  -9   4   2        240.31        237.27         6.64 o                         
  -8   4   2          3.40          0.39         1.35 o                         
  -7   4   2        180.03        164.89         4.88 o                         
  -6   4   2        149.51        132.73         4.01 o                         
  -5   4   2         84.85        142.21         4.26 o                         
  -4   4   2        361.63        381.55         5.57 o                         
  -3   4   2        335.37        398.66         5.59 o                         
  -2   4   2        299.35        311.25         4.22 o                         
  -1   4   2       1077.03       1111.86        12.08 o                         
   0   4   2         16.44         17.18         1.87 o                         
   1   4   2          4.85          6.90         0.64 o                         
   2   4   2        129.64        121.69         2.64 o                         
   3   4   2         31.77         27.09         1.62 o                         
   4   4   2       5748.81       6000.75        77.64 o                         
   5   4   2       3903.22       3804.09        53.42 o                         
   6   4   2       1607.01       1491.68        21.54 o                         
   7   4   2        644.96        593.42        15.09 o                         
   8   4   2         25.80         20.37         3.72 o                         
   9   4   2        877.51        825.43        15.99 o                         
  10   4   2          0.05         -0.10         1.97 o                         
  11   4   2        208.08        226.68        24.40 o                         
  12   4   2         45.91         40.86         5.69 o                         
  13   4   2        197.21        185.72        18.30 o                         
  14   4   2         80.10         94.22        13.56 o                         
  15   4   2         10.51          5.42         6.10 o                         
 -15   5   2         61.35         75.70        13.90 o                         
 -14   5   2          2.61          3.48         3.73 o                         
 -13   5   2        181.63        190.73        11.53 o                         
 -12   5   2         91.69         66.63         7.00 o                         
 -11   5   2        182.10        172.15        10.40 o                         
 -10   5   2         40.47         43.08         3.64 o                         
  -9   5   2         81.97         95.08         5.12 o                         
  -8   5   2          9.73          4.12         1.66 o                         
  -7   5   2        412.90        378.40        11.30 o                         
  -6   5   2        214.47        237.96         6.21 o                         
  -5   5   2          0.77         -0.04         1.28 o                         
  -4   5   2        370.71        427.95         8.29 o                         
  -3   5   2         32.60         34.27         1.62 o                         
  -2   5   2       1918.52       2093.94        22.51 o                         
  -1   5   2        267.74        275.64         6.10 o                         
   0   5   2         15.42         21.67         1.60 o                         
   1   5   2         30.79         25.59         0.99 o                         
   2   5   2          0.06          0.84         0.62 o                         
   3   5   2        272.04        323.73         6.31 o                         
   4   5   2        721.61        713.06        12.60 o                         
   5   5   2       1047.42       1029.07        17.29 o                         
   6   5   2         91.87         91.64         4.76 o                         
   7   5   2        617.98        591.85        11.55 o                         
   8   5   2        503.41        504.47        27.45 o                         
   9   5   2          3.65          3.97         1.85 o                         
  10   5   2        119.60        136.86         5.85 o                         
  12   5   2         52.22         52.80        16.27 o                         
  13   5   2          8.84          0.89         6.10 o                         
  14   5   2         24.66         24.34         5.50 o                         
 -14   6   2        172.08        187.66        13.32 o                         
 -13   6   2         12.62          6.22         4.05 o                         
 -12   6   2         46.08         43.88         7.46 o                         
 -11   6   2         85.14         81.88         4.95 o                         
 -10   6   2        398.14        372.49        11.02 o                         
  -9   6   2          0.79         -1.87         1.87 o                         
  -8   6   2         41.64         32.51         4.13 o                         
  -7   6   2          2.30         -1.48         1.48 o                         
  -6   6   2         65.28         65.96         4.09 o                         
  -5   6   2         81.66         88.26         4.90 o                         
  -4   6   2        107.55         96.64         2.70 o                         
  -3   6   2        603.94        593.34         7.84 o                         
  -2   6   2        625.98        617.45         7.27 o                         
  -1   6   2         54.80         63.08         2.46 o                         
   0   6   2         32.06         37.67         2.48 o                         
   1   6   2          1.30          2.42         0.75 o                         
   2   6   2        313.00        308.87         5.52 o                         
   3   6   2         82.17         92.48         2.77 o                         
   4   6   2        539.80        502.34        10.02 o                         
   5   6   2         70.32         58.24         3.46 o                         
   6   6   2        564.80        555.51        11.22 o                         
   7   6   2        459.34        440.34         9.80 o                         
   8   6   2        528.72        545.64        14.21 o                         
   9   6   2          0.11          1.16         1.97 o                         
  10   6   2          0.04         -1.13         3.62 o                         
  11   6   2         15.21         10.43         5.81 o                         
  12   6   2         30.56         19.85         4.88 o                         
  13   6   2          5.02          3.01         3.75 o                         
  14   6   2         14.88         10.98         4.72 o                         
 -13   7   2         97.54        102.85         9.83 o                         
 -12   7   2         21.22         27.94         3.51 o                         
 -11   7   2         14.16         20.29         4.62 o                         
 -10   7   2          1.96          3.61         2.39 o                         
  -9   7   2        124.57        117.72         6.57 o                         
  -8   7   2        166.34        132.92         7.46 o                         
  -7   7   2        471.13        443.35        11.17 o                         
  -6   7   2         57.17         52.45         3.91 o                         
  -5   7   2        225.42        209.15         9.45 o                         
  -4   7   2        121.06        121.17         3.02 o                         
  -3   7   2        184.17        176.14         5.96 o                         
  -2   7   2        339.92        342.03         7.04 o                         
  -1   7   2        247.61        199.16         6.11 o                         
   0   7   2         72.76         82.64         3.32 o                         
   1   7   2         56.43         48.74         2.78 o                         
   2   7   2        134.36        129.50         4.04 o                         
   3   7   2        383.61        377.56         6.85 o                         
   4   7   2         47.26         49.81         2.06 o                         
   5   7   2       1758.25       1715.94        30.41 o                         
   6   7   2         28.13         27.37         3.15 o                         
   7   7   2         46.13         42.04         3.66 o                         
   8   7   2        198.68        182.25         7.72 o                         
   9   7   2          5.58          7.26         2.55 o                         
  10   7   2          1.71          1.33         2.51 o                         
  11   7   2         84.23         87.88         5.87 o                         
  12   7   2         12.39          3.07         4.74 o                         
  13   7   2         15.70         21.88        12.54 o                         
 -12   8   2          0.66         -2.35         2.35 o                         
 -11   8   2         21.91         23.88         4.23 o                         
 -10   8   2          0.01         -1.30         2.76 o                         
  -9   8   2          4.50          0.68         3.39 o                         
  -8   8   2         15.73         18.07         2.91 o                         
  -7   8   2        198.83        179.92         9.49 o                         
  -6   8   2         90.09         85.31         8.78 o                         
  -5   8   2        438.72        446.33        10.89 o                         
  -4   8   2        230.39        241.32         5.22 o                         
  -3   8   2       1071.62       1090.18        17.04 o                         
  -2   8   2          4.51          3.81         1.48 o                         
  -1   8   2          9.51          7.48         1.95 o                         
   0   8   2          4.12          3.58         1.99 o                         
   1   8   2         52.68         54.73         3.61 o                         
   2   8   2        620.63        600.59        12.26 o                         
   3   8   2         21.52         21.38         2.19 o                         
   4   8   2         11.92         11.94         1.24 o                         
   5   8   2        754.70        732.64        17.35 o                         
   6   8   2        188.60        213.50         8.38 o                         
   7   8   2        415.58        432.70        12.63 o                         
   8   8   2         81.48         86.02        16.27 o                         
   9   8   2        178.23        176.37         9.07 o                         
  10   8   2          1.36         -2.59         2.60 o                         
  11   8   2        218.01        225.19        10.10 o                         
  12   8   2          4.33          2.19         4.05 o                         
 -11   9   2          1.55          2.61         3.25 o                         
 -10   9   2         29.07         35.25         5.21 o                         
  -9   9   2          2.52          7.46         4.07 o                         
  -8   9   2         97.70        104.01         6.10 o                         
  -7   9   2        177.46        150.70         8.31 o                         
  -6   9   2       1129.25       1089.40        21.57 o                         
  -5   9   2          3.00          4.83         1.88 o                         
  -4   9   2        543.34        523.56        12.20 o                         
  -3   9   2         15.07         17.95         2.54 o                         
  -2   9   2        393.22        409.35        10.08 o                         
  -1   9   2          0.62         -0.98         2.12 o                         
   0   9   2         72.63         75.93         6.94 o                         
   1   9   2        154.67        150.57         9.12 o                         
   2   9   2        736.53        733.89        18.10 o                         
   3   9   2        900.27        872.12        22.11 o                         
   4   9   2         45.30         50.57         3.50 o                         
   5   9   2         73.84         71.07         4.92 o                         
   6   9   2        111.14        100.40         6.38 o                         
   7   9   2         23.53         21.81         3.63 o                         
   8   9   2        331.20        348.33        13.17 o                         
   9   9   2          2.83         -0.34         3.73 o                         
  10   9   2         19.75         19.76         4.23 o                         
  11   9   2         19.18         24.41         4.39 o                         
  -9  10   2         41.26         39.00         5.27 o                         
  -8  10   2         17.46         23.18         3.56 o                         
  -7  10   2          2.08          0.75         2.16 o                         
  -6  10   2         33.91         40.13         5.08 o                         
  -5  10   2        176.86        159.52        10.53 o                         
  -4  10   2          9.16          6.95         2.39 o                         
  -3  10   2        444.34        419.58        21.09 o                         
  -2  10   2          3.78          4.86         2.35 o                         
  -1  10   2         73.77         78.93         6.12 o                         
   0  10   2        711.17        676.15        24.40 o                         
   1  10   2        436.18        436.08        16.49 o                         
   2  10   2        243.94        240.26        11.56 o                         
   3  10   2        230.00        242.11         8.87 o                         
   4  10   2          3.96          0.25         0.91 o                         
   5  10   2          1.55          1.84         3.25 o                         
   6  10   2         53.47         71.50         7.49 o                         
   7  10   2         58.33         56.69         4.96 o                         
   8  10   2          0.01         -4.50         4.74 o                         
   9  10   2          4.68          7.12         3.83 o                         
  -7  11   2          6.74          5.80         4.23 o                         
  -6  11   2         67.62         80.61         8.40 o                         
  -5  11   2          4.97          8.01         3.75 o                         
  -4  11   2        111.12         99.34         5.73 o                         
  -3  11   2         48.68         48.75         6.14 o                         
  -2  11   2          0.44         -2.60         2.60 o                         
  -1  11   2         73.15         72.71         6.24 o                         
   0  11   2         46.45         41.60         5.81 o                         
   1  11   2          0.32         -1.94         3.33 o                         
   2  11   2          4.27          3.39         3.25 o                         
   3  11   2         39.25         48.45         6.63 o                         
   4  11   2          0.98          3.16         3.57 o                         
   5  11   2          4.23          0.95         3.57 o                         
   6  11   2         25.53         25.56         5.64 o                         
   7  11   2          0.03          0.72         3.57 o                         
  -4  12   2          6.69          6.06         2.22 o                         
  -3  12   2          0.05         -0.34         2.96 o                         
  -2  12   2         35.20         40.59         6.18 o                         
  -1  12   2          8.79          4.23         4.05 o                         
   0  12   2         74.59         89.86         7.30 o                         
   1  12   2          1.37         -2.04         2.68 o                         
   2  12   2        117.37        128.83         8.67 o                         
   3  12   2          2.07          1.36         2.21 o                         
   4  12   2        110.86        112.59         8.57 o                         
 -15   0   3         76.88         61.68         8.13 o                         
 -13   0   3          2.31          2.71         3.39 o                         
 -11   0   3        401.81        406.02        18.98 o                         
  -9   0   3        111.04        169.55        12.20 o                         
  -7   0   3        733.11        721.58        13.31 o                         
  -5   0   3         82.50        106.80         8.08 o                         
  -3   0   3         89.04         46.90         2.84 o                         
  -1   0   3      50813.45      41567.36       562.40 o                         
   1   0   3       1289.70       1491.56        22.69 o                         
   3   0   3       5221.52       5477.00        85.16 o                         
   5   0   3         33.27         48.62         1.82 o                         
   7   0   3         86.02        140.84         3.89 o                         
   9   0   3        488.39        481.90        12.10 o                         
  11   0   3        405.52        387.72        18.30 o                         
  13   0   3        634.48        637.84        26.44 o                         
  15   0   3        292.87        266.39        14.91 o                         
 -16   1   3         60.95         50.54         4.10 o                         
 -15   1   3          8.10         13.16         3.05 o                         
 -14   1   3          1.41          0.81         2.26 o                         
 -13   1   3         81.06         77.81         6.78 o                         
 -12   1   3        606.43        596.35        17.96 o                         
 -11   1   3       1612.78       1639.55        59.31 o                         
 -10   1   3         49.72         46.13         3.48 o                         
  -9   1   3        711.14        765.93        15.65 o                         
  -8   1   3          5.33          9.93         1.34 o                         
  -7   1   3       1005.64       1025.84        14.15 o                         
  -6   1   3        642.68        663.84         9.60 o                         
  -5   1   3        631.91        650.33         8.15 o                         
  -4   1   3        152.75         48.61         1.39 o                         
  -3   1   3        376.19        374.62         5.74 o                         
  -2   1   3         39.50         27.83         1.00 o                         
  -1   1   3       4680.59       4670.87        44.86 o                         
   0   1   3       1891.21       1763.53        16.39 o                         
   1   1   3        788.47        687.46        10.29 o                         
   2   1   3       2210.46       2308.96        25.47 o                         
   3   1   3         11.99          4.07         0.64 o                         
   4   1   3        148.68        178.58         2.51 o                         
   5   1   3        116.06        105.93         2.29 o                         
   6   1   3         12.20          9.25         0.85 o                         
   7   1   3         77.63         83.88         2.53 o                         
   8   1   3          9.48         14.29         1.16 o                         
   9   1   3        220.85        233.98         6.75 o                         
  10   1   3        655.97        606.30        11.27 o                         
  11   1   3         78.96         86.04         4.14 o                         
  12   1   3        705.99        692.55        19.49 o                         
  13   1   3         13.51         11.76         2.87 o                         
  14   1   3        508.20        491.95        20.33 o                         
  15   1   3          8.32          2.03         4.07 o                         
  16   1   3         71.91         85.41        10.85 o                         
 -16   2   3          0.37          2.71         4.74 o                         
 -15   2   3         16.55         14.91         6.10 o                         
 -14   2   3        324.11        324.00        20.33 o                         
 -13   2   3        192.05        180.98        14.23 o                         
 -12   2   3        271.63        301.60        11.17 o                         
 -11   2   3        442.58        424.44         9.89 o                         
 -10   2   3         22.59         25.43         1.93 o                         
  -9   2   3         49.37         43.78         2.33 o                         
  -8   2   3         36.32         30.80         1.91 o                         
  -7   2   3        730.02        756.45         8.68 o                         
  -6   2   3          1.08          4.40         0.68 o                         
  -5   2   3       1191.17       1339.02        14.20 o                         
  -4   2   3        350.66        334.42         4.94 o                         
  -3   2   3         23.21         34.84         1.43 o                         
  -2   2   3        243.28        236.57         3.85 o                         
  -1   2   3       2061.86       2074.61        23.09 o                         
   0   2   3       6530.33       6488.77        87.34 o                         
   1   2   3       1121.08       1124.76        16.47 o                         
   2   2   3       1551.93       1729.31        20.81 o                         
   3   2   3       2879.04       2862.06        31.79 o                         
   4   2   3         89.36         71.84         1.66 o                         
   5   2   3         24.16         28.75         1.31 o                         
   6   2   3        640.13        721.83         8.07 o                         
   7   2   3        512.23        465.40         6.68 o                         
   8   2   3        442.58        456.50         7.01 o                         
   9   2   3          2.50          1.84         1.35 o                         
  10   2   3          9.52         11.40         2.15 o                         
  11   2   3        353.35        357.89        21.69 o                         
  12   2   3          1.57          0.00         3.39 o                         
  13   2   3         12.13         16.95         6.10 o                         
  14   2   3          0.07          1.36         4.74 o                         
  15   2   3          0.13         -4.07         4.07 o                         
 -15   3   3         96.25        119.30        14.91 o                         
 -14   3   3          1.16         -2.71         4.07 o                         
 -13   3   3         54.52         46.77         8.81 o                         
 -12   3   3         84.69         68.77        13.90 o                         
 -11   3   3       1021.66       1091.42        65.75 o                         
 -10   3   3         29.70         21.43         3.34 o                         
  -9   3   3        238.10        221.51        10.51 o                         
  -8   3   3         62.90         64.17         3.07 o                         
  -7   3   3       3560.02       3661.19        43.98 o                         
  -6   3   3       1581.70       1710.00        19.07 o                         
  -5   3   3        772.76        716.95         9.77 o                         
  -4   3   3        467.35        528.11         6.88 o                         
  -3   3   3         23.58         53.20         4.41 o                         
  -2   3   3        244.69        229.37         3.77 o                         
  -1   3   3        318.78        285.38         4.02 o                         
   0   3   3        509.29        485.87         7.16 o                         
   1   3   3       3146.14       3563.88        41.35 o                         
   2   3   3        567.74        583.38        11.49 o                         
   3   3   3       5106.55       5176.43        59.99 o                         
   4   3   3        171.46        149.51         4.10 o                         
   5   3   3        155.80        217.45         5.32 o                         
   6   3   3         52.50         41.38         5.57 o                         
   7   3   3        129.31        130.92         4.26 o                         
   8   3   3        746.72        751.27        18.50 o                         
   9   3   3        339.30        364.73        22.54 o                         
  10   3   3        157.21        168.77         9.82 o                         
  11   3   3         10.24         12.54         3.83 o                         
  12   3   3         42.93         61.68        10.17 o                         
  13   3   3          5.60          5.42         5.42 o                         
  14   3   3         13.00          9.49         6.10 o                         
  15   3   3         75.71         75.24        12.20 o                         
 -15   4   3         47.36         67.10        12.20 o                         
 -14   4   3         32.34         36.60         9.49 o                         
 -13   4   3         14.00         20.33         4.88 o                         
 -12   4   3         50.72         50.09        13.56 o                         
 -11   4   3         70.67         56.98         6.18 o                         
 -10   4   3        299.46        292.04         7.77 o                         
  -9   4   3         15.85         19.08         2.38 o                         
  -8   4   3        745.38        758.51        20.55 o                         
  -7   4   3        179.52        189.60         4.85 o                         
  -6   4   3        146.29        173.24         6.67 o                         
  -5   4   3       2712.56       2940.52        31.57 o                         
  -4   4   3        465.65        495.31         8.59 o                         
  -3   4   3       3394.26       3612.57        40.40 o                         
  -2   4   3       1489.49       1583.28        17.31 o                         
  -1   4   3         40.02         50.71         1.78 o                         
   0   4   3        895.54        856.26        13.19 o                         
   1   4   3         47.34         58.29         2.50 o                         
   2   4   3         25.66         34.20         1.76 o                         
   3   4   3       2455.47       2480.42        32.55 o                         
   4   4   3      10423.82      10856.90       136.96 o                         
   5   4   3       1113.75       1120.02        16.72 o                         
   6   4   3       5974.90       5974.71        77.04 o                         
   7   4   3        320.35        326.78         7.35 o                         
   8   4   3        276.40        280.10         7.43 o                         
   9   4   3         20.83         16.03         2.25 o                         
  10   4   3        568.88        560.55        15.53 o                         
  11   4   3         20.08         11.52         4.74 o                         
  12   4   3          3.30          5.63         6.10 o                         
  13   4   3         12.58          2.71         5.42 o                         
  14   4   3        157.11        151.16        17.62 o                         
  15   4   3         34.94         18.30         7.46 o                         
 -15   5   3          1.40         -3.73         3.83 o                         
 -14   5   3         84.46         93.35         9.26 o                         
 -13   5   3         20.26         17.49         5.76 o                         
 -12   5   3         16.64         16.48         5.08 o                         
 -11   5   3        342.60        279.72        18.98 o                         
 -10   5   3        325.25        304.99         9.09 o                         
  -9   5   3          7.40         12.21         2.46 o                         
  -8   5   3         11.44          3.34         1.44 o                         
  -7   5   3         95.58        115.20         4.90 o                         
  -6   5   3        738.99        752.63        12.67 o                         
  -5   5   3          0.40          1.95         0.72 o                         
  -4   5   3        381.52        342.50         5.74 o                         
  -3   5   3        227.08        243.12         4.35 o                         
  -2   5   3        543.46        572.32         6.86 o                         
  -1   5   3        299.97        343.93         6.12 o                         
   0   5   3        134.53        119.66         3.70 o                         
   1   5   3       1715.92       1758.63        19.23 o                         
   2   5   3       1018.03       1127.59        13.77 o                         
   3   5   3         29.29         32.24         1.68 o                         
   4   5   3        445.54        437.21        10.13 o                         
   5   5   3         23.50         23.70         2.33 o                         
   6   5   3         45.32         32.54         2.55 o                         
   7   5   3       2259.88       2242.87        34.56 o                         
   8   5   3        580.14        605.52        20.74 o                         
   9   5   3        516.56        516.05        11.90 o                         
  10   5   3        132.55        136.51         5.66 o                         
  11   5   3         93.29         74.49         7.00 o                         
  12   5   3         36.67         36.88        16.95 o                         
  13   5   3         89.15         74.42         8.11 o                         
  14   5   3        157.09        128.41        10.59 o                         
 -14   6   3         40.50         51.59         8.81 o                         
 -13   6   3         15.85         11.66         6.10 o                         
 -12   6   3         55.23         59.62        18.98 o                         
 -11   6   3        151.64        141.38         8.24 o                         
 -10   6   3        118.97        106.16         6.07 o                         
  -9   6   3         81.63         68.06         5.28 o                         
  -8   6   3        392.74        332.27         8.37 o                         
  -7   6   3        323.20        313.15         7.44 o                         
  -6   6   3         53.86         44.34         3.08 o                         
  -5   6   3        656.21        616.15         8.78 o                         
  -4   6   3          1.17          0.77         0.83 o                         
  -3   6   3        864.42        780.08        10.32 o                         
  -2   6   3       1530.16       1557.76        20.08 o                         
  -1   6   3        785.61        873.59        14.22 o                         
   0   6   3        189.35        184.34         5.05 o                         
   1   6   3        139.56        150.64         5.00 o                         
   2   6   3         25.17         30.25         1.50 o                         
   3   6   3         29.72         24.33         1.58 o                         
   4   6   3        478.50        450.61         6.98 o                         
   5   6   3         74.71         62.21         3.77 o                         
   6   6   3        979.45       1019.91        17.95 o                         
   7   6   3         68.67         65.58         4.06 o                         
   8   6   3        733.03        696.92        16.90 o                         
   9   6   3        580.58        621.09        15.36 o                         
  10   6   3        173.70        183.12         7.36 o                         
  11   6   3        228.22        230.76        12.05 o                         
  12   6   3          8.14          5.69         6.10 o                         
  13   6   3         41.16         40.64         6.51 o                         
  14   6   3          6.04         -0.47         3.75 o                         
 -13   7   3          0.17          0.80         5.08 o                         
 -12   7   3         52.94         50.53         5.18 o                         
 -11   7   3          9.38          7.58         2.65 o                         
 -10   7   3        139.51        133.93        13.51 o                         
  -9   7   3         45.17         38.57         4.81 o                         
  -8   7   3         12.20         12.86         2.44 o                         
  -7   7   3         36.27         32.29         5.09 o                         
  -6   7   3        269.99        240.62         7.60 o                         
  -5   7   3         92.24         88.72         3.95 o                         
  -4   7   3       2432.15       2448.20        30.68 o                         
  -3   7   3         24.27         38.23         2.11 o                         
  -2   7   3         69.98         43.77         3.34 o                         
  -1   7   3        470.11        492.11        11.05 o                         
   0   7   3        163.06        178.70         4.69 o                         
   1   7   3        553.46        524.15        10.67 o                         
   2   7   3         28.95         23.18         1.95 o                         
   3   7   3        151.20        160.92         4.10 o                         
   4   7   3        512.03        496.84         8.29 o                         
   5   7   3       2049.45       1967.78        34.23 o                         
   6   7   3       1636.48       1528.46        32.19 o                         
   7   7   3         39.12         35.45         3.55 o                         
   8   7   3          9.08          3.34         3.98 o                         
   9   7   3         63.86         54.30         4.84 o                         
  10   7   3         37.58         31.22         5.44 o                         
  11   7   3          8.66          4.79         2.46 o                         
  12   7   3         33.19         46.01         7.12 o                         
  13   7   3         44.17         51.70         8.81 o                         
 -12   8   3         66.15         76.09         6.51 o                         
 -11   8   3         12.08          4.55         3.25 o                         
 -10   8   3         48.66         49.07         5.50 o                         
  -9   8   3          1.63         -2.71         4.74 o                         
  -8   8   3        327.36        309.43         9.61 o                         
  -7   8   3        224.38        239.13         8.29 o                         
  -6   8   3         88.96         89.08         5.28 o                         
  -5   8   3        267.52        255.57         5.30 o                         
  -4   8   3        201.37        198.86         5.40 o                         
  -3   8   3        122.93        110.25         5.10 o                         
  -2   8   3        122.64        120.44         5.31 o                         
  -1   8   3        416.78        405.89        10.09 o                         
   0   8   3         32.30         26.90         3.20 o                         
   1   8   3          7.65          7.47         1.96 o                         
   2   8   3        921.79        926.47        18.35 o                         
   3   8   3        113.17        119.02         3.35 o                         
   4   8   3        624.81        609.72        10.48 o                         
   5   8   3        450.51        468.77        12.68 o                         
   6   8   3        199.41        202.34         7.78 o                         
   7   8   3        107.65        113.21         6.82 o                         
   8   8   3        148.46        138.89         8.38 o                         
   9   8   3        239.74        255.36        10.99 o                         
  10   8   3          2.81          4.90         3.09 o                         
  11   8   3          5.47          8.81         3.25 o                         
  12   8   3         24.57         34.51        15.93 o                         
 -11   9   3        177.84        196.87        20.33 o                         
 -10   9   3         13.52          3.97         3.25 o                         
  -9   9   3        120.15        122.91         9.49 o                         
  -8   9   3         25.41         20.84         6.03 o                         
  -7   9   3        264.50        255.54        12.78 o                         
  -6   9   3        140.72        143.06         8.48 o                         
  -5   9   3        179.10        188.99         5.10 o                         
  -4   9   3        227.14        225.30         6.73 o                         
  -3   9   3          1.51          1.85         1.88 o                         
  -2   9   3         64.96         60.65         6.79 o                         
  -1   9   3        191.40        173.24        23.72 o                         
   0   9   3         27.17         34.95         5.02 o                         
   1   9   3        926.26        922.16        26.79 o                         
   2   9   3        246.60        246.44         7.82 o                         
   3   9   3         24.26         28.01         3.26 o                         
   4   9   3         37.65         31.74         3.26 o                         
   5   9   3         73.85         59.38         6.33 o                         
   6   9   3          0.71          3.58         3.08 o                         
   7   9   3        149.36        151.52        15.26 o                         
   8   9   3         23.41         20.91         4.05 o                         
   9   9   3         15.68         15.86         5.76 o                         
  10   9   3         10.58          8.54         4.74 o                         
  -9  10   3          0.37         -2.88         2.88 o                         
  -8  10   3         14.24         16.41         3.68 o                         
  -7  10   3         19.70         19.50         5.13 o                         
  -6  10   3         42.46         37.46         6.10 o                         
  -5  10   3          6.91          2.71         3.25 o                         
  -4  10   3        134.61        139.27         6.92 o                         
  -3  10   3         11.43         10.52         2.28 o                         
  -2  10   3         73.84         72.65         7.33 o                         
  -1  10   3         29.54         29.50         6.10 o                         
   0  10   3          3.70         -1.67         3.09 o                         
   1  10   3        114.38        117.28         9.07 o                         
   2  10   3          5.57          6.17         2.46 o                         
   3  10   3         99.72        102.44         6.38 o                         
   4  10   3        229.98        226.54         5.82 o                         
   5  10   3         82.33         72.02         7.49 o                         
   6  10   3        115.37        124.50        10.25 o                         
   7  10   3         44.91         48.25         4.75 o                         
   8  10   3         58.43         67.29         8.47 o                         
   9  10   3          0.16         -1.51         3.09 o                         
  -7  11   3         46.85         61.67         7.77 o                         
  -6  11   3         11.11         15.22         4.72 o                         
  -5  11   3          1.57          1.67         3.57 o                         
  -4  11   3        125.21        124.39         6.64 o                         
  -3  11   3         21.30         19.23         4.51 o                         
  -2  11   3        139.54        132.91         7.95 o                         
  -1  11   3         10.36          5.02         3.26 o                         
   0  11   3        316.66        315.87        14.38 o                         
   1  11   3         47.50         42.97         6.23 o                         
   2  11   3         55.61         66.50         7.80 o                         
   3  11   3         71.12         74.74         5.63 o                         
   4  11   3          2.35          4.87         3.75 o                         
   5  11   3         77.70         90.91         8.96 o                         
   6  11   3          5.41          2.87         4.05 o                         
   7  11   3         17.95         16.58         5.02 o                         
  -3  12   3         72.27         83.84        18.64 o                         
  -2  12   3         25.99         26.31         5.37 o                         
  -1  12   3         89.14         81.56         6.98 o                         
   0  12   3         18.66         24.83         4.42 o                         
   1  12   3        158.02        156.84         9.62 o                         
   2  12   3          4.67          3.81         5.08 o                         
   3  12   3         59.94         50.25         5.84 o                         
 -16   0   4          2.20          2.03         3.39 o                         
 -14   0   4        118.40        121.33        12.20 o                         
 -12   0   4       2401.39       2383.92        79.98 o                         
 -10   0   4       4502.69       4613.98       145.73 o                         
  -8   0   4        964.08        892.84        18.45 o                         
  -6   0   4          0.25          4.51         1.54 o                         
  -4   0   4         19.27          8.98         1.48 o                         
  -2   0   4         66.17         55.44         1.82 o                         
   0   0   4        371.27        298.42         5.73 o                         
   2   0   4      17532.89      15639.85       318.88 o                         
   4   0   4       2834.41       2878.46        45.54 o                         
   6   0   4        503.65        488.38         8.52 o                         
   8   0   4        903.80        955.70        20.44 o                         
  10   0   4        278.41        291.31        11.19 o                         
  12   0   4          3.69          6.78         3.39 o                         
  14   0   4         27.56         21.01         5.42 o                         
 -16   1   4         58.42         47.28         4.62 o                         
 -15   1   4          0.01          0.75         2.12 o                         
 -14   1   4          0.98          1.63         2.26 o                         
 -13   1   4        194.77        201.48         9.26 o                         
 -12   1   4        113.79        117.71         7.14 o                         
 -11   1   4         79.49         64.48         5.37 o                         
 -10   1   4        196.90        190.76         6.73 o                         
  -9   1   4       5430.71       5344.06        82.41 o                         
  -8   1   4          9.63         10.92         1.50 o                         
  -7   1   4       1149.62       1179.06        18.45 o                         
  -6   1   4        551.17        577.64         8.73 o                         
  -5   1   4       1166.03       1179.85        13.22 o                         
  -4   1   4       4164.35       4194.00        43.14 o                         
  -3   1   4          0.48          1.38         0.43 o                         
  -2   1   4        146.09        105.85         2.15 o                         
  -1   1   4         21.22          8.42         0.70 o                         
   0   1   4        757.57        806.36         8.38 o                         
   1   1   4       3526.88       3588.25        40.85 o                         
   2   1   4       3337.09       3582.70        45.12 o                         
   3   1   4       5641.76       5858.55        57.01 o                         
   4   1   4        763.46        817.17         9.90 o                         
   5   1   4        259.42        244.44         4.18 o                         
   6   1   4        363.94        369.68         5.89 o                         
   7   1   4         34.83         37.27         1.77 o                         
   8   1   4        805.04        773.83        11.08 o                         
   9   1   4         10.86          8.43         1.30 o                         
  10   1   4        433.55        424.58         8.73 o                         
  11   1   4          7.96          3.24         1.56 o                         
  12   1   4        599.20        619.22        23.39 o                         
  13   1   4          8.99         11.12         2.71 o                         
  14   1   4        672.28        636.62        18.08 o                         
  15   1   4          2.94          6.78         4.74 o                         
 -16   2   4         10.16          8.81         6.10 o                         
 -15   2   4        135.18        193.18        18.30 o                         
 -14   2   4        256.31        274.52        18.30 o                         
 -13   2   4         16.72         22.75         3.75 o                         
 -12   2   4         81.08         76.51         3.76 o                         
 -11   2   4         40.83         47.66         3.14 o                         
 -10   2   4         33.07         32.29         2.64 o                         
  -9   2   4        266.93        257.93         6.95 o                         
  -8   2   4        172.85        159.69         4.24 o                         
  -7   2   4        377.59        392.29         5.49 o                         
  -6   2   4         16.97         20.00         1.19 o                         
  -5   2   4        207.14        229.80         3.96 o                         
  -4   2   4        299.20        369.23         5.46 o                         
  -3   2   4       3303.29       3439.32        35.75 o                         
  -2   2   4         50.14         39.43         1.40 o                         
  -1   2   4        954.23        874.89         9.47 o                         
   0   2   4       1010.86       1006.84        10.33 o                         
   1   2   4       2908.43       3034.90        35.37 o                         
   2   2   4        352.29        407.26         5.97 o                         
   3   2   4        206.95        206.44         3.58 o                         
   4   2   4        190.81        212.13         3.52 o                         
   5   2   4         96.83        102.48         1.98 o                         
   6   2   4         68.36         71.12         1.51 o                         
   7   2   4         91.60        115.52         4.70 o                         
   8   2   4        387.20        402.54         6.58 o                         
   9   2   4         19.75         28.19         1.55 o                         
  10   2   4        143.46        144.78         3.64 o                         
  11   2   4        651.98        687.04        22.51 o                         
  12   2   4         41.71         38.90         7.46 o                         
  13   2   4         64.11         65.07        10.17 o                         
  14   2   4         43.15         37.96         8.13 o                         
  15   2   4        168.53        192.50        18.30 o                         
 -15   3   4         45.60         44.74         9.49 o                         
 -14   3   4        399.88        384.33        23.72 o                         
 -13   3   4         54.98         64.39        10.85 o                         
 -12   3   4         89.26         82.08         7.14 o                         
 -11   3   4        280.37        276.47        11.56 o                         
 -10   3   4        708.76        683.01        20.46 o                         
  -9   3   4        249.17        269.72         5.66 o                         
  -8   3   4        384.00        385.26         6.58 o                         
  -7   3   4        872.94       1016.18        13.66 o                         
  -6   3   4         27.37         36.82         1.59 o                         
  -5   3   4       3446.82       3735.77        41.96 o                         
  -4   3   4          3.99          1.56         0.66 o                         
  -3   3   4        172.30        167.87         4.44 o                         
  -2   3   4          2.01          7.86         0.89 o                         
  -1   3   4        396.56        460.61         6.19 o                         
   0   3   4         24.85         66.90         1.60 o                         
   1   3   4       1194.87       1205.06        14.09 o                         
   2   3   4       1334.84       1237.20        15.69 o                         
   3   3   4       2282.92       2582.35        37.07 o                         
   4   3   4          8.83         13.13         1.47 o                         
   5   3   4        752.26        724.03        10.05 o                         
   6   3   4        157.09        159.05         4.47 o                         
   7   3   4         76.88         77.03         2.69 o                         
   8   3   4          1.24          2.61         1.80 o                         
   9   3   4         68.53         58.55         4.88 o                         
  10   3   4         34.28         34.11         5.27 o                         
  11   3   4        229.87        214.58        11.74 o                         
  12   3   4        118.56        120.65        13.56 o                         
  13   3   4        190.53        177.59        16.95 o                         
  14   3   4         82.19         62.36        10.85 o                         
  15   3   4         14.47         23.05         7.46 o                         
 -15   4   4         27.18         38.64         9.49 o                         
 -14   4   4        161.87        187.76        18.98 o                         
 -13   4   4        289.72        293.31        15.25 o                         
 -12   4   4         34.83         35.65         5.37 o                         
 -11   4   4        133.45        107.77        13.56 o                         
 -10   4   4          1.12          1.41         1.77 o                         
  -9   4   4          1.12          3.52         1.49 o                         
  -8   4   4          1.18          1.85         1.42 o                         
  -7   4   4         18.07          9.37         1.79 o                         
  -6   4   4         46.40         54.97         2.04 o                         
  -5   4   4        721.17        743.44        10.04 o                         
  -4   4   4        277.99        263.74         4.62 o                         
  -3   4   4        220.06        177.48         3.56 o                         
  -2   4   4        597.52        600.71         7.11 o                         
  -1   4   4       1970.41       1867.25        32.49 o                         
   0   4   4       1713.52       1774.43        21.26 o                         
   1   4   4       7519.68       7582.02        95.00 o                         
   2   4   4        392.81        441.07         7.83 o                         
   3   4   4       2068.38       2078.33        25.53 o                         
   4   4   4       2010.25       2083.39        25.62 o                         
   5   4   4        213.74        197.47         4.86 o                         
   6   4   4        104.63        115.75         4.00 o                         
   7   4   4         18.13         18.70         1.99 o                         
   8   4   4         96.86         91.40         5.15 o                         
   9   4   4        652.27        631.05        12.78 o                         
  10   4   4        784.01        748.98        19.00 o                         
  11   4   4        400.14        412.30        15.62 o                         
  12   4   4         17.26         15.39         4.05 o                         
  13   4   4        145.58        154.54        16.95 o                         
  14   4   4          3.28          2.03         5.42 o                         
  15   4   4         17.10         14.91         7.46 o                         
 -14   5   4        224.40        217.89        13.16 o                         
 -13   5   4         75.42         90.88        10.51 o                         
 -12   5   4         18.28         23.39         6.10 o                         
 -11   5   4          0.61         -1.22         1.22 o                         
 -10   5   4         22.04         22.40         3.84 o                         
  -9   5   4         24.68         16.75         2.68 o                         
  -8   5   4         67.95         62.53         4.04 o                         
  -7   5   4         40.08         36.72         2.88 o                         
  -6   5   4        394.05        372.90         6.15 o                         
  -5   5   4       1194.61       1277.61        18.41 o                         
  -4   5   4         48.66         60.26         2.33 o                         
  -3   5   4        243.80        248.27         4.15 o                         
  -2   5   4       7228.48       7556.37        73.24 o                         
  -1   5   4         17.25         18.70         1.64 o                         
   0   5   4       1536.04       1515.67        22.69 o                         
   1   5   4        585.30        618.41         7.92 o                         
   2   5   4          2.12         10.66         1.08 o                         
   3   5   4         96.59        129.23         3.19 o                         
   4   5   4         41.66         36.68         1.56 o                         
   5   5   4       1578.89       1538.10        24.35 o                         
   6   5   4         52.08         51.63         4.26 o                         
   7   5   4       3090.52       2960.67        44.02 o                         
   8   5   4       1533.84       1600.01        28.58 o                         
   9   5   4        111.42        114.73         5.20 o                         
  10   5   4         12.28          8.29         1.74 o                         
  11   5   4         18.32         20.84         4.23 o                         
  12   5   4         77.71         77.28         8.11 o                         
  13   5   4         13.56          6.35         5.76 o                         
  14   5   4        144.62        174.20        12.53 o                         
 -14   6   4         11.05          8.52         5.02 o                         
 -13   6   4          1.28         -2.76         5.08 o                         
 -12   6   4         14.39         15.25         4.79 o                         
 -11   6   4         42.04         36.93         3.72 o                         
 -10   6   4          0.98          0.29         1.97 o                         
  -9   6   4        222.22        190.96        14.65 o                         
  -8   6   4         61.85         80.96         4.91 o                         
  -7   6   4         85.76         79.45         4.42 o                         
  -6   6   4        379.35        377.70         8.83 o                         
  -5   6   4         16.05         12.52         1.44 o                         
  -4   6   4        257.94        259.71         5.58 o                         
  -3   6   4         14.63         28.03         1.86 o                         
  -2   6   4         10.27          7.83         1.35 o                         
  -1   6   4       2178.93       2328.90        31.20 o                         
   0   6   4         38.23         41.29         2.73 o                         
   1   6   4        175.28        184.81         4.07 o                         
   2   6   4         93.46         93.58         3.41 o                         
   3   6   4        163.17        165.55         3.93 o                         
   4   6   4       2122.37       2076.28        26.05 o                         
   5   6   4        844.16        829.29        15.43 o                         
   6   6   4       3766.36       3776.65        55.27 o                         
   7   6   4       2426.37       2365.26        36.50 o                         
   8   6   4       1632.01       1665.45        33.84 o                         
   9   6   4        317.71        331.23        11.45 o                         
  10   6   4        215.91        207.54         7.78 o                         
  11   6   4         60.52         51.74         8.47 o                         
  12   6   4         24.98         22.94         5.02 o                         
  13   6   4         21.15         23.87         5.37 o                         
 -13   7   4         18.90         25.34         6.18 o                         
 -12   7   4         35.68         41.05         4.20 o                         
 -11   7   4         67.26         62.02         5.19 o                         
 -10   7   4          0.44          0.82         2.35 o                         
  -9   7   4        354.12        308.74        16.85 o                         
  -8   7   4         28.66         19.74         3.35 o                         
  -7   7   4        237.70        221.19         8.34 o                         
  -6   7   4         34.85         28.73         3.63 o                         
  -5   7   4         71.22         58.78         2.56 o                         
  -4   7   4        780.71        820.33        12.87 o                         
  -3   7   4         82.05         77.05         3.23 o                         
  -2   7   4        394.74        392.94         9.69 o                         
  -1   7   4        218.94        204.10         5.51 o                         
   0   7   4        228.56        236.41         6.00 o                         
   1   7   4         34.00         36.95         2.92 o                         
   2   7   4        288.92        298.04         5.46 o                         
   3   7   4       1134.48       1169.33        16.09 o                         
   4   7   4        476.88        469.62         8.09 o                         
   5   7   4        278.54        261.79         7.82 o                         
   6   7   4         50.86         48.62         4.21 o                         
   7   7   4         64.44         61.68         4.55 o                         
   8   7   4         15.32         16.26         3.16 o                         
   9   7   4        465.83        485.85        13.77 o                         
  10   7   4        333.87        304.63        10.27 o                         
  11   7   4        230.77        222.70         8.63 o                         
  12   7   4          6.56          1.96         4.23 o                         
  13   7   4         56.34         67.40         9.15 o                         
 -12   8   4        160.70        180.98         9.53 o                         
 -11   8   4         16.09          9.36         6.10 o                         
 -10   8   4         26.05         22.09         4.23 o                         
  -9   8   4          0.53         -2.60         2.60 o                         
  -8   8   4        225.90        230.21         9.48 o                         
  -7   8   4        147.83        136.58         6.88 o                         
  -6   8   4        506.32        478.33        13.26 o                         
  -5   8   4        556.70        558.06        10.20 o                         
  -4   8   4         73.31         67.82         4.29 o                         
  -3   8   4        140.06        130.98         6.85 o                         
  -2   8   4         72.38         67.00         4.31 o                         
  -1   8   4         99.73        100.54         5.32 o                         
   0   8   4        302.16        314.93        12.24 o                         
   1   8   4         62.70         69.91         4.42 o                         
   2   8   4         32.19         31.77         3.52 o                         
   3   8   4       1175.43       1150.58        18.68 o                         
   4   8   4        194.19        189.78         4.44 o                         
   5   8   4        366.43        386.56        11.16 o                         
   6   8   4        269.13        274.21         9.59 o                         
   7   8   4         11.92         10.70         3.23 o                         
   8   8   4         22.44         42.32         5.02 o                         
   9   8   4          6.69          0.34         2.88 o                         
  10   8   4         70.27         53.13         5.69 o                         
  11   8   4          0.14         -1.36         2.35 o                         
  12   8   4        115.14        107.77        12.88 o                         
 -11   9   4          8.10         14.98         6.44 o                         
 -10   9   4          0.13         -3.73         8.47 o                         
  -9   9   4         11.26          3.58         3.25 o                         
  -8   9   4         19.32         16.72         3.63 o                         
  -7   9   4          0.77          0.91         2.28 o                         
  -6   9   4         17.80         22.22         4.83 o                         
  -5   9   4        132.67        136.43         8.10 o                         
  -4   9   4        146.45        139.44         6.44 o                         
  -3   9   4         46.32         43.82         4.28 o                         
  -2   9   4        471.39        459.30        13.07 o                         
  -1   9   4          2.77          1.91         2.60 o                         
   0   9   4         22.25         23.90         4.31 o                         
   1   9   4        298.86        300.25        12.52 o                         
   2   9   4         71.11         55.91         4.20 o                         
   3   9   4          7.48          2.74         2.06 o                         
   4   9   4          9.53          7.22         1.74 o                         
   5   9   4         86.23         87.61         5.50 o                         
   6   9   4         17.03         25.32         3.68 o                         
   7   9   4        114.92        115.73         7.16 o                         
   8   9   4        217.95        215.15        10.30 o                         
   9   9   4         11.38         16.19         4.05 o                         
  10   9   4          0.66          0.00         2.76 o                         
  -9  10   4         28.12         29.65         5.42 o                         
  -8  10   4         56.23         53.12         5.97 o                         
  -7  10   4         28.04         31.36         5.52 o                         
  -6  10   4         54.32         56.80        11.52 o                         
  -5  10   4         61.82         61.95         4.35 o                         
  -4  10   4         52.88         53.96         4.01 o                         
  -3  10   4        199.31        212.27         8.72 o                         
  -2  10   4         10.54          8.94         3.75 o                         
  -1  10   4        209.86        213.15        11.47 o                         
   0  10   4        247.50        226.34        20.00 o                         
   1  10   4          5.27          4.84         4.07 o                         
   2  10   4         14.96         11.11         2.85 o                         
   3  10   4         42.00         47.40         4.55 o                         
   4  10   4          0.04          0.94         1.66 o                         
   5  10   4          7.38          4.20         4.41 o                         
   6  10   4         18.70         16.88         4.72 o                         
   7  10   4          1.42          0.74         2.54 o                         
   8  10   4          3.26          1.72         3.09 o                         
   9  10   4         55.72         54.93         7.12 o                         
  -7  11   4         52.20         59.79         7.49 o                         
  -6  11   4         18.95         23.33         5.52 o                         
  -5  11   4         69.80         61.20         5.96 o                         
  -4  11   4        169.21        174.95         9.57 o                         
  -3  11   4         10.66         11.35         6.19 o                         
  -2  11   4         84.92         79.21         8.11 o                         
  -1  11   4         72.09         67.48         7.81 o                         
   0  11   4          2.79          0.63         3.09 o                         
   1  11   4         10.03         10.45         4.05 o                         
   2  11   4         85.87         96.50         8.63 o                         
   3  11   4        451.41        482.52        14.09 o                         
   4  11   4          3.56          1.49         3.57 o                         
   5  11   4        103.12        109.51         9.90 o                         
   6  11   4          9.22          9.06         4.74 o                         
  -3  12   4          4.92          5.25         3.49 o                         
  -2  12   4         91.64         90.92         7.15 o                         
  -1  12   4          0.79          1.02         2.80 o                         
   0  12   4          0.02          2.89         3.57 o                         
   1  12   4          3.63          8.33         4.05 o                         
   2  12   4         77.17         78.37         7.98 o                         
 -15   0   5         95.34        101.67        10.85 o                         
 -13   0   5        765.74        837.12        34.57 o                         
 -11   0   5       1860.43       1960.28        67.78 o                         
  -9   0   5        173.45        143.70        10.17 o                         
  -7   0   5        242.73        269.13        13.60 o                         
  -5   0   5       1448.27       1763.04        33.86 o                         
  -3   0   5       1371.86       1659.21        21.68 o                         
  -1   0   5       5986.75       6384.02        95.96 o                         
   1   0   5       8821.88       9000.62       120.19 o                         
   3   0   5        531.41        540.36        11.06 o                         
   5   0   5        226.90        248.62         5.51 o                         
   7   0   5         10.46         16.93         1.59 o                         
   9   0   5         50.87         53.09         5.02 o                         
  11   0   5         15.28         12.20         4.07 o                         
  13   0   5        972.68       1032.33        39.31 o                         
  15   0   5         56.37         74.56         8.81 o                         
 -16   1   5         92.98        103.43         9.83 o                         
 -15   1   5        150.44        145.73         8.40 o                         
 -14   1   5        115.35        114.35        16.61 o                         
 -13   1   5        194.24        194.96         9.44 o                         
 -12   1   5        312.80        280.97        11.38 o                         
 -11   1   5        548.39        546.80        17.17 o                         
 -10   1   5        244.35        244.02        28.47 o                         
  -9   1   5          0.30          1.69         1.36 o                         
  -8   1   5         77.59         69.59         3.42 o                         
  -7   1   5       1375.44       1298.71        17.09 o                         
  -6   1   5         39.32         54.19         1.35 o                         
  -5   1   5       5284.38       5851.95        59.48 o                         
  -4   1   5         46.07         64.94         1.96 o                         
  -3   1   5       3112.93       3260.78        38.39 o                         
  -2   1   5        295.37        223.01         3.21 o                         
  -1   1   5          0.02          0.21         0.39 o                         
   0   1   5          7.09          6.77         0.53 o                         
   1   1   5       1297.05       1387.49        15.64 o                         
   2   1   5       1786.95       1648.90        20.58 o                         
   3   1   5         14.19         23.19         0.87 o                         
   4   1   5          0.11          0.75         0.39 o                         
   5   1   5         25.71         15.24         0.86 o                         
   6   1   5          0.41          1.01         0.63 o                         
   7   1   5        458.14        402.96         6.58 o                         
   8   1   5        115.79        122.17         3.31 o                         
   9   1   5        223.50        217.20         9.14 o                         
  10   1   5         69.69         72.88         4.08 o                         
  11   1   5         36.24         43.63         4.72 o                         
  12   1   5         99.54        102.28         6.51 o                         
  13   1   5          1.81         -0.42         2.37 o                         
  14   1   5        231.50        235.26         9.40 o                         
  15   1   5         86.91        101.00        11.52 o                         
 -15   2   5          9.36          3.39         5.42 o                         
 -14   2   5        255.16        292.03        10.37 o                         
 -13   2   5        381.21        367.10        12.79 o                         
 -12   2   5         74.33         76.74         5.64 o                         
 -11   2   5          0.09          1.55         1.67 o                         
 -10   2   5       1138.89       1105.66        19.99 o                         
  -9   2   5          2.52          5.19         1.54 o                         
  -8   2   5       2572.78       2752.92        55.59 o                         
  -7   2   5         71.47         53.82         3.25 o                         
  -6   2   5       1134.48       1249.78        13.44 o                         
  -5   2   5          2.89         15.04         0.98 o                         
  -4   2   5         14.16          8.94         0.77 o                         
  -3   2   5        243.83        324.74         4.91 o                         
  -2   2   5        590.07        598.31         9.03 o                         
  -1   2   5         42.00         32.50         1.24 o                         
   0   2   5        117.05        129.67         2.57 o                         
   1   2   5       8440.17       8140.70       101.42 o                         
   2   2   5         19.46         16.33         0.82 o                         
   3   2   5       7029.77       7155.37        82.52 o                         
   4   2   5         90.87         69.18         1.80 o                         
   5   2   5        874.37        843.47         9.44 o                         
   6   2   5        453.25        453.91         5.63 o                         
   7   2   5         95.50         93.66         3.55 o                         
   8   2   5        210.51        195.03         4.05 o                         
   9   2   5        320.02        337.12         6.11 o                         
  10   2   5         65.52         62.49         2.99 o                         
  11   2   5        622.04        597.57        11.69 o                         
  12   2   5        715.42        756.37        25.42 o                         
  13   2   5        373.29        451.43        24.40 o                         
  14   2   5          1.98          3.39         4.74 o                         
  15   2   5         58.50         68.46        10.85 o                         
 -15   3   5        182.67        157.26        17.62 o                         
 -14   3   5         33.47         39.31         8.81 o                         
 -13   3   5         35.14         32.54         8.13 o                         
 -12   3   5        232.68        242.95        11.38 o                         
 -11   3   5          2.91          1.04         0.90 o                         
 -10   3   5         81.02         80.44         3.34 o                         
  -9   3   5        689.92        725.83        11.10 o                         
  -8   3   5         44.29         46.61         2.27 o                         
  -7   3   5        414.10        397.30         6.11 o                         
  -6   3   5       1153.89       1206.83        15.22 o                         
  -5   3   5        145.00        134.74         3.10 o                         
  -4   3   5         24.88         35.71         1.34 o                         
  -3   3   5        288.64        287.26         4.30 o                         
  -2   3   5        234.65        283.91         4.72 o                         
  -1   3   5        436.80        443.38         5.76 o                         
   0   3   5      10823.82      11549.48       131.77 o                         
   1   3   5         17.68         20.17         1.29 o                         
   2   3   5       2983.75       3129.01        34.87 o                         
   3   3   5       3616.47       3498.32        45.16 o                         
   4   3   5        550.38        555.91         8.14 o                         
   5   3   5       2384.44       2602.22        29.76 o                         
   6   3   5          0.53          0.21         0.63 o                         
   7   3   5        434.84        451.89        10.51 o                         
   8   3   5         23.70         28.81         2.41 o                         
   9   3   5       2173.55       2242.73        44.70 o                         
  10   3   5        189.21        205.28        10.78 o                         
  11   3   5        428.32        438.58        17.23 o                         
  12   3   5          0.81          4.74         4.74 o                         
  13   3   5         29.23         33.21         8.13 o                         
  14   3   5         18.57         21.01         7.46 o                         
  15   3   5         26.68         33.21         8.81 o                         
 -15   4   5          0.13         -1.36         5.42 o                         
 -14   4   5         68.39         56.26        10.85 o                         
 -13   4   5         49.55         81.74         9.15 o                         
 -12   4   5        263.63        232.24        27.45 o                         
 -11   4   5        137.70        113.57         9.83 o                         
 -10   4   5        256.28        244.22         8.52 o                         
  -9   4   5       1226.60       1169.51        24.40 o                         
  -8   4   5        136.28        136.39         3.34 o                         
  -7   4   5          0.01          0.21         0.81 o                         
  -6   4   5        775.41        761.91        11.06 o                         
  -5   4   5          0.67         -0.41         0.70 o                         
  -4   4   5         62.60         82.35         2.82 o                         
  -3   4   5        781.77        772.17        10.23 o                         
  -2   4   5        654.79        627.49         7.87 o                         
  -1   4   5         33.14         25.24         2.36 o                         
   0   4   5         29.53         38.94         2.00 o                         
   1   4   5        830.87        889.91        11.06 o                         
   2   4   5       1361.38       1408.37        15.80 o                         
   3   4   5          8.47          9.24         1.12 o                         
   4   4   5       1731.06       1833.81        22.99 o                         
   5   4   5        873.06        918.49        13.74 o                         
   6   4   5       1149.88       1127.22        19.10 o                         
   7   4   5         74.01         65.80         4.50 o                         
   8   4   5        460.04        462.39        12.01 o                         
   9   4   5        341.69        332.78         8.99 o                         
  10   4   5          3.18          3.49         2.19 o                         
  11   4   5        163.55        170.48        20.33 o                         
  12   4   5         58.48         62.77         6.84 o                         
  13   4   5         18.41         29.15         8.13 o                         
  14   4   5          6.24         12.20         6.78 o                         
 -14   5   5        128.16        118.22        14.57 o                         
 -13   5   5         13.76         12.74         4.72 o                         
 -12   5   5         92.69        107.52        12.54 o                         
 -11   5   5          0.12          1.77         1.24 o                         
 -10   5   5        101.98        108.39         5.64 o                         
  -9   5   5        884.75        847.37        19.42 o                         
  -8   5   5        536.02        557.85        13.40 o                         
  -7   5   5         20.65         29.45         1.44 o                         
  -6   5   5         24.41         18.96         1.54 o                         
  -5   5   5        300.54        287.14         6.30 o                         
  -4   5   5        348.88        297.84         8.17 o                         
  -3   5   5         46.85         34.76         2.48 o                         
  -2   5   5       1994.77       2016.53        20.92 o                         
  -1   5   5         11.61          9.09         1.30 o                         
   0   5   5       1031.24       1033.44        16.40 o                         
   1   5   5         13.88         19.35         1.20 o                         
   2   5   5          0.61          0.76         0.64 o                         
   3   5   5        904.33        962.49        17.36 o                         
   4   5   5        471.28        480.24        10.14 o                         
   5   5   5       2053.39       2109.34        26.25 o                         
   6   5   5         14.50         18.27         2.31 o                         
   7   5   5       2016.88       1949.68        41.48 o                         
   8   5   5       1427.85       1377.03        25.22 o                         
   9   5   5         34.48         28.21         2.86 o                         
  10   5   5         54.34         58.68         3.40 o                         
  11   5   5        120.77        125.48         9.44 o                         
  12   5   5         12.98         10.28         4.00 o                         
  13   5   5         13.90         12.83         7.46 o                         
  14   5   5         13.12          7.83         7.46 o                         
 -14   6   5          4.45          4.07         4.23 o                         
 -13   6   5          0.12          2.71         3.83 o                         
 -12   6   5          0.47         -1.49         4.07 o                         
 -11   6   5        154.81        167.38         7.33 o                         
 -10   6   5          8.34         -0.21         2.29 o                         
  -9   6   5        154.02        143.51         7.04 o                         
  -8   6   5         13.84         12.29         4.17 o                         
  -7   6   5          0.05         -0.82         1.64 o                         
  -6   6   5         76.38         68.65         2.57 o                         
  -5   6   5        541.86        515.59         8.53 o                         
  -4   6   5         63.67         80.33         3.15 o                         
  -3   6   5       2281.83       2286.91        30.82 o                         
  -2   6   5        100.44        103.23         3.79 o                         
  -1   6   5        443.00        410.83         8.25 o                         
   0   6   5        143.83        144.00         4.32 o                         
   1   6   5        143.68        139.53         2.63 o                         
   2   6   5        282.94        320.77         9.58 o                         
   3   6   5        699.83        685.27        18.19 o                         
   4   6   5        265.57        267.16         5.25 o                         
   5   6   5       3164.85       3065.12        45.53 o                         
   6   6   5          0.52         -0.58         1.57 o                         
   7   6   5        206.37        214.92         6.56 o                         
   8   6   5        239.05        234.68         8.40 o                         
   9   6   5         21.17         23.12         3.27 o                         
  10   6   5         58.08         63.53         5.96 o                         
  11   6   5        131.04        132.43        10.25 o                         
  12   6   5         51.99         50.76         6.84 o                         
  13   6   5          4.55          0.00         3.57 o                         
 -13   7   5          6.82          1.69         4.31 o                         
 -12   7   5        134.02        146.12         7.33 o                         
 -11   7   5        110.06        122.77         6.89 o                         
 -10   7   5          0.62          0.13         2.35 o                         
  -9   7   5          0.35         -1.49         2.26 o                         
  -8   7   5         82.06         75.24         5.61 o                         
  -7   7   5          1.03          3.38         2.28 o                         
  -6   7   5          0.11          0.67         0.88 o                         
  -5   7   5        121.32        118.41         3.85 o                         
  -4   7   5        793.44        813.24        14.35 o                         
  -3   7   5        318.45        328.40         8.78 o                         
  -2   7   5        319.69        316.75         8.50 o                         
  -1   7   5         17.74         17.89         2.55 o                         
   0   7   5        965.87        999.34        19.23 o                         
   1   7   5         76.79         71.30         3.91 o                         
   2   7   5        302.32        302.27         6.31 o                         
   3   7   5        979.70        960.37        13.74 o                         
   4   7   5         27.50         26.24         1.74 o                         
   5   7   5         61.25         56.27         5.59 o                         
   6   7   5         15.76         13.46         2.76 o                         
   7   7   5         49.04         46.71         4.06 o                         
   8   7   5        358.19        306.18        11.55 o                         
   9   7   5          2.42          3.17         3.46 o                         
  10   7   5        194.93        185.26         8.09 o                         
  11   7   5         20.45         11.50         2.75 o                         
  12   7   5         13.12          4.85         4.53 o                         
 -12   8   5          7.58          1.50         2.96 o                         
 -11   8   5          0.11         -2.35         2.35 o                         
 -10   8   5         34.87         39.33         5.21 o                         
  -9   8   5        137.70        145.12         8.59 o                         
  -8   8   5         33.79         31.86         5.27 o                         
  -7   8   5        166.91        178.46        12.51 o                         
  -6   8   5         46.44         56.82         2.49 o                         
  -5   8   5        538.98        554.71        12.23 o                         
  -4   8   5        106.82         97.97         3.65 o                         
  -3   8   5         79.51         71.74         4.60 o                         
  -2   8   5         32.39         31.10         3.13 o                         
  -1   8   5         16.31         19.65         3.34 o                         
   0   8   5         53.67         66.18         5.58 o                         
   1   8   5         27.28         23.07         3.72 o                         
   2   8   5         51.56         49.06         3.67 o                         
   3   8   5        242.09        239.78         6.18 o                         
   4   8   5         10.41          9.47         1.29 o                         
   5   8   5          8.49         12.38         2.76 o                         
   6   8   5        113.01        114.28        14.76 o                         
   7   8   5        226.70        216.62         9.13 o                         
   8   8   5        390.80        374.26        13.65 o                         
   9   8   5        110.27        114.57         8.11 o                         
  10   8   5        323.39        341.04        17.28 o                         
  11   8   5         28.77         22.65         3.89 o                         
 -10   9   5         18.55         14.84         4.23 o                         
  -9   9   5         31.35         30.20         4.72 o                         
  -8   9   5         13.08         10.62         3.22 o                         
  -7   9   5        348.20        343.44        11.22 o                         
  -6   9   5         98.44        102.14         5.96 o                         
  -5   9   5        159.16        156.38         7.16 o                         
  -4   9   5         33.50         25.10         4.96 o                         
  -3   9   5         16.84         12.63         2.81 o                         
  -2   9   5         12.48          7.17         2.62 o                         
  -1   9   5          0.85         -2.03         3.39 o                         
   0   9   5        119.61        119.64         7.56 o                         
   1   9   5        350.20        339.14         9.63 o                         
   2   9   5        470.01        444.78        11.43 o                         
   3   9   5         75.92         61.34         4.40 o                         
   4   9   5          0.45         -0.11         1.02 o                         
   5   9   5        390.80        407.99        11.76 o                         
   6   9   5          1.67          3.08         2.46 o                         
   7   9   5        410.41        435.81        13.16 o                         
   8   9   5         30.85         22.71         4.31 o                         
   9   9   5          5.27          5.08         3.36 o                         
  10   9   5         94.31        105.81         8.11 o                         
  -9  10   5         14.49         14.91         3.83 o                         
  -8  10   5         17.70         21.92         3.98 o                         
  -7  10   5          3.57          1.86         3.49 o                         
  -6  10   5        306.44        334.95        15.93 o                         
  -5  10   5         29.96         30.27         4.73 o                         
  -4  10   5        337.17        297.20        13.01 o                         
  -3  10   5         61.48         60.70         5.55 o                         
  -2  10   5         13.55         13.24         4.05 o                         
  -1  10   5          8.11          7.46         4.74 o                         
   0  10   5         51.77         53.01         6.71 o                         
   1  10   5         12.96         12.54         3.83 o                         
   2  10   5         29.14         23.88         3.64 o                         
   3  10   5         11.05          8.43         2.81 o                         
   4  10   5        109.13        105.25         8.42 o                         
   5  10   5        108.92         93.93         8.77 o                         
   6  10   5        118.57        131.87        20.00 o                         
   7  10   5          4.90          5.45         2.87 o                         
   8  10   5         65.58         61.20         6.18 o                         
  -6  11   5         13.07          9.70         4.39 o                         
  -5  11   5         93.21         99.66        12.20 o                         
  -4  11   5          5.36          1.55         2.06 o                         
  -3  11   5         89.23         93.09         8.27 o                         
  -2  11   5         49.56         47.56         6.66 o                         
  -1  11   5         13.15          8.01         6.44 o                         
   0  11   5        103.53        108.20         9.59 o                         
   1  11   5          1.56          3.21         3.57 o                         
   2  11   5         33.93         40.53         6.44 o                         
   3  11   5          0.06         -0.84         2.68 o                         
   4  11   5          2.98          3.56         4.07 o                         
   5  11   5         50.76         53.67         7.49 o                         
   6  11   5         10.15          8.37         4.72 o                         
  -2  12   5         16.34         12.57         3.81 o                         
  -1  12   5         50.42         44.91         8.47 o                         
   0  12   5          1.36          4.15         3.89 o                         
   1  12   5        200.00        210.03        13.01 o                         
 -16   0   6         10.74         18.30         5.42 o                         
 -14   0   6        134.62        154.54        12.88 o                         
 -12   0   6       1117.25       1148.92        44.06 o                         
 -10   0   6       2364.68       2427.98        82.02 o                         
  -8   0   6        245.52        263.88        15.25 o                         
  -6   0   6       1003.15       1098.25        22.75 o                         
  -4   0   6       1464.96       1612.75        21.47 o                         
  -2   0   6        279.76        402.14         8.15 o                         
   0   0   6         12.56         16.66         1.50 o                         
   2   0   6          1.60          0.17         0.47 o                         
   4   0   6         58.61         48.21         2.25 o                         
   6   0   6       1906.58       2022.94        29.88 o                         
   8   0   6         38.32         43.48         4.31 o                         
  10   0   6        164.26        164.71        11.52 o                         
  12   0   6        371.15        391.78        19.66 o                         
  14   0   6        922.73        953.70        37.28 o                         
 -15   1   6         44.53         42.33         5.42 o                         
 -14   1   6        414.03        456.58        15.92 o                         
 -13   1   6         88.10         85.07        10.51 o                         
 -12   1   6       1878.20       1843.14        50.84 o                         
 -11   1   6         24.59         21.03         3.57 o                         
 -10   1   6        154.77        131.73         7.56 o                         
  -9   1   6         62.44         56.69         4.03 o                         
  -8   1   6        331.30        358.84         8.51 o                         
  -7   1   6       2065.32       1998.20        24.87 o                         
  -6   1   6        290.20        310.93         4.94 o                         
  -5   1   6       1029.94       1195.22        14.32 o                         
  -4   1   6        437.71        497.54         7.44 o                         
  -3   1   6          8.34         11.04         0.83 o                         
  -2   1   6        740.49        846.59         9.27 o                         
  -1   1   6        857.92        874.44        10.08 o                         
   0   1   6        364.95        369.60         4.88 o                         
   1   1   6        602.73        707.27         8.24 o                         
   2   1   6       5142.57       5625.81        69.37 o                         
   3   1   6         88.47         75.43         2.08 o                         
   4   1   6        187.78        255.71         3.40 o                         
   5   1   6       1673.17       1690.53        18.68 o                         
   6   1   6        242.76        241.12         4.06 o                         
   7   1   6         94.03        103.09         2.81 o                         
   8   1   6        114.41        117.90         3.21 o                         
   9   1   6        152.82        148.66         5.23 o                         
  10   1   6         22.14         26.58         3.08 o                         
  11   1   6        929.40        898.51        33.21 o                         
  12   1   6        350.67        325.03        29.49 o                         
  13   1   6        343.12        340.86        28.47 o                         
  14   1   6         13.26         20.43         4.07 o                         
  15   1   6         28.18         20.94         4.07 o                         
 -15   2   6        219.82        244.70         9.33 o                         
 -14   2   6         14.00         10.42         3.73 o                         
 -13   2   6         23.75         32.33         4.39 o                         
 -12   2   6        462.27        467.90        15.63 o                         
 -11   2   6        621.73        628.49        15.39 o                         
 -10   2   6        425.93        403.49        11.20 o                         
  -9   2   6       1437.48       1444.81        25.20 o                         
  -8   2   6       2160.40       2057.67        29.82 o                         
  -7   2   6        437.85        460.24         6.44 o                         
  -6   2   6        167.98        225.24         3.92 o                         
  -5   2   6          4.25          7.55         0.90 o                         
  -4   2   6        126.06        113.26         2.69 o                         
  -3   2   6        274.93        272.23         4.56 o                         
  -2   2   6         17.42         24.42         1.32 o                         
  -1   2   6        326.10        250.50         3.36 o                         
   0   2   6         13.18         12.99         0.74 o                         
   1   2   6         70.92         43.36         1.52 o                         
   2   2   6        190.73        240.38         5.01 o                         
   3   2   6       5403.43       5471.95        59.27 o                         
   4   2   6       4395.22       4513.48        46.68 o                         
   5   2   6          2.48          3.19         0.62 o                         
   6   2   6          5.41          3.60         0.59 o                         
   7   2   6         98.24        112.69         3.04 o                         
   8   2   6        101.28         88.00         3.58 o                         
   9   2   6         57.55         46.09         3.49 o                         
  10   2   6        113.88        111.76         4.19 o                         
  11   2   6         87.31         87.50         3.61 o                         
  12   2   6         98.04         96.34         3.25 o                         
  13   2   6        297.89        284.01        18.98 o                         
  14   2   6         25.53         21.69         6.78 o                         
  15   2   6        181.21        187.76        18.30 o                         
 -15   3   6        119.71        134.89        16.27 o                         
 -14   3   6         50.82         58.97        10.85 o                         
 -13   3   6         13.69          8.13         4.74 o                         
 -12   3   6        273.88        265.39         7.73 o                         
 -11   3   6        193.58        189.11         5.53 o                         
 -10   3   6         15.36         15.26         1.99 o                         
  -9   3   6         54.72         63.29         2.56 o                         
  -8   3   6        858.29        869.84        13.40 o                         
  -7   3   6       1373.55       1240.55        16.82 o                         
  -6   3   6        234.53        245.39         4.47 o                         
  -5   3   6         75.03         85.90         3.68 o                         
  -4   3   6         17.29          5.22         0.80 o                         
  -3   3   6        574.59        651.07         8.88 o                         
  -2   3   6        631.59        519.34         7.71 o                         
  -1   3   6        751.70        792.71         7.99 o                         
   0   3   6       6433.83       6602.85        66.57 o                         
   1   3   6        210.13        261.26         6.61 o                         
   2   3   6       4864.68       5220.00        53.89 o                         
   3   3   6        548.13        569.11         7.64 o                         
   4   3   6        108.88         81.16         3.29 o                         
   5   3   6         71.31         83.67         2.53 o                         
   6   3   6         30.77         39.67         1.66 o                         
   7   3   6        119.13        132.78         2.90 o                         
   8   3   6        274.35        262.42         9.14 o                         
   9   3   6       1559.54       1477.67        31.44 o                         
  10   3   6       1134.19       1154.46        26.05 o                         
  11   3   6        474.01        500.27        42.03 o                         
  12   3   6        243.04        243.34        18.30 o                         
  13   3   6         21.37         23.05         7.46 o                         
  14   3   6         75.59         43.38         9.49 o                         
 -15   4   6         49.44         75.24        12.88 o                         
 -14   4   6         27.38         36.69         9.83 o                         
 -13   4   6        135.49        155.85        17.96 o                         
 -12   4   6         37.58         44.42         8.81 o                         
 -11   4   6         19.35         11.63         5.08 o                         
 -10   4   6         50.97         40.11         1.77 o                         
  -9   4   6         59.65         57.38         2.63 o                         
  -8   4   6        190.19        197.42         4.65 o                         
  -7   4   6         19.59         17.85         1.60 o                         
  -6   4   6       1169.36       1267.09        17.18 o                         
  -5   4   6         70.72         65.79         3.17 o                         
  -4   4   6        814.24        895.22        11.06 o                         
  -3   4   6        189.83        159.23         3.67 o                         
  -2   4   6        686.99        703.53         8.74 o                         
  -1   4   6       1641.64       1690.82        21.10 o                         
   0   4   6         24.58         29.86         1.47 o                         
   1   4   6         43.63         25.32         1.78 o                         
   2   4   6        134.26        134.17         2.67 o                         
   3   4   6       1500.54       1501.37        18.10 o                         
   4   4   6         49.37         35.83         2.37 o                         
   5   4   6       1538.25       1580.70        22.13 o                         
   6   4   6       1721.15       1667.36        23.04 o                         
   7   4   6        744.40        743.04        17.35 o                         
   8   4   6       1445.06       1374.48        28.73 o                         
   9   4   6        155.26        144.64        10.30 o                         
  10   4   6         16.38         16.27         4.31 o                         
  11   4   6        233.33        238.60        18.30 o                         
  12   4   6          1.22          4.45         3.25 o                         
  13   4   6        257.54        204.03        20.33 o                         
  14   4   6         59.36         64.39        11.52 o                         
 -14   5   6         68.43         62.19        12.20 o                         
 -13   5   6         55.89         59.24         7.42 o                         
 -12   5   6         33.86         33.43         5.75 o                         
 -11   5   6         65.31         67.18         4.49 o                         
 -10   5   6        213.26        205.92         7.69 o                         
  -9   5   6         46.40         37.01         3.76 o                         
  -8   5   6         36.51         28.77         1.92 o                         
  -7   5   6        668.16        705.53        10.85 o                         
  -6   5   6         73.95         79.87         3.24 o                         
  -5   5   6       1950.17       1989.48        31.00 o                         
  -4   5   6        242.24        234.13         5.16 o                         
  -3   5   6       1876.69       1948.03        23.28 o                         
  -2   5   6          3.09          3.00         0.73 o                         
  -1   5   6        819.80        862.12        17.61 o                         
   0   5   6        198.42        208.79         5.51 o                         
   1   5   6         22.07         16.12         1.21 o                         
   2   5   6        868.40        910.35        11.17 o                         
   3   5   6          0.38          2.53         0.96 o                         
   4   5   6        674.71        705.80        10.69 o                         
   5   5   6       1466.43       1356.47        19.71 o                         
   6   5   6         87.69         80.04         4.14 o                         
   7   5   6       1132.73       1078.28        20.56 o                         
   8   5   6         29.25         34.03         4.40 o                         
   9   5   6        291.78        264.72         8.50 o                         
  10   5   6         24.14         23.57         4.53 o                         
  11   5   6         27.81         25.28         5.02 o                         
  12   5   6          1.10          3.01         3.75 o                         
  13   5   6         40.41         51.55         7.46 o                         
 -13   6   6          0.18         -2.49         3.57 o                         
 -12   6   6         11.62          8.81         6.10 o                         
 -11   6   6         10.79          5.25         2.21 o                         
 -10   6   6        182.61        174.65         7.73 o                         
  -9   6   6        170.34        149.51         7.27 o                         
  -8   6   6        189.96        187.52        10.92 o                         
  -7   6   6          5.06          0.93         0.85 o                         
  -6   6   6        215.45        210.78         4.87 o                         
  -5   6   6         52.83         55.85         2.84 o                         
  -4   6   6       1520.92       1471.89        26.43 o                         
  -3   6   6        111.33        142.83         6.22 o                         
  -2   6   6        365.13        372.73         9.34 o                         
  -1   6   6         15.19         12.65         1.79 o                         
   0   6   6         41.11         40.42         2.63 o                         
   1   6   6         29.97         31.78         2.79 o                         
   2   6   6        424.06        421.33         7.87 o                         
   3   6   6         37.48         57.76         2.52 o                         
   4   6   6          3.24          2.80         1.04 o                         
   5   6   6        504.23        469.81         7.64 o                         
   6   6   6        401.26        457.90        11.28 o                         
   7   6   6          9.42          9.60         2.80 o                         
   8   6   6        177.45        172.42         7.27 o                         
   9   6   6          8.07          8.11         2.55 o                         
  10   6   6        254.53        287.78         9.38 o                         
  11   6   6         17.49         11.38         4.39 o                         
  12   6   6         19.11         31.17         9.15 o                         
  13   6   6          1.75          0.95         3.38 o                         
 -13   7   6          0.80         -3.25         3.25 o                         
 -12   7   6         13.02         12.74         3.16 o                         
 -11   7   6          2.23          2.32         2.46 o                         
 -10   7   6         73.74         97.82         7.49 o                         
  -9   7   6         39.62         35.25         4.72 o                         
  -8   7   6         48.79         50.54         5.50 o                         
  -7   7   6        315.37        311.87         6.40 o                         
  -6   7   6         16.26         21.39         2.05 o                         
  -5   7   6        200.49        190.26         5.66 o                         
  -4   7   6          0.80         -0.39         1.29 o                         
  -3   7   6        471.12        467.45        12.06 o                         
  -2   7   6        291.08        299.57         8.19 o                         
  -1   7   6        204.40        172.80         5.25 o                         
   0   7   6          0.02          2.43         1.59 o                         
   1   7   6         13.58         18.12         2.37 o                         
   2   7   6         86.54         76.43         3.12 o                         
   3   7   6         37.31         38.00         2.52 o                         
   4   7   6        875.31        877.94        12.86 o                         
   5   7   6        267.78        277.60         6.20 o                         
   6   7   6          9.46         11.20         3.12 o                         
   7   7   6        694.80        686.96        32.20 o                         
   8   7   6          4.83          2.25         2.19 o                         
   9   7   6        370.54        391.29        12.03 o                         
  10   7   6          5.97          7.35         2.51 o                         
  11   7   6          6.82          0.58         3.25 o                         
  12   7   6          4.82          2.41         3.75 o                         
 -11   8   6          4.50          5.29         3.38 o                         
 -10   8   6         53.23         53.66         6.18 o                         
  -9   8   6          8.00          7.84         3.25 o                         
  -8   8   6         62.46         61.26         5.51 o                         
  -7   8   6          6.41          5.10         2.85 o                         
  -6   8   6         45.68         42.55         3.36 o                         
  -5   8   6        101.77        113.06         9.16 o                         
  -4   8   6        291.31        258.33        17.24 o                         
  -3   8   6        292.80        269.13         8.17 o                         
  -2   8   6        109.43        108.63         5.44 o                         
  -1   8   6        247.68        240.53        11.37 o                         
   0   8   6         35.63         36.47         3.47 o                         
   1   8   6        246.56        251.64         7.71 o                         
   2   8   6        283.18        275.56         8.61 o                         
   3   8   6          0.05          0.03         1.19 o                         
   4   8   6          1.75          2.03         1.16 o                         
   5   8   6         13.99         14.65         3.93 o                         
   6   8   6        199.72        199.02        13.68 o                         
   7   8   6        555.57        531.78        19.32 o                         
   8   8   6        440.06        460.81        15.57 o                         
   9   8   6          6.70          2.03         3.39 o                         
  10   8   6        182.73        172.61         9.27 o                         
  11   8   6        101.25         93.01         7.14 o                         
 -10   9   6         29.19         25.62         5.02 o                         
  -9   9   6         38.32         44.83         5.75 o                         
  -8   9   6         82.28         85.65         6.42 o                         
  -7   9   6         12.62          6.18         2.85 o                         
  -6   9   6          1.50          2.98         1.55 o                         
  -5   9   6         41.07         38.24         3.87 o                         
  -4   9   6         20.43         21.25         4.85 o                         
  -3   9   6         14.71          9.25         2.76 o                         
  -2   9   6        258.41        276.94        19.66 o                         
  -1   9   6          0.01          3.05         2.88 o                         
   0   9   6        400.25        376.40        12.64 o                         
   1   9   6          1.78         -0.34         1.84 o                         
   2   9   6        152.90        164.50         7.51 o                         
   3   9   6         58.86         56.33         4.81 o                         
   4   9   6        284.39        304.07        12.08 o                         
   5   9   6        123.28        117.47         6.98 o                         
   6   9   6          1.87          6.84         2.55 o                         
   7   9   6          0.13          6.52         3.39 o                         
   8   9   6          0.21         -1.02         2.88 o                         
   9   9   6          9.00          8.59         3.57 o                         
  10   9   6         29.37         18.16         4.39 o                         
  -8  10   6        131.60        122.71        10.71 o                         
  -7  10   6          0.06         -1.36         3.39 o                         
  -6  10   6         26.82         28.42         5.90 o                         
  -5  10   6         26.22         24.61         3.45 o                         
  -4  10   6         91.57         92.05         6.51 o                         
  -3  10   6        395.92        398.42        12.71 o                         
  -2  10   6          0.94          4.56         3.57 o                         
  -1  10   6        129.18        132.47        10.54 o                         
   0  10   6          0.09          0.47         6.78 o                         
   1  10   6         12.27         10.12         3.57 o                         
   2  10   6         18.34         15.39         3.16 o                         
   3  10   6         85.94         84.39         5.97 o                         
   4  10   6         62.68         54.16         4.20 o                         
   5  10   6        114.76        110.18         9.61 o                         
   6  10   6         71.34         70.72        11.86 o                         
   7  10   6         46.11         49.33         8.47 o                         
   8  10   6          4.89          1.36         7.12 o                         
  -6  11   6          4.32          3.83         3.89 o                         
  -5  11   6         82.69         77.52         5.71 o                         
  -4  11   6         20.98         16.62         3.91 o                         
  -3  11   6         25.24         22.79         4.88 o                         
  -2  11   6          1.30          2.71         3.38 o                         
  -1  11   6          6.07          0.34         3.36 o                         
   0  11   6          2.49          0.27         3.57 o                         
   1  11   6          0.77          1.02         3.36 o                         
   2  11   6          2.15          2.09         5.08 o                         
   3  11   6         46.22         51.92         5.34 o                         
   4  11   6         22.39         26.41         3.67 o                         
   5  11   6          0.12         -3.09         3.09 o                         
 -15   0   7         63.33         69.82         9.49 o                         
 -13   0   7        809.62        824.92        35.25 o                         
 -11   0   7          0.91          3.39         3.39 o                         
  -9   0   7          0.14          0.90         2.12 o                         
  -7   0   7       2170.63       2216.80        50.96 o                         
  -5   0   7        639.87        633.37        10.78 o                         
  -3   0   7         68.21        100.86         3.26 o                         
  -1   0   7        257.35        338.53         7.30 o                         
   1   0   7       2847.33       2788.46        43.67 o                         
   3   0   7       1075.11       1023.53        15.43 o                         
   5   0   7       6157.96       6428.45       115.07 o                         
   7   0   7       1494.15       1489.04        29.25 o                         
   9   0   7         35.46         45.41         6.78 o                         
  11   0   7        490.39        475.84        22.37 o                         
  13   0   7         82.16         83.37         9.49 o                         
  15   0   7       1105.14       1253.98        46.77 o                         
 -15   1   7         20.35         20.84         4.23 o                         
 -14   1   7          0.12          0.25         2.60 o                         
 -13   1   7        285.84        300.53        12.83 o                         
 -12   1   7         80.84         73.75         6.84 o                         
 -11   1   7       1035.19       1037.76        33.55 o                         
 -10   1   7       4545.06       4448.56        81.34 o                         
  -9   1   7         14.38         10.12         2.19 o                         
  -8   1   7        145.21        153.06         6.10 o                         
  -7   1   7         10.75         14.53         1.99 o                         
  -6   1   7        356.28        399.98         5.97 o                         
  -5   1   7          3.60          1.03         0.73 o                         
  -4   1   7        933.01       1022.15        11.89 o                         
  -3   1   7      11669.11      13113.32       125.20 o                         
  -2   1   7         80.99         86.07         2.09 o                         
  -1   1   7       1631.48       1867.28        20.17 o                         
   0   1   7        839.53        732.48         9.25 o                         
   1   1   7       1660.97       1888.83        19.06 o                         
   2   1   7       4330.60       4410.54        44.83 o                         
   3   1   7         71.03         98.36         2.46 o                         
   4   1   7       3603.45       3551.22        38.89 o                         
   5   1   7        148.89        125.62         2.96 o                         
   6   1   7          0.18          0.35         0.64 o                         
   7   1   7        574.15        572.86         8.83 o                         
   8   1   7        175.93        176.04         5.24 o                         
   9   1   7         72.48         62.35         4.55 o                         
  10   1   7        184.10        166.97        10.17 o                         
  11   1   7        331.38        330.97        12.53 o                         
  12   1   7        590.08        619.81        25.42 o                         
  13   1   7       1006.80       1042.38        28.37 o                         
  14   1   7         17.10         20.45         3.49 o                         
 -15   2   7          0.46         -1.49         2.03 o                         
 -14   2   7          0.36         -1.81         1.82 o                         
 -13   2   7        116.84        113.53         7.49 o                         
 -12   2   7        198.61        205.01        13.22 o                         
 -11   2   7        204.22        206.42         7.84 o                         
 -10   2   7        463.23        440.36        12.05 o                         
  -9   2   7       1818.47       1744.13        34.89 o                         
  -8   2   7       1468.82       1505.79        25.41 o                         
  -7   2   7        860.39        827.59        12.88 o                         
  -6   2   7          0.09         -0.70         0.81 o                         
  -5   2   7         27.15         31.70         1.74 o                         
  -4   2   7        933.56        984.43        12.62 o                         
  -3   2   7        217.99        249.37         4.44 o                         
  -2   2   7       1196.23       1201.77        13.00 o                         
  -1   2   7        156.77        187.23         3.03 o                         
   0   2   7          1.88          0.41         0.42 o                         
   1   2   7       4321.22       4526.38        48.53 o                         
   2   2   7         66.55         66.82         2.56 o                         
   3   2   7        809.63        737.74         9.62 o                         
   4   2   7        896.77        980.46        12.18 o                         
   5   2   7         60.35         64.61         1.61 o                         
   6   2   7         30.08         33.83         1.35 o                         
   7   2   7        272.94        293.78         5.51 o                         
   8   2   7          1.47          1.92         1.05 o                         
   9   2   7         11.58          9.57         1.53 o                         
  10   2   7        930.53        920.26        35.52 o                         
  11   2   7          8.58          5.73         3.05 o                         
  12   2   7         44.01         47.41         3.10 o                         
  13   2   7         13.24         14.23         6.78 o                         
  14   2   7         24.88         34.57         8.13 o                         
 -15   3   7        154.96        186.40        19.66 o                         
 -14   3   7          9.31         10.17         6.10 o                         
 -13   3   7         10.70         12.28         2.48 o                         
 -12   3   7         40.81         43.00         8.70 o                         
 -11   3   7        224.74        213.70         7.85 o                         
 -10   3   7        282.89        311.32         9.73 o                         
  -9   3   7        101.78        103.40         6.07 o                         
  -8   3   7          2.22          4.87         1.20 o                         
  -7   3   7         74.82         68.46         2.93 o                         
  -6   3   7        149.97        180.07         4.31 o                         
  -5   3   7       1488.33       1473.20        17.13 o                         
  -4   3   7        186.15        190.35         3.69 o                         
  -3   3   7       1565.74       1577.67        19.01 o                         
  -2   3   7        209.08        192.02         3.56 o                         
  -1   3   7       3630.41       3811.20        34.23 o                         
   0   3   7          0.29          1.56         0.44 o                         
   1   3   7       1144.35       1262.37        19.85 o                         
   2   3   7        537.07        564.56         7.29 o                         
   3   3   7          6.18          5.17         0.76 o                         
   4   3   7        443.45        492.80         7.40 o                         
   5   3   7        560.03        547.54         7.76 o                         
   6   3   7        107.95        128.96         3.00 o                         
   7   3   7       1646.30       1604.28        22.03 o                         
   8   3   7        318.92        314.27         6.31 o                         
   9   3   7         38.12         39.28         2.28 o                         
  10   3   7        188.06        181.33         7.87 o                         
  11   3   7        126.14        124.72        14.23 o                         
  12   3   7          0.05         -2.03         4.07 o                         
  13   3   7         90.40        139.63        16.27 o                         
  14   3   7         55.70         92.18        13.56 o                         
 -14   4   7         27.77         24.55         8.13 o                         
 -13   4   7         99.03        114.13         9.55 o                         
 -12   4   7         42.13         40.36         8.13 o                         
 -11   4   7         12.22         17.81         1.73 o                         
 -10   4   7          1.59          3.73         1.09 o                         
  -9   4   7        231.90        226.39         6.30 o                         
  -8   4   7        550.49        507.31         8.60 o                         
  -7   4   7        979.78       1025.59        14.68 o                         
  -6   4   7       2043.14       1944.79        25.18 o                         
  -5   4   7         22.45         22.56         2.21 o                         
  -4   4   7       1077.99       1052.81        12.89 o                         
  -3   4   7          4.92          3.49         1.00 o                         
  -2   4   7        577.81        558.72         8.02 o                         
  -1   4   7        392.82        393.43         5.02 o                         
   0   4   7       1885.34       1978.40        26.73 o                         
   1   4   7          4.90         10.57         1.17 o                         
   2   4   7          0.91          0.61         0.74 o                         
   3   4   7        115.50        123.74         2.85 o                         
   4   4   7         47.64         60.93         2.45 o                         
   5   4   7         64.94         63.44         2.79 o                         
   6   4   7          5.34          9.48         1.57 o                         
   7   4   7        633.24        602.58        10.51 o                         
   8   4   7         43.68         39.74         3.27 o                         
   9   4   7         86.47         87.39         9.15 o                         
  10   4   7         68.09         78.73         8.11 o                         
  11   4   7          7.35          4.07         5.42 o                         
  12   4   7        142.29        145.73        16.95 o                         
  13   4   7         25.00         38.64        10.17 o                         
  14   4   7          7.78         -0.68         5.42 o                         
 -14   5   7         75.08         85.32        11.52 o                         
 -13   5   7          0.03         -2.03         3.36 o                         
 -12   5   7        195.05        231.88        13.01 o                         
 -11   5   7          0.83         -0.26         2.14 o                         
 -10   5   7         15.37         10.44         2.46 o                         
  -9   5   7          2.82          0.75         0.93 o                         
  -8   5   7        103.15        111.32         3.90 o                         
  -7   5   7          2.49          1.68         1.24 o                         
  -6   5   7        400.48        386.34         7.35 o                         
  -5   5   7        330.74        315.91         6.89 o                         
  -4   5   7        105.09        101.12         3.60 o                         
  -3   5   7        973.58       1034.02        13.63 o                         
  -2   5   7        179.85        183.88         4.53 o                         
  -1   5   7          0.09          0.25         1.01 o                         
   0   5   7        810.73        783.26        10.13 o                         
   1   5   7        140.06        135.65         3.34 o                         
   2   5   7         53.07         55.27         2.18 o                         
   3   5   7         55.08         55.41         2.50 o                         
   4   5   7        265.23        242.97         4.71 o                         
   5   5   7         14.56         12.72         1.42 o                         
   6   5   7        714.29        679.26        10.18 o                         
   7   5   7        319.98        339.11         8.96 o                         
   8   5   7         82.20         73.82         4.51 o                         
   9   5   7        111.47        118.28         8.55 o                         
  10   5   7         26.54         21.22         4.53 o                         
  11   5   7        282.80        308.83        14.16 o                         
  12   5   7          1.05         -1.65         3.25 o                         
  13   5   7          1.24          3.52         3.57 o                         
 -13   6   7        101.32        103.31        16.61 o                         
 -12   6   7          0.20         -2.46         3.75 o                         
 -11   6   7         86.90        108.07         6.80 o                         
 -10   6   7         41.01         45.97         4.55 o                         
  -9   6   7          4.24          1.89         2.43 o                         
  -8   6   7        495.14        475.27         9.10 o                         
  -7   6   7       1324.34       1290.11        19.14 o                         
  -6   6   7         13.67         20.31         2.21 o                         
  -5   6   7        124.79        141.41         5.09 o                         
  -4   6   7        168.37        184.62         8.75 o                         
  -3   6   7        610.01        606.73        12.34 o                         
  -2   6   7        163.49        179.99         5.61 o                         
  -1   6   7        375.56        359.37         7.85 o                         
   0   6   7         72.49         71.57         3.43 o                         
   1   6   7          4.28          7.42         1.36 o                         
   2   6   7         23.23         18.41         1.81 o                         
   3   6   7         98.82        100.08         3.71 o                         
   4   6   7          0.02          0.72         0.92 o                         
   5   6   7          0.37         -0.48         0.88 o                         
   6   6   7        226.57        211.05         6.40 o                         
   7   6   7          5.64          2.11         1.93 o                         
   8   6   7         45.37         39.03         4.03 o                         
   9   6   7         47.34         47.21         6.65 o                         
  10   6   7         12.27         14.16         2.71 o                         
  11   6   7          0.12         -2.20         3.05 o                         
  12   6   7          6.96          3.98         3.75 o                         
 -12   7   7          3.77          5.01         4.41 o                         
 -11   7   7         77.38         78.98         6.84 o                         
 -10   7   7          7.70          4.95         7.12 o                         
  -9   7   7         75.79         80.69         8.13 o                         
  -8   7   7        105.27         95.15         7.14 o                         
  -7   7   7         31.21         28.73         2.30 o                         
  -6   7   7         48.30         53.19         3.85 o                         
  -5   7   7        303.07        308.18         7.65 o                         
  -4   7   7         19.09         15.03         1.95 o                         
  -3   7   7        391.93        377.77        12.29 o                         
  -2   7   7         60.18         63.93         5.44 o                         
  -1   7   7        219.22        219.15         6.50 o                         
   0   7   7         74.90         68.47         5.09 o                         
   1   7   7         21.13         20.75         2.45 o                         
   2   7   7        278.89        276.61         6.20 o                         
   3   7   7          2.76          0.03         1.37 o                         
   4   7   7          0.51         -0.51         1.32 o                         
   5   7   7          1.06          3.53         1.00 o                         
   6   7   7        586.73        589.32        25.81 o                         
   7   7   7         93.82        113.88         7.67 o                         
   8   7   7         14.55         16.34         3.06 o                         
   9   7   7        613.82        569.72        15.52 o                         
  10   7   7          0.25          0.34         2.32 o                         
  11   7   7         45.99         41.53         6.65 o                         
  12   7   7         25.26         28.10         6.18 o                         
 -11   8   7          3.25         -2.71         2.87 o                         
 -10   8   7          4.55         12.20         3.75 o                         
  -9   8   7         78.55         75.28         8.47 o                         
  -8   8   7        363.73        357.16        14.91 o                         
  -7   8   7        429.77        421.92         8.60 o                         
  -6   8   7        448.05        443.70        10.63 o                         
  -5   8   7         64.98         64.56         7.58 o                         
  -4   8   7        409.29        432.02        41.12 o                         
  -3   8   7        156.57        159.42         6.66 o                         
  -2   8   7        196.62        209.00         8.02 o                         
  -1   8   7         97.53         93.97         6.63 o                         
   0   8   7         28.20         32.72         3.30 o                         
   1   8   7         42.50         39.37         4.89 o                         
   2   8   7        119.10        112.22         6.67 o                         
   3   8   7         35.93         30.82         2.68 o                         
   4   8   7         75.90         72.17         3.95 o                         
   5   8   7         84.33         89.98         2.91 o                         
   6   8   7          0.44          1.53         2.14 o                         
   7   8   7        329.64        341.19        12.69 o                         
   8   8   7         13.21         27.06         4.53 o                         
   9   8   7          2.59          2.03         2.88 o                         
  10   8   7          0.82         -2.71         2.71 o                         
 -10   9   7         18.17         14.46         4.23 o                         
  -9   9   7        183.34        214.94        15.25 o                         
  -8   9   7        109.77        106.85         7.26 o                         
  -7   9   7         12.64         15.13         3.22 o                         
  -6   9   7         54.65         39.15         4.12 o                         
  -5   9   7         55.73         57.79         5.10 o                         
  -4   9   7          8.54         11.54         2.85 o                         
  -3   9   7        243.19        235.07        15.93 o                         
  -2   9   7         61.05         51.95         6.46 o                         
  -1   9   7        186.97        223.98        11.74 o                         
   0   9   7         71.46         58.29         6.94 o                         
   1   9   7         61.17         53.99         5.06 o                         
   2   9   7         57.84         52.24         4.82 o                         
   3   9   7         31.31         29.43         5.66 o                         
   4   9   7          2.12          1.58         1.72 o                         
   5   9   7         15.30         14.32         3.49 o                         
   6   9   7          0.06          1.36         2.35 o                         
   7   9   7        234.43        207.55        10.03 o                         
   8   9   7          8.89         14.23         3.83 o                         
   9   9   7         16.30          9.87         5.08 o                         
  -8  10   7         12.01         10.17         4.51 o                         
  -7  10   7          0.25          0.36         4.74 o                         
  -6  10   7         40.72         43.92         4.44 o                         
  -5  10   7          0.01         -0.36         2.08 o                         
  -4  10   7        164.92        176.52         9.20 o                         
  -3  10   7         21.10         20.25         3.56 o                         
  -2  10   7         27.04         27.39         5.21 o                         
  -1  10   7         74.81         62.12         7.14 o                         
   0  10   7          0.03         -0.68         2.88 o                         
   1  10   7         18.29         10.51         3.83 o                         
   2  10   7         96.08        107.11        10.54 o                         
   3  10   7         66.08         60.46         5.16 o                         
   4  10   7         22.66         23.89         3.22 o                         
   5  10   7         32.85         38.23        10.17 o                         
   6  10   7          0.02          0.51         3.75 o                         
   7  10   7          7.66          7.86         3.57 o                         
  -5  11   7         42.32         42.27         4.37 o                         
  -4  11   7          3.72         -0.03         2.35 o                         
  -3  11   7         23.76         23.87         5.21 o                         
  -2  11   7          0.05         -0.68         3.36 o                         
  -1  11   7          9.51         12.27         4.53 o                         
   0  11   7          2.05          0.00         3.25 o                         
   1  11   7          1.18          3.39         3.36 o                         
   2  11   7        164.83        162.53         8.87 o                         
   3  11   7         41.23         40.00         4.57 o                         
   4  11   7        154.77        158.20         6.68 o                         
 -14   0   8        125.40        135.57        13.56 o                         
 -12   0   8         22.32         11.52         4.74 o                         
 -10   0   8        745.03        751.71        32.54 o                         
  -8   0   8        490.04        419.90        13.80 o                         
  -6   0   8       4168.45       4344.62        80.45 o                         
  -4   0   8        836.55       1117.86        17.77 o                         
  -2   0   8        413.64        389.37         8.49 o                         
   0   0   8       1894.60       1855.13        30.19 o                         
   2   0   8        264.76        316.63         6.07 o                         
   4   0   8       1157.09       1172.53        20.37 o                         
   6   0   8       1738.61       1923.60        36.98 o                         
   8   0   8          3.29         12.20         4.07 o                         
  10   0   8          0.65         -0.68         2.71 o                         
  12   0   8       1126.51       1148.92        44.06 o                         
  14   0   8         47.71         49.48         8.13 o                         
 -15   1   8          0.75         -1.05         3.39 o                         
 -14   1   8         85.45         99.70        16.61 o                         
 -13   1   8        245.31        249.40        11.95 o                         
 -12   1   8         70.26         87.45        10.85 o                         
 -11   1   8         15.74         15.95         3.83 o                         
 -10   1   8        110.10        116.72        13.07 o                         
  -9   1   8        533.70        506.28        13.49 o                         
  -8   1   8        182.81        176.47         5.74 o                         
  -7   1   8         10.73          9.44         1.09 o                         
  -6   1   8         64.76         52.92         2.95 o                         
  -5   1   8        619.57        579.30         8.41 o                         
  -4   1   8         17.03         30.09         1.48 o                         
  -3   1   8         33.87         40.25         1.60 o                         
  -2   1   8        300.99        375.98         5.49 o                         
  -1   1   8       2685.48       3188.67        33.51 o                         
   0   1   8          3.13          0.52         0.54 o                         
   1   1   8       1780.93       1769.72        18.19 o                         
   2   1   8       2241.67       2213.16        24.98 o                         
   3   1   8         70.46         82.15         2.41 o                         
   4   1   8       1738.14       1745.90        20.15 o                         
   5   1   8         11.68         16.16         1.19 o                         
   6   1   8       1994.56       1867.91        27.76 o                         
   7   1   8          1.66          3.36         1.26 o                         
   8   1   8          2.46          6.70         1.59 o                         
   9   1   8        607.65        645.79        19.58 o                         
  10   1   8        386.72        408.11        27.11 o                         
  11   1   8         32.87         35.80         6.78 o                         
  12   1   8          0.19          0.99         2.60 o                         
  13   1   8         26.37         29.41         4.51 o                         
  14   1   8        355.49        354.84        19.66 o                         
 -15   2   8         46.76         46.27         5.23 o                         
 -14   2   8        149.09        160.67         9.24 o                         
 -13   2   8        381.44        386.06        14.82 o                         
 -12   2   8         18.08          9.36         8.47 o                         
 -11   2   8        565.28        601.60        18.93 o                         
 -10   2   8          0.07         -0.26         1.88 o                         
  -9   2   8          9.88         21.97         4.86 o                         
  -8   2   8       1052.87       1038.38        18.73 o                         
  -7   2   8        276.41        251.41         5.96 o                         
  -6   2   8        163.91        159.88         4.29 o                         
  -5   2   8       1137.18       1115.49        15.18 o                         
  -4   2   8        133.50        148.86         3.63 o                         
  -3   2   8        117.97        132.20         2.73 o                         
  -2   2   8       1407.27       1524.86        16.12 o                         
  -1   2   8        206.92        236.32         3.89 o                         
   0   2   8         11.93         13.01         0.91 o                         
   1   2   8        120.10        132.68         2.46 o                         
   2   2   8        309.01        336.98         6.72 o                         
   3   2   8        101.68         67.29         2.37 o                         
   4   2   8         17.14         18.96         1.32 o                         
   5   2   8        292.87        290.99         4.86 o                         
   6   2   8         32.63         32.65         2.22 o                         
   7   2   8        714.15        718.34        14.42 o                         
   8   2   8       1456.84       1408.30        25.33 o                         
   9   2   8       1850.67       1866.31        36.71 o                         
  10   2   8         33.47         42.69         6.10 o                         
  11   2   8         62.38         67.14        12.54 o                         
  12   2   8         53.22         60.19        11.86 o                         
  13   2   8         83.78         80.56         4.39 o                         
  14   2   8         21.03         20.33         7.46 o                         
 -15   3   8         34.76         31.18         9.49 o                         
 -14   3   8        137.11        154.78         7.39 o                         
 -13   3   8         23.64         20.98         3.08 o                         
 -12   3   8          0.16         -0.19         1.97 o                         
 -11   3   8         53.23         57.08         4.63 o                         
 -10   3   8        739.43        736.45        17.99 o                         
  -9   3   8        154.95        145.40         4.96 o                         
  -8   3   8       2519.91       2486.49        40.73 o                         
  -7   3   8        646.29        672.20        12.33 o                         
  -6   3   8         63.08         71.56         3.44 o                         
  -5   3   8          1.07         -0.02         0.87 o                         
  -4   3   8         21.72         18.45         1.54 o                         
  -3   3   8       1243.26       1245.60        15.66 o                         
  -2   3   8        124.40        127.67         2.36 o                         
  -1   3   8       2398.64       2708.11        26.11 o                         
   0   3   8         75.02         76.47         3.06 o                         
   1   3   8        591.98        675.03         9.74 o                         
   2   3   8       1933.15       1939.56        24.06 o                         
   3   3   8          1.37          5.07         0.95 o                         
   4   3   8        323.50        327.79         5.73 o                         
   5   3   8          5.22          2.84         1.12 o                         
   6   3   8        813.39        774.99        12.01 o                         
   7   3   8        146.62        129.13         3.57 o                         
   8   3   8        340.53        358.99         7.80 o                         
   9   3   8         27.25         26.89         2.23 o                         
  10   3   8          7.05         10.29         1.46 o                         
  11   3   8        109.84        107.10        13.56 o                         
  12   3   8          8.32          2.71         5.42 o                         
  13   3   8        201.37        229.78        18.30 o                         
  14   3   8          1.03         -0.68         5.42 o                         
 -14   4   8        197.57        228.78        21.01 o                         
 -13   4   8          3.17          1.32         4.05 o                         
 -12   4   8          6.07          9.29         2.76 o                         
 -11   4   8        504.69        516.32        13.77 o                         
 -10   4   8          7.07          7.03         1.96 o                         
  -9   4   8        380.25        365.00         8.94 o                         
  -8   4   8         31.10         29.84         2.67 o                         
  -7   4   8       2505.55       2504.05        34.63 o                         
  -6   4   8          1.72          1.47         1.32 o                         
  -5   4   8          1.48          1.33         1.30 o                         
  -4   4   8        713.75        729.40        10.37 o                         
  -3   4   8        236.39        250.53         4.79 o                         
  -2   4   8       1239.34       1272.79        15.95 o                         
  -1   4   8        775.41        785.24        13.29 o                         
   0   4   8       1010.19       1089.45        14.74 o                         
   1   4   8        236.03        226.58         4.53 o                         
   2   4   8        131.77        151.15         3.73 o                         
   3   4   8        121.99        122.55         3.00 o                         
   4   4   8         32.88         36.23         1.94 o                         
   5   4   8        756.96        739.61        12.05 o                         
   6   4   8          1.34          2.83         1.07 o                         
   7   4   8        290.66        267.35         6.07 o                         
   8   4   8          0.17         -0.05         1.08 o                         
   9   4   8        226.82        207.92        12.88 o                         
  10   4   8         23.79         25.08         7.46 o                         
  11   4   8         15.42          6.10         5.42 o                         
  12   4   8         41.48         36.60         9.49 o                         
  13   4   8         18.44          7.46         6.10 o                         
 -14   5   8          5.33          1.48         4.05 o                         
 -13   5   8         87.43         87.44         8.96 o                         
 -12   5   8         31.85         39.06         8.13 o                         
 -11   5   8         40.25         44.65         3.77 o                         
 -10   5   8         73.07         64.55         3.13 o                         
  -9   5   8        213.43        199.63         6.65 o                         
  -8   5   8        334.57        358.99         9.12 o                         
  -7   5   8        358.16        361.42         7.89 o                         
  -6   5   8        157.41        162.70         5.16 o                         
  -5   5   8         81.01         90.99         4.52 o                         
  -4   5   8         22.00         22.49         2.24 o                         
  -3   5   8       1052.88       1051.58        14.65 o                         
  -2   5   8        117.80        114.99         3.32 o                         
  -1   5   8       1020.30        996.77        19.10 o                         
   0   5   8        104.11         97.18         4.25 o                         
   1   5   8        595.91        588.53         9.09 o                         
   2   5   8        317.85        330.17         6.32 o                         
   3   5   8          9.16         12.09         1.67 o                         
   4   5   8        618.91        652.90        15.70 o                         
   5   5   8         48.72         47.15         2.86 o                         
   6   5   8        233.04        200.48         4.95 o                         
   7   5   8        464.06        463.22         9.69 o                         
   8   5   8        325.60        313.39         8.62 o                         
   9   5   8        390.40        336.39        35.74 o                         
  10   5   8          6.35          6.88         3.25 o                         
  11   5   8        312.07        327.83        14.82 o                         
  12   5   8          3.17          0.57         3.09 o                         
  13   5   8         89.52         85.37         9.83 o                         
 -13   6   8         28.21         21.90         6.18 o                         
 -12   6   8         38.66         39.68         6.84 o                         
 -11   6   8          3.44          1.17         2.16 o                         
 -10   6   8         11.46         11.85         2.93 o                         
  -9   6   8         32.40         21.03         1.93 o                         
  -8   6   8         59.00         67.12         5.28 o                         
  -7   6   8         10.84         12.27         2.54 o                         
  -6   6   8       1407.95       1413.18        23.34 o                         
  -5   6   8        203.72        221.42         7.70 o                         
  -4   6   8       1941.59       1884.10        29.23 o                         
  -3   6   8        241.06        255.94         6.51 o                         
  -2   6   8       2133.64       2103.63        29.71 o                         
  -1   6   8          5.26          4.85         1.52 o                         
   0   6   8        308.52        308.80         7.29 o                         
   1   6   8         21.40         15.85         1.79 o                         
   2   6   8        301.72        298.02         8.34 o                         
   3   6   8          7.95          8.77         1.81 o                         
   4   6   8        272.79        267.68         6.82 o                         
   5   6   8         67.68         68.31         2.97 o                         
   6   6   8         60.74         59.95         3.11 o                         
   7   6   8         81.72         85.22         6.83 o                         
   8   6   8        315.83        328.29        10.47 o                         
   9   6   8        106.65         99.94         5.92 o                         
  10   6   8        451.82        463.63        12.80 o                         
  11   6   8          0.05         -2.37         2.96 o                         
  12   6   8         15.23         19.63         5.76 o                         
 -12   7   8         12.98         15.32         6.44 o                         
 -11   7   8          8.16          6.58         2.96 o                         
 -10   7   8         71.34         90.14         8.81 o                         
  -9   7   8        112.41        109.77         7.98 o                         
  -8   7   8         21.09         19.06         2.60 o                         
  -7   7   8         22.60         24.49         3.00 o                         
  -6   7   8         35.62         39.03         3.43 o                         
  -5   7   8        302.37        335.67         8.18 o                         
  -4   7   8        625.03        630.54        12.12 o                         
  -3   7   8        604.84        589.90        13.61 o                         
  -2   7   8        268.58        282.37         8.33 o                         
  -1   7   8       1292.53       1276.76        21.23 o                         
   0   7   8        150.00        138.72         5.99 o                         
   1   7   8        231.21        226.17         7.07 o                         
   2   7   8        224.92        201.43         6.08 o                         
   3   7   8         69.72         81.09         4.14 o                         
   4   7   8        101.42         86.01         4.99 o                         
   5   7   8         50.94         46.41         2.69 o                         
   6   7   8         15.65         14.62         4.88 o                         
   7   7   8         17.35         13.59         3.36 o                         
   8   7   8          0.40          1.11         2.60 o                         
   9   7   8        426.97        387.19        12.03 o                         
  10   7   8          4.86          2.15         2.16 o                         
  11   7   8        112.03         77.28         8.47 o                         
 -11   8   8         84.52         77.62         7.00 o                         
 -10   8   8        121.04        123.89         8.78 o                         
  -9   8   8        346.73        365.13        23.05 o                         
  -8   8   8         19.35         24.10         4.53 o                         
  -7   8   8        182.58        189.09         6.56 o                         
  -6   8   8        124.95        112.46         7.73 o                         
  -5   8   8        379.65        361.84        12.23 o                         
  -4   8   8         37.16         33.99         4.21 o                         
  -3   8   8         53.07         40.72         4.84 o                         
  -2   8   8        260.64        241.64         7.93 o                         
  -1   8   8         87.95         66.41         5.67 o                         
   0   8   8          0.46         -0.31         2.00 o                         
   1   8   8        132.22        114.45         8.44 o                         
   2   8   8          3.94          0.68         2.08 o                         
   3   8   8          8.11          9.90         1.97 o                         
   4   8   8        137.97        133.36         5.36 o                         
   5   8   8         86.06         92.91         6.46 o                         
   6   8   8          2.60          4.12         2.35 o                         
   7   8   8        144.35        152.08        14.91 o                         
   8   8   8         54.01         38.87         6.44 o                         
   9   8   8         10.21         12.88         3.83 o                         
  10   8   8         24.58         28.79         7.12 o                         
  -9   9   8         29.31         30.17         5.27 o                         
  -8   9   8         32.89         34.44         5.42 o                         
  -7   9   8         44.65         49.63         3.86 o                         
  -6   9   8        125.49        135.73         7.09 o                         
  -5   9   8        108.65        110.63         7.10 o                         
  -4   9   8          0.95          0.67         2.35 o                         
  -3   9   8          3.46          3.73         2.60 o                         
  -2   9   8          1.22         -2.60         2.60 o                         
  -1   9   8         46.95         36.08         5.75 o                         
   0   9   8          7.70          4.65         3.57 o                         
   1   9   8          2.32          1.63         2.35 o                         
   2   9   8         12.47          7.34         2.76 o                         
   3   9   8          0.00         -1.03         1.93 o                         
   4   9   8        125.07        128.26        11.31 o                         
   5   9   8         26.01         30.19         1.72 o                         
   6   9   8        306.40        317.91        10.88 o                         
   7   9   8         52.30         64.39         9.49 o                         
   8   9   8        310.91        327.73        25.08 o                         
  -7  10   8        100.52        101.46         9.90 o                         
  -6  10   8         28.09         35.60         4.28 o                         
  -5  10   8        124.65        124.72         7.45 o                         
  -4  10   8        123.60        117.86         7.62 o                         
  -3  10   8        118.16        105.36         7.12 o                         
  -2  10   8         22.06         23.07         5.02 o                         
  -1  10   8         30.74         34.54         5.76 o                         
   0  10   8          4.42         -3.39         3.39 o                         
   1  10   8         43.39         58.15         7.33 o                         
   2  10   8         54.96         55.44         5.31 o                         
   3  10   8         51.24         62.72         5.63 o                         
   4  10   8          0.92          2.23         2.20 o                         
   5  10   8        123.13        122.60        10.40 o                         
   6  10   8         24.74         19.84        10.17 o                         
   7  10   8         17.73         21.85         4.23 o                         
  -4  11   8          1.70         -1.10         2.39 o                         
  -3  11   8          9.76          1.24         3.89 o                         
  -2  11   8         29.92         39.41         6.51 o                         
  -1  11   8         42.26         49.17         7.42 o                         
   0  11   8         57.15         49.14         7.19 o                         
   1  11   8          9.88          9.19         4.23 o                         
   2  11   8         53.16         55.05         5.55 o                         
   3  11   8         10.23          6.48         2.98 o                         
 -15   0   9         43.18         50.16         8.81 o                         
 -13   0   9         80.86         62.36         9.49 o                         
 -11   0   9       2328.65       2214.46        78.63 o                         
  -9   0   9       1157.12       1222.19        32.02 o                         
  -7   0   9        754.41        783.18        27.45 o                         
  -5   0   9        135.80        110.88         4.15 o                         
  -3   0   9        242.03        303.84         6.86 o                         
  -1   0   9        104.96        106.62         5.58 o                         
   1   0   9        114.61        136.64         4.37 o                         
   3   0   9       3699.38       3764.41        47.68 o                         
   5   0   9        136.53        114.86         4.23 o                         
   7   0   9          9.25          5.05         2.12 o                         
   9   0   9        332.51        302.31        17.62 o                         
  11   0   9       1073.78       1156.37        44.74 o                         
  13   0   9          1.26          2.71         4.07 o                         
 -15   1   9        389.45        413.58        16.41 o                         
 -14   1   9        153.58        176.97        10.75 o                         
 -13   1   9        254.94        243.62        21.69 o                         
 -12   1   9        103.90         98.50         8.38 o                         
 -11   1   9        383.30        349.26        18.64 o                         
 -10   1   9         20.38         26.27         3.73 o                         
  -9   1   9        636.43        604.20        15.58 o                         
  -8   1   9       1388.03       1342.15        24.14 o                         
  -7   1   9         32.81         30.78         2.23 o                         
  -6   1   9        115.66        106.74         4.04 o                         
  -5   1   9        349.83        331.51         6.19 o                         
  -4   1   9         46.36         72.25         2.07 o                         
  -3   1   9        413.32        436.40         7.26 o                         
  -2   1   9          0.81          0.97         0.81 o                         
  -1   1   9       3130.13       3229.47        34.19 o                         
   0   1   9         26.57         34.50         1.60 o                         
   1   1   9        162.54        113.63         2.31 o                         
   2   1   9        270.66        274.88         4.63 o                         
   3   1   9       1747.98       1762.54        22.19 o                         
   4   1   9       3717.36       3704.43        41.02 o                         
   5   1   9        641.20        629.59        15.27 o                         
   6   1   9       1641.48       1650.78        25.24 o                         
   7   1   9         53.78         48.48         5.77 o                         
   8   1   9        980.52        913.85        20.41 o                         
   9   1   9        291.27        279.27        11.68 o                         
  10   1   9          8.61          8.13         3.09 o                         
  11   1   9          2.44          3.94         2.60 o                         
  12   1   9        178.49        180.81        16.61 o                         
  13   1   9         85.41         86.26         7.33 o                         
  14   1   9         53.33         51.09        12.54 o                         
 -14   2   9         33.91         43.80         5.64 o                         
 -13   2   9        159.28        136.01         8.90 o                         
 -12   2   9         70.31         79.14        14.91 o                         
 -11   2   9         12.09         10.33         2.87 o                         
 -10   2   9          8.48          5.13         2.19 o                         
  -9   2   9        786.50        746.26        19.66 o                         
  -8   2   9        245.37        233.74         6.55 o                         
  -7   2   9         24.88         18.14         2.25 o                         
  -6   2   9          9.75          5.30         1.62 o                         
  -5   2   9        283.43        278.37         5.66 o                         
  -4   2   9        762.64        774.83        11.50 o                         
  -3   2   9          6.63          1.65         0.79 o                         
  -2   2   9        388.45        311.65         4.98 o                         
  -1   2   9        552.71        596.19         7.89 o                         
   0   2   9        901.65        885.67        10.06 o                         
   1   2   9         71.08         73.47         2.85 o                         
   2   2   9       2822.20       2828.26        34.24 o                         
   3   2   9       1162.15       1140.52        15.27 o                         
   4   2   9        134.85        127.58         3.91 o                         
   5   2   9         78.40         83.95         4.55 o                         
   6   2   9        100.18         99.97         5.73 o                         
   7   2   9        120.82        128.30         5.00 o                         
   8   2   9          2.08          6.57         2.92 o                         
   9   2   9         16.00         17.45         2.68 o                         
  10   2   9         21.17         21.07         3.75 o                         
  11   2   9        215.13        211.55         9.76 o                         
  12   2   9         65.92         75.36        13.56 o                         
  13   2   9          3.59          6.10         4.41 o                         
  14   2   9        191.79        237.92        18.98 o                         
 -14   3   9         42.70         36.35         4.62 o                         
 -13   3   9          0.04          1.67         2.96 o                         
 -12   3   9          0.15         -1.88         1.88 o                         
 -11   3   9         82.83         91.92         6.25 o                         
 -10   3   9          0.05         -0.21         2.14 o                         
  -9   3   9        116.14        119.93         4.88 o                         
  -8   3   9       1578.15       1486.93        26.19 o                         
  -7   3   9        606.03        566.85        17.12 o                         
  -6   3   9        202.56        211.79         5.43 o                         
  -5   3   9        532.16        534.34         8.42 o                         
  -4   3   9         51.12         58.23         2.65 o                         
  -3   3   9        372.82        381.24         6.43 o                         
  -2   3   9        598.32        633.38         7.43 o                         
  -1   3   9         37.83         39.01         1.72 o                         
   0   3   9         18.43         19.83         1.30 o                         
   1   3   9        454.43        480.92         8.41 o                         
   2   3   9        946.13        940.61        14.12 o                         
   3   3   9        128.38        105.74         3.35 o                         
   4   3   9          2.13          4.62         1.16 o                         
   5   3   9        139.83        144.87         4.26 o                         
   6   3   9          9.89          8.18         1.55 o                         
   7   3   9        184.53        184.97         4.87 o                         
   8   3   9       1456.44       1412.95        29.36 o                         
   9   3   9        219.94        215.68         7.73 o                         
  10   3   9         43.61         46.96         3.93 o                         
  11   3   9        351.81        375.64         9.22 o                         
  12   3   9         24.13         36.60         8.81 o                         
  13   3   9        231.08        215.55        21.01 o                         
 -14   4   9        318.99        336.02        16.11 o                         
 -13   4   9         10.94         14.86         5.28 o                         
 -12   4   9         17.28         15.45         2.81 o                         
 -11   4   9         10.07          8.28         2.54 o                         
 -10   4   9          9.26         11.81         2.00 o                         
  -9   4   9         26.92         27.16         3.61 o                         
  -8   4   9         17.70         18.35         2.47 o                         
  -7   4   9        384.73        364.09         8.50 o                         
  -6   4   9       2115.03       2087.92        29.67 o                         
  -5   4   9       1829.48       1815.30        26.05 o                         
  -4   4   9       2260.93       2251.87        27.07 o                         
  -3   4   9        172.65        183.48         4.43 o                         
  -2   4   9        123.47        124.44         4.41 o                         
  -1   4   9        166.02        158.07         3.32 o                         
   0   4   9       1516.61       1470.76        19.21 o                         
   1   4   9        210.69        255.15         5.49 o                         
   2   4   9        298.03        281.16         5.40 o                         
   3   4   9        183.14        181.68         8.88 o                         
   4   4   9          4.14          1.01         1.34 o                         
   5   4   9         27.30         27.61         2.57 o                         
   6   4   9          8.17          7.27         1.57 o                         
   7   4   9          7.80          6.62         1.63 o                         
   8   4   9        217.78        215.31         8.38 o                         
   9   4   9         10.01         14.32         2.86 o                         
  10   4   9         44.97         44.74        10.17 o                         
  11   4   9         73.90         56.94        10.85 o                         
  12   4   9        125.54        119.98        16.27 o                         
  13   4   9         18.29         36.60         9.49 o                         
 -13   5   9         54.41         53.82        11.52 o                         
 -12   5   9        230.26        230.79        13.65 o                         
 -11   5   9          9.26         13.36         1.92 o                         
 -10   5   9          7.57          4.53         1.79 o                         
  -9   5   9          8.48          8.75         2.10 o                         
  -8   5   9        130.27        136.13         6.75 o                         
  -7   5   9        308.63        300.43         7.27 o                         
  -6   5   9       1448.96       1474.26        22.34 o                         
  -5   5   9        193.80        194.60         5.62 o                         
  -4   5   9        558.83        547.09        10.99 o                         
  -3   5   9        272.28        275.09         8.02 o                         
  -2   5   9          7.11          4.36         1.20 o                         
  -1   5   9        141.68        121.45         4.01 o                         
   0   5   9         34.23         37.47         2.16 o                         
   1   5   9        975.55        991.36        16.17 o                         
   2   5   9        266.55        273.38         8.34 o                         
   3   5   9        593.64        644.15        11.30 o                         
   4   5   9        360.58        325.07         7.14 o                         
   5   5   9          9.76          7.31         1.57 o                         
   6   5   9         73.72         65.61         3.57 o                         
   7   5   9        105.14        102.71         4.10 o                         
   8   5   9        325.40        304.71        10.03 o                         
   9   5   9          6.84          1.04         2.87 o                         
  10   5   9         15.16         17.59         4.39 o                         
  11   5   9          0.44          2.76         5.76 o                         
  12   5   9         29.76         29.70         7.80 o                         
 -12   6   9         66.63         66.89         9.83 o                         
 -11   6   9        108.27        114.21         6.47 o                         
 -10   6   9          0.50         -0.28         2.05 o                         
  -9   6   9        293.23        309.56         9.43 o                         
  -8   6   9        100.08         85.40         5.37 o                         
  -7   6   9       1227.57       1214.60        22.90 o                         
  -6   6   9          1.97          8.67         2.04 o                         
  -5   6   9       3789.52       3829.33        55.89 o                         
  -4   6   9         18.35         27.55         3.75 o                         
  -3   6   9        195.15        202.10         5.59 o                         
  -2   6   9        297.92        295.61         6.79 o                         
  -1   6   9        201.83        177.63         6.77 o                         
   0   6   9          5.98         14.80         2.03 o                         
   1   6   9         14.82          8.09         1.87 o                         
   2   6   9          1.03          0.00         1.33 o                         
   3   6   9         22.98         25.01         2.91 o                         
   4   6   9         23.88         18.55         2.28 o                         
   5   6   9         16.28         15.75         2.02 o                         
   6   6   9         78.37         81.42         3.31 o                         
   7   6   9        252.24        264.28        11.52 o                         
   8   6   9         31.52         32.08         3.98 o                         
   9   6   9        204.60        236.43         8.69 o                         
  10   6   9          5.33          1.13         4.74 o                         
  11   6   9          1.68          3.35         3.75 o                         
 -11   7   9         29.18         28.37         4.72 o                         
 -10   7   9         61.10         72.11         6.66 o                         
  -9   7   9         31.44         38.01         3.53 o                         
  -8   7   9         75.52         64.60         4.59 o                         
  -7   7   9        127.22        125.16         5.79 o                         
  -6   7   9        903.06        940.94        18.80 o                         
  -5   7   9          7.87         10.60         2.44 o                         
  -4   7   9         81.96         86.27         4.16 o                         
  -3   7   9          2.39          0.18         1.76 o                         
  -2   7   9        124.12        133.91         6.02 o                         
  -1   7   9         42.23         36.56         3.01 o                         
   0   7   9          0.06          1.24         2.06 o                         
   1   7   9        190.12        157.33         7.59 o                         
   2   7   9          5.34          4.56         1.70 o                         
   3   7   9         45.55         45.89         3.47 o                         
   4   7   9         35.88         26.73         2.91 o                         
   5   7   9         24.43         19.41         2.40 o                         
   6   7   9        122.77        116.55         3.76 o                         
   7   7   9          1.56         -1.36         2.40 o                         
   8   7   9        238.76        262.58        10.99 o                         
   9   7   9         18.49         19.52         6.10 o                         
  10   7   9        211.24        245.74        12.70 o                         
  11   7   9         47.89         49.20        10.85 o                         
 -10   8   9          2.16         -2.71         4.41 o                         
  -9   8   9         49.89         48.74         6.23 o                         
  -8   8   9        211.86        214.54         7.56 o                         
  -7   8   9         31.36         27.45         3.15 o                         
  -6   8   9         24.49         25.97         3.91 o                         
  -5   8   9          8.16          5.06         1.89 o                         
  -4   8   9        199.46        195.42         8.84 o                         
  -3   8   9         80.31         84.78         7.14 o                         
  -2   8   9        619.24        608.05        19.00 o                         
  -1   8   9        130.93        131.24        10.51 o                         
   0   8   9         59.70         60.21         5.18 o                         
   1   8   9         31.43         19.65         3.35 o                         
   2   8   9          9.57          4.11         2.19 o                         
   3   8   9         14.33          9.89         2.16 o                         
   4   8   9        173.67        172.64         6.18 o                         
   5   8   9         19.23         18.21         2.38 o                         
   6   8   9         24.09         25.83         4.31 o                         
   7   8   9        121.78        124.81         8.63 o                         
   8   8   9         16.95         13.81         3.75 o                         
   9   8   9         15.32         18.08         4.05 o                         
  -9   9   9         26.50         33.00         5.27 o                         
  -8   9   9          1.80          6.78         5.42 o                         
  -7   9   9        118.95        126.41         6.36 o                         
  -6   9   9         41.51         44.80         4.75 o                         
  -5   9   9         47.89         49.82         5.01 o                         
  -4   9   9          1.03          3.64         2.54 o                         
  -3   9   9        173.03        174.80        13.76 o                         
  -2   9   9         75.43         77.97        15.59 o                         
  -1   9   9         34.45         48.80         6.94 o                         
   0   9   9          7.60         12.17         4.53 o                         
   1   9   9        392.84        395.98        12.81 o                         
   2   9   9          8.14          9.67         3.25 o                         
   3   9   9         44.87         48.16         7.04 o                         
   4   9   9          0.01          1.68         2.28 o                         
   5   9   9         11.87         14.64         1.99 o                         
   6   9   9         31.81         38.15         5.02 o                         
   7   9   9         10.11         16.19         4.05 o                         
   8   9   9          9.20          5.65         3.57 o                         
  -7  10   9        174.50        181.89        14.32 o                         
  -6  10   9          7.10         10.24         2.93 o                         
  -5  10   9          0.99          2.14         2.55 o                         
  -4  10   9        122.90        134.07         8.56 o                         
  -3  10   9         87.52         91.25         7.04 o                         
  -2  10   9        356.18        364.27        22.03 o                         
  -1  10   9         41.41         43.67         6.94 o                         
   0  10   9        216.47        235.01        14.23 o                         
   1  10   9          1.73         -1.65         2.35 o                         
   2  10   9          9.36          8.34         3.08 o                         
   3  10   9          1.79         -1.17         2.28 o                         
   4  10   9         22.70         16.76         3.16 o                         
   5  10   9        188.06        215.55        13.29 o                         
   6  10   9          0.32         -0.68         3.39 o                         
  -3  11   9         69.26         67.90         8.30 o                         
  -2  11   9         17.87         26.10         6.78 o                         
  -1  11   9         44.15         51.66         7.67 o                         
   0  11   9          6.27          7.46         4.31 o                         
   1  11   9          5.49          6.10         5.76 o                         
   2  11   9         71.42         88.79         7.04 o                         
 -14   0  10         67.52         91.51        12.20 o                         
 -12   0  10          0.39          1.36         4.07 o                         
 -10   0  10         67.85         63.04         9.49 o                         
  -8   0  10          2.24         -2.03         2.40 o                         
  -6   0  10          8.98          4.34         2.81 o                         
  -4   0  10         63.82         67.50         3.29 o                         
  -2   0  10        287.33        321.04         7.16 o                         
   0   0  10       2694.73       2602.19        42.04 o                         
   2   0  10       2268.05       2248.86        32.84 o                         
   4   0  10       2272.53       2368.71        44.70 o                         
   6   0  10         13.29         10.62         2.76 o                         
   8   0  10         23.25         18.30         5.42 o                         
  10   0  10        675.41        632.41        29.15 o                         
  12   0  10          0.06          1.36         4.07 o                         
 -14   1  10         22.69         35.04         5.69 o                         
 -13   1  10         19.79         31.08         5.50 o                         
 -12   1  10        142.73        144.75        10.71 o                         
 -11   1  10        212.25        218.94        28.81 o                         
 -10   1  10          0.26         -1.20         2.06 o                         
  -9   1  10        131.20        127.33         7.35 o                         
  -8   1  10         12.18          4.47         2.47 o                         
  -7   1  10          3.49          3.84         1.44 o                         
  -6   1  10        497.98        479.08         9.55 o                         
  -5   1  10          3.19          4.86         1.14 o                         
  -4   1  10         96.64        115.96         3.72 o                         
  -3   1  10        197.72        244.65         4.46 o                         
  -2   1  10        831.08        909.34        11.36 o                         
  -1   1  10          0.67          3.17         0.89 o                         
   0   1  10         81.67         88.14         2.53 o                         
   1   1  10        963.91        990.28        11.90 o                         
   2   1  10         17.12         21.46         1.39 o                         
   3   1  10       1146.32       1084.25        14.68 o                         
   4   1  10         62.62         64.57         3.18 o                         
   5   1  10        476.57        450.74         7.53 o                         
   6   1  10        341.55        316.79         9.55 o                         
   7   1  10        136.31        126.94         6.03 o                         
   8   1  10        571.12        545.27        17.51 o                         
   9   1  10        181.14        154.09        11.18 o                         
  10   1  10        778.61        758.02        23.43 o                         
  11   1  10        322.56        319.62        33.21 o                         
  12   1  10          4.72          8.13         4.74 o                         
  13   1  10         32.11         31.67         5.02 o                         
 -14   2  10         10.50         11.68         3.89 o                         
 -13   2  10          9.95          7.29         4.07 o                         
 -12   2  10         30.18         32.06         4.28 o                         
 -11   2  10          0.06          2.00         2.46 o                         
 -10   2  10        243.98        225.09         9.05 o                         
  -9   2  10        961.95        869.03        21.04 o                         
  -8   2  10        143.10        128.96         6.16 o                         
  -7   2  10        810.19        810.93        14.19 o                         
  -6   2  10         12.31         12.60         1.80 o                         
  -5   2  10         77.39         94.60         3.57 o                         
  -4   2  10       1082.02       1125.75        15.77 o                         
  -3   2  10          8.53         11.27         1.21 o                         
  -2   2  10         37.41         35.53         1.81 o                         
  -1   2  10         37.72         39.47         1.88 o                         
   0   2  10         10.82         14.79         1.23 o                         
   1   2  10        365.11        343.76         5.15 o                         
   2   2  10        102.67         89.22         4.13 o                         
   3   2  10        356.32        369.20         8.72 o                         
   4   2  10         45.39         42.98         2.20 o                         
   5   2  10        288.30        290.63         7.51 o                         
   6   2  10         97.95         95.44         3.74 o                         
   7   2  10         36.94         29.52         3.25 o                         
   8   2  10          0.09         -1.47         1.47 o                         
   9   2  10         37.95         38.17         3.96 o                         
  10   2  10         94.20         91.09         7.49 o                         
  11   2  10          0.81          1.79         2.35 o                         
  12   2  10          0.41          1.11         2.35 o                         
  13   2  10         38.07         33.15         4.18 o                         
 -14   3  10          0.39          0.05         2.87 o                         
 -13   3  10         75.86         90.58         9.17 o                         
 -12   3  10         14.82         24.70         3.82 o                         
 -11   3  10         18.51         16.48         4.36 o                         
 -10   3  10        471.60        465.97        13.72 o                         
  -9   3  10         23.40         22.11         2.45 o                         
  -8   3  10          7.86         10.52         2.14 o                         
  -7   3  10        320.14        309.03        12.50 o                         
  -6   3  10         33.81         29.07         2.52 o                         
  -5   3  10        436.24        413.68         8.18 o                         
  -4   3  10        599.51        570.52         9.44 o                         
  -3   3  10         19.51         18.12         0.97 o                         
  -2   3  10        222.02        218.54         4.87 o                         
  -1   3  10        159.88        140.38         3.49 o                         
   0   3  10          4.67          4.06         0.93 o                         
   1   3  10        370.70        405.27         7.64 o                         
   2   3  10          2.84          3.90         1.25 o                         
   3   3  10         51.01         41.76         3.00 o                         
   4   3  10       1024.06       1009.22        15.69 o                         
   5   3  10        125.44        121.69         4.33 o                         
   6   3  10       1141.25       1122.76        18.44 o                         
   7   3  10        203.72        193.27         5.53 o                         
   8   3  10        288.41        305.81        15.52 o                         
   9   3  10         81.21         72.65         7.96 o                         
  10   3  10        530.10        560.98        14.80 o                         
  11   3  10         85.92         94.65        11.18 o                         
  12   3  10         16.87         14.91         6.78 o                         
  13   3  10          0.12          3.39         6.10 o                         
 -13   4  10         52.99         51.37         4.81 o                         
 -12   4  10        117.39        129.34         7.16 o                         
 -11   4  10         65.65         66.43         5.48 o                         
 -10   4  10         21.78         20.98         2.44 o                         
  -9   4  10        382.98        359.61         9.43 o                         
  -8   4  10         20.47         19.38         2.75 o                         
  -7   4  10       1010.30        977.59        17.50 o                         
  -6   4  10        141.56        120.33         4.74 o                         
  -5   4  10        738.76        691.57        11.27 o                         
  -4   4  10        134.24        149.83         6.69 o                         
  -3   4  10        942.51        879.01        12.26 o                         
  -2   4  10       1711.19       1697.15        20.34 o                         
  -1   4  10       1097.16       1144.99        14.38 o                         
   0   4  10        502.85        452.98         9.70 o                         
   1   4  10        501.93        509.23         9.06 o                         
   2   4  10         52.48         52.56         4.14 o                         
   3   4  10          6.41          8.73         2.45 o                         
   4   4  10         94.87         86.26         3.94 o                         
   5   4  10         77.47         81.06         6.89 o                         
   6   4  10         54.00         47.00         3.09 o                         
   7   4  10        247.44        275.14         7.34 o                         
   8   4  10          2.84          0.17         1.23 o                         
   9   4  10        117.01        120.46        26.77 o                         
  10   4  10        287.68        312.66        10.18 o                         
  11   4  10        368.79        370.09        24.40 o                         
  12   4  10         49.85         46.77        10.85 o                         
 -13   5  10        391.15        434.20        19.01 o                         
 -12   5  10         59.27         65.58         6.59 o                         
 -11   5  10         18.43         18.10         2.31 o                         
 -10   5  10         55.93         56.97         4.02 o                         
  -9   5  10         46.87         48.68         3.75 o                         
  -8   5  10         32.59         32.52         3.36 o                         
  -7   5  10         34.72         35.91         3.42 o                         
  -6   5  10       1478.52       1464.44        22.50 o                         
  -5   5  10       2154.52       2179.33        33.73 o                         
  -4   5  10          4.66          5.43         1.84 o                         
  -3   5  10        611.28        632.28        10.18 o                         
  -2   5  10        243.45        243.36         5.58 o                         
  -1   5  10        886.70        962.25        24.66 o                         
   0   5  10        687.01        730.51        11.76 o                         
   1   5  10         41.57         42.79         2.82 o                         
   2   5  10          0.14         -1.19         1.31 o                         
   3   5  10         56.31         69.52         3.62 o                         
   4   5  10        393.92        393.18         8.19 o                         
   5   5  10          1.31          0.25         1.42 o                         
   6   5  10         26.84         19.39         2.74 o                         
   7   5  10        171.71        160.55         6.78 o                         
   8   5  10          0.41         -1.02         1.09 o                         
   9   5  10          0.75         -4.07         4.07 o                         
  10   5  10         29.85         44.74        10.17 o                         
  11   5  10         17.19          8.33         4.05 o                         
  12   5  10         38.50         48.56         7.00 o                         
 -12   6  10        249.86        295.20        16.27 o                         
 -11   6  10        153.79        167.69         5.70 o                         
 -10   6  10        136.03        139.50         5.92 o                         
  -9   6  10        181.00        179.31         9.34 o                         
  -8   6  10         18.45         15.91         3.11 o                         
  -7   6  10        178.62        168.20         6.76 o                         
  -6   6  10         11.96          8.72         2.38 o                         
  -5   6  10         66.13         64.92         4.14 o                         
  -4   6  10        865.91        834.72        15.41 o                         
  -3   6  10        763.16        785.38        14.24 o                         
  -2   6  10       1272.26       1272.15        21.25 o                         
  -1   6  10          2.37          2.03         1.75 o                         
   0   6  10        602.81        556.61        10.24 o                         
   1   6  10          0.14          2.68         1.66 o                         
   2   6  10         72.29         81.17         4.66 o                         
   3   6  10        330.19        289.27        12.02 o                         
   4   6  10          4.70          1.21         1.55 o                         
   5   6  10          1.32          1.00         1.58 o                         
   6   6  10          4.95          2.20         1.64 o                         
   7   6  10         72.67         66.61         3.55 o                         
   8   6  10         29.27         27.26         3.59 o                         
   9   6  10          0.52          3.16         2.11 o                         
  10   6  10         48.76         49.88        15.25 o                         
  11   6  10          0.16          3.91         4.05 o                         
 -11   7  10        137.30        125.62         8.77 o                         
 -10   7  10         56.28         67.29         3.80 o                         
  -9   7  10         21.33         14.81         2.76 o                         
  -8   7  10         70.32         76.93         5.45 o                         
  -7   7  10          0.31         -1.96         1.96 o                         
  -6   7  10          0.62         -0.37         2.64 o                         
  -5   7  10        260.86        274.05         8.17 o                         
  -4   7  10        112.46        107.06         7.05 o                         
  -3   7  10          2.13          4.09         2.10 o                         
  -2   7  10        112.51        107.45         6.78 o                         
  -1   7  10        441.43        441.09        11.21 o                         
   0   7  10         64.52         66.11         5.67 o                         
   1   7  10         40.53         56.44        10.59 o                         
   2   7  10         40.82         40.09         3.11 o                         
   3   7  10        233.59        240.70         7.40 o                         
   4   7  10          3.12         -0.74         1.49 o                         
   5   7  10        151.94        144.17         5.74 o                         
   6   7  10         12.58          9.99         1.97 o                         
   7   7  10          1.10          3.39         2.88 o                         
   8   7  10         26.96         28.84         4.39 o                         
   9   7  10         40.48         61.00         5.86 o                         
  10   7  10         28.10         33.86         6.35 o                         
 -10   8  10         14.22          9.81         5.42 o                         
  -9   8  10         53.88         62.51         3.86 o                         
  -8   8  10        107.34        114.46         6.07 o                         
  -7   8  10          5.27          8.22         2.94 o                         
  -6   8  10          8.27          7.15         3.62 o                         
  -5   8  10        634.64        611.99        16.99 o                         
  -4   8  10        412.33        388.97        16.27 o                         
  -3   8  10        758.69        772.74        19.86 o                         
  -2   8  10          1.42          2.81         2.46 o                         
  -1   8  10         73.50         79.71         6.36 o                         
   0   8  10        292.55        295.45        10.75 o                         
   1   8  10         21.39         18.05         3.56 o                         
   2   8  10        172.01        182.71        13.49 o                         
   3   8  10         10.37         10.27         2.18 o                         
   4   8  10          0.23         -1.29         1.60 o                         
   5   8  10          0.28         -0.26         1.86 o                         
   6   8  10         67.08         82.65         6.06 o                         
   7   8  10        207.17        223.78        10.54 o                         
   8   8  10         44.62         53.85         5.98 o                         
   9   8  10        123.39        121.04         8.78 o                         
  -8   9  10         86.40        111.08         5.45 o                         
  -7   9  10         11.53         19.29         3.51 o                         
  -6   9  10         74.70         91.45         6.98 o                         
  -5   9  10          9.83          4.74         2.94 o                         
  -4   9  10         33.53         27.14         4.13 o                         
  -3   9  10        109.33        124.92         8.18 o                         
  -2   9  10        128.37        124.82        10.99 o                         
  -1   9  10        173.42        153.82        11.74 o                         
   0   9  10          0.68          1.99         2.89 o                         
   1   9  10         18.40         21.01         4.79 o                         
   2   9  10         89.06         92.20         6.82 o                         
   3   9  10         13.92         15.28         3.41 o                         
   4   9  10        116.69        125.90         7.01 o                         
   5   9  10         50.80         52.24         3.64 o                         
   6   9  10        336.61        333.87        12.91 o                         
   7   9  10         18.02         29.21         4.79 o                         
  -6  10  10         39.45         32.99         4.58 o                         
  -5  10  10        179.96        192.82         9.48 o                         
  -4  10  10         26.08         25.25         4.43 o                         
  -3  10  10          2.69          1.79         3.30 o                         
  -2  10  10          2.41          6.78         4.31 o                         
  -1  10  10         76.05         69.46         8.38 o                         
   0  10  10         12.54          8.13         4.31 o                         
   1  10  10          0.42         -0.23         2.68 o                         
   2  10  10         41.20         40.95         7.25 o                         
   3  10  10         85.36        101.62        11.04 o                         
   4  10  10         13.36         14.61         6.14 o                         
   5  10  10         26.54         27.47         2.90 o                         
 -13   0  11         18.28         23.05         7.46 o                         
 -11   0  11          6.48          6.78         4.74 o                         
  -9   0  11         51.93         35.53         5.21 o                         
  -7   0  11        815.23        707.23        21.50 o                         
  -5   0  11       1473.23       1345.17        27.09 o                         
  -3   0  11          0.86          3.14         2.01 o                         
  -1   0  11         74.70         79.29         3.56 o                         
   1   0  11          0.00         -0.58         1.15 o                         
   3   0  11       1015.89        914.77        16.21 o                         
   5   0  11       1722.81       1664.34        40.61 o                         
   7   0  11        123.17        105.74        11.52 o                         
   9   0  11         36.79         46.09         8.13 o                         
  11   0  11        149.93        128.79        13.56 o                         
  13   0  11         45.95         52.19         8.81 o                         
 -14   1  11          0.47         -1.16         3.25 o                         
 -13   1  11          0.45         -2.28         2.71 o                         
 -12   1  11          7.87          4.74         3.36 o                         
 -11   1  11         94.82         84.90         9.31 o                         
 -10   1  11        110.92        110.44         7.38 o                         
  -9   1  11        304.39        234.29         9.33 o                         
  -8   1  11        342.84        346.23         9.51 o                         
  -7   1  11          8.48          3.01         1.46 o                         
  -6   1  11        409.03        395.09         8.49 o                         
  -5   1  11        177.54        169.36         4.58 o                         
  -4   1  11         11.18         11.74         1.42 o                         
  -3   1  11        333.14        352.75         6.32 o                         
  -2   1  11        101.14         78.53         2.74 o                         
  -1   1  11        535.68        608.86         8.46 o                         
   0   1  11          0.92          0.79         0.79 o                         
   1   1  11          8.04          7.29         1.00 o                         
   2   1  11         48.30         49.33         2.26 o                         
   3   1  11         39.11         41.30         2.26 o                         
   4   1  11         86.94         80.54         3.29 o                         
   5   1  11        294.30        266.66         6.33 o                         
   6   1  11        547.32        536.61        13.89 o                         
   7   1  11          9.74         10.24         3.37 o                         
   8   1  11        319.62        301.55         9.84 o                         
   9   1  11        210.50        180.07         9.55 o                         
  10   1  11        165.19        169.67        14.57 o                         
  11   1  11          7.70          6.64         3.57 o                         
  12   1  11        202.92        210.79        11.19 o                         
  13   1  11        232.36        216.09        11.07 o                         
 -14   2  11         82.83         98.84         9.12 o                         
 -13   2  11          1.59         -0.83         2.87 o                         
 -12   2  11          1.48          1.11         2.77 o                         
 -11   2  11         16.33          6.81         2.98 o                         
 -10   2  11        150.62        159.12         8.41 o                         
  -9   2  11       1363.86       1336.60        39.12 o                         
  -8   2  11        158.42        159.70         7.06 o                         
  -7   2  11       1339.25       1295.46        21.06 o                         
  -6   2  11         17.29         18.61         2.32 o                         
  -5   2  11        457.55        462.74         9.31 o                         
  -4   2  11         23.43         25.76         2.16 o                         
  -3   2  11       1550.44       1517.74        18.83 o                         
  -2   2  11        481.01        488.37         7.79 o                         
  -1   2  11         72.89         60.89         2.37 o                         
   0   2  11        421.56        404.68         6.16 o                         
   1   2  11        240.43        210.58         3.94 o                         
   2   2  11       1214.07       1188.71        17.66 o                         
   3   2  11        100.86        103.42         3.37 o                         
   4   2  11       1175.57       1189.47        17.49 o                         
   5   2  11        368.54        356.09        10.08 o                         
   6   2  11         78.66         72.84         3.33 o                         
   7   2  11         15.68         14.32         2.68 o                         
   8   2  11        118.00        118.24         6.67 o                         
   9   2  11         27.44         25.75         3.56 o                         
  10   2  11        128.37        119.83        18.64 o                         
  11   2  11         91.19         76.44        10.51 o                         
  12   2  11          0.10          0.68         2.43 o                         
 -13   3  11        482.75        520.03        15.68 o                         
 -12   3  11        169.76        182.94         9.32 o                         
 -11   3  11        668.14        678.45        18.48 o                         
 -10   3  11         57.09         54.15         8.33 o                         
  -9   3  11        723.86        712.18        14.99 o                         
  -8   3  11         91.41         86.07         4.72 o                         
  -7   3  11        198.39        182.44         6.73 o                         
  -6   3  11        670.21        659.52        11.77 o                         
  -5   3  11        480.39        463.11         9.15 o                         
  -4   3  11         36.15         32.37         2.43 o                         
  -3   3  11        313.78        311.49         7.53 o                         
  -2   3  11        564.32        560.93         9.32 o                         
  -1   3  11       1017.66        968.92        12.73 o                         
   0   3  11         81.08         71.77         3.91 o                         
   1   3  11       1805.91       1884.61        26.19 o                         
   2   3  11         12.65          8.85         1.59 o                         
   3   3  11        532.81        512.07         9.86 o                         
   4   3  11         47.54         46.28         3.05 o                         
   5   3  11        860.73        816.23        14.61 o                         
   6   3  11         91.24        100.70         4.47 o                         
   7   3  11        251.43        233.47         6.39 o                         
   8   3  11         18.57          9.57         3.66 o                         
   9   3  11         19.89         19.88         3.28 o                         
  10   3  11        229.24        191.30        12.27 o                         
  11   3  11          1.52          4.07         2.43 o                         
  12   3  11          0.45          3.12         2.71 o                         
 -13   4  11          1.40         -0.09         2.60 o                         
 -12   4  11        207.10        179.83         9.19 o                         
 -11   4  11         22.67         35.44         4.59 o                         
 -10   4  11         80.08         89.45         5.67 o                         
  -9   4  11        128.35        126.46         5.83 o                         
  -8   4  11        255.21        232.71         7.83 o                         
  -7   4  11         12.67         10.55         2.35 o                         
  -6   4  11        215.77        183.32         6.67 o                         
  -5   4  11       1861.47       1854.01        26.54 o                         
  -4   4  11          6.09          4.91         1.58 o                         
  -3   4  11       2448.17       2467.21        33.71 o                         
  -2   4  11        653.41        663.99        10.01 o                         
  -1   4  11         59.92         49.40         3.45 o                         
   0   4  11          0.07         -0.27         1.38 o                         
   1   4  11         29.19         28.12         2.56 o                         
   2   4  11        263.12        224.61         5.75 o                         
   3   4  11         18.59         25.73         2.34 o                         
   4   4  11         90.62        100.58         4.30 o                         
   5   4  11        139.37        115.35         4.56 o                         
   6   4  11         98.75         83.29         4.59 o                         
   7   4  11         30.24         25.98         2.71 o                         
   8   4  11         48.72         47.48         3.20 o                         
   9   4  11         10.40          9.40         2.51 o                         
  10   4  11          4.88          3.73         2.03 o                         
  11   4  11          2.59         -4.07         5.42 o                         
  12   4  11         33.44         35.92         9.49 o                         
 -12   5  11        136.39        140.77         7.40 o                         
 -11   5  11         67.91         73.32         6.03 o                         
 -10   5  11         30.71         28.52         3.36 o                         
  -9   5  11         91.12         88.48         5.26 o                         
  -8   5  11         36.01         39.88         3.71 o                         
  -7   5  11          3.52          0.68         2.14 o                         
  -6   5  11        155.92        154.08         5.78 o                         
  -5   5  11        160.73        154.70         5.72 o                         
  -4   5  11        246.18        242.10         6.22 o                         
  -3   5  11        451.14        441.07         8.70 o                         
  -2   5  11          7.27          4.29         1.43 o                         
  -1   5  11         26.64         16.38         2.04 o                         
   0   5  11        106.99        110.33         4.23 o                         
   1   5  11         84.27         99.48         4.22 o                         
   2   5  11         39.78         47.99         3.34 o                         
   3   5  11        178.84        154.77         5.36 o                         
   4   5  11        202.41        190.63         6.15 o                         
   5   5  11         42.41         33.39         3.33 o                         
   6   5  11          0.20          1.36         1.73 o                         
   7   5  11          2.90          2.75         1.88 o                         
   8   5  11        153.36        142.92         5.87 o                         
   9   5  11          0.24          1.43         1.36 o                         
  10   5  11        284.56        284.69        22.37 o                         
  11   5  11         24.43         19.66         8.81 o                         
 -11   6  11         44.81         44.13         3.73 o                         
 -10   6  11          3.46          0.18         3.08 o                         
  -9   6  11        112.07        110.15         6.63 o                         
  -8   6  11         14.22         15.85         3.08 o                         
  -7   6  11        191.45        185.99         7.69 o                         
  -6   6  11        131.96        128.60         6.29 o                         
  -5   6  11          1.69          1.20         1.74 o                         
  -4   6  11          9.40         10.60         2.18 o                         
  -3   6  11        125.05        123.94         5.50 o                         
  -2   6  11        653.08        649.05        14.42 o                         
  -1   6  11        111.77        109.96         5.56 o                         
   0   6  11        394.54        350.05         8.58 o                         
   1   6  11        371.61        357.32         9.14 o                         
   2   6  11        175.84        180.37         7.60 o                         
   3   6  11         24.20         16.12         2.37 o                         
   4   6  11        370.44        329.39         8.35 o                         
   5   6  11         26.33         19.57         2.85 o                         
   6   6  11         23.73         27.55         4.26 o                         
   7   6  11         24.46         27.21         2.93 o                         
   8   6  11          5.18          5.40         1.76 o                         
   9   6  11        352.38        373.63        11.57 o                         
  10   6  11         75.40         85.12         9.26 o                         
 -10   7  11        146.54        156.07         6.75 o                         
  -9   7  11         12.08         15.08         2.93 o                         
  -8   7  11          2.07         -0.55         2.19 o                         
  -7   7  11         16.47         20.48         3.20 o                         
  -6   7  11         43.63         48.21         4.50 o                         
  -5   7  11        371.31        402.01        10.43 o                         
  -4   7  11       1090.41       1132.66        21.47 o                         
  -3   7  11        779.86        805.51        20.50 o                         
  -2   7  11        372.48        365.29        10.13 o                         
  -1   7  11        200.73        197.46         7.12 o                         
   0   7  11         37.56         36.63         4.79 o                         
   1   7  11         70.13         52.24         6.56 o                         
   2   7  11         18.33         19.68         2.94 o                         
   3   7  11          0.02         -0.14         1.60 o                         
   4   7  11         77.20         76.61         4.93 o                         
   5   7  11         82.59         83.82         5.31 o                         
   6   7  11        301.87        303.39         9.27 o                         
   7   7  11        124.97        121.27         9.25 o                         
   8   7  11        387.19        428.30        15.25 o                         
   9   7  11          0.00         -2.35         2.35 o                         
  -9   8  11         78.85         97.30         8.07 o                         
  -8   8  11        146.73        164.70         7.57 o                         
  -7   8  11        115.22         98.59         5.58 o                         
  -6   8  11          1.88          3.25         2.09 o                         
  -5   8  11         13.71         10.98         3.38 o                         
  -4   8  11          1.75          1.85         2.54 o                         
  -3   8  11        544.14        519.20        17.90 o                         
  -2   8  11        196.78        196.34        10.44 o                         
  -1   8  11        423.91        469.17        14.55 o                         
   0   8  11        454.87        488.11        14.91 o                         
   1   8  11          0.02          0.11         3.65 o                         
   2   8  11        216.47        215.32         9.20 o                         
   3   8  11         26.04         21.62         2.71 o                         
   4   8  11         41.22         39.97         3.57 o                         
   5   8  11          0.55         -0.31         1.79 o                         
   6   8  11        118.20        120.34         5.57 o                         
   7   8  11          7.71         13.78         3.57 o                         
   8   8  11          6.11          6.64         5.76 o                         
  -7   9  11          4.71          5.07         2.98 o                         
  -6   9  11         12.06         16.11         3.76 o                         
  -5   9  11         61.08         57.34         5.88 o                         
  -4   9  11         25.02         26.97         4.28 o                         
  -3   9  11         21.19         21.71         4.79 o                         
  -2   9  11          7.55         10.92         5.08 o                         
  -1   9  11          3.61         11.09         4.53 o                         
   0   9  11          6.83          3.10         2.96 o                         
   1   9  11        182.95        178.97         9.65 o                         
   2   9  11         65.14         65.78         5.95 o                         
   3   9  11        155.88        175.75         8.78 o                         
   4   9  11         19.21         19.79         3.68 o                         
   5   9  11        261.30        284.44         8.27 o                         
   6   9  11        111.99        101.41        12.88 o                         
  -4  10  11          3.56          6.88         3.16 o                         
  -3  10  11         41.76         53.47         5.92 o                         
  -2  10  11        286.01        306.64        15.80 o                         
  -1  10  11         64.31         77.01        12.54 o                         
   0  10  11         22.41         14.59         5.02 o                         
   1  10  11          2.01          1.06         2.94 o                         
   2  10  11         68.10         68.87         6.43 o                         
   3  10  11         45.80         51.97         5.77 o                         
 -12   0  12         29.20         30.50         8.13 o                         
 -10   0  12        100.44         90.10         8.86 o                         
  -8   0  12        803.08        700.60        22.19 o                         
  -6   0  12        125.77         96.20         4.73 o                         
  -4   0  12          7.39          7.62         1.89 o                         
  -2   0  12        256.04        263.38         6.65 o                         
   0   0  12        341.46        350.20         8.25 o                         
   2   0  12       2006.09       1861.11        35.84 o                         
   4   0  12        581.38        575.51        17.85 o                         
   6   0  12        898.42       1004.62        27.21 o                         
   8   0  12         31.33         27.79         6.78 o                         
  10   0  12        120.07        145.73        14.91 o                         
  12   0  12        276.43        261.64        18.30 o                         
 -13   1  12          0.30          0.68         3.36 o                         
 -12   1  12         35.33         23.90         5.21 o                         
 -11   1  12         50.28         51.61         5.45 o                         
 -10   1  12         52.96         47.35         5.57 o                         
  -9   1  12        450.20        430.16        13.49 o                         
  -8   1  12          0.58          1.88         2.45 o                         
  -7   1  12          2.96          5.96         1.74 o                         
  -6   1  12         85.33         81.77         4.04 o                         
  -5   1  12          3.10          4.70         1.87 o                         
  -4   1  12        133.45        150.16         4.19 o                         
  -3   1  12        541.62        477.71         7.38 o                         
  -2   1  12          6.19          7.80         1.50 o                         
  -1   1  12          2.69          8.39         1.24 o                         
   0   1  12       2150.06       2155.13        24.21 o                         
   1   1  12         65.57         65.63         2.93 o                         
   2   1  12        733.95        682.41        13.63 o                         
   3   1  12       1043.07       1017.88        16.86 o                         
   4   1  12          2.47          3.82         1.34 o                         
   5   1  12        387.97        388.48         7.76 o                         
   6   1  12         58.69         50.00         4.48 o                         
   7   1  12        378.45        385.85        11.81 o                         
   8   1  12        140.08        131.56         7.52 o                         
   9   1  12         31.38         21.01         4.53 o                         
  10   1  12          5.68          9.13         3.57 o                         
  11   1  12         73.70         63.16         6.94 o                         
  12   1  12         89.03         90.19         8.47 o                         
 -13   2  12         39.78         47.99         6.84 o                         
 -12   2  12         19.27         18.94         3.87 o                         
 -11   2  12          2.86          5.45         2.98 o                         
 -10   2  12        335.88        311.74        11.51 o                         
  -9   2  12          0.13          1.92         2.68 o                         
  -8   2  12         56.63         54.72         3.80 o                         
  -7   2  12        122.97        123.02         5.32 o                         
  -6   2  12         24.40         14.58         2.24 o                         
  -5   2  12         54.73         47.86         3.11 o                         
  -4   2  12        200.72        183.51         5.05 o                         
  -3   2  12       3627.33       3489.36        39.86 o                         
  -2   2  12        216.69        189.94         4.36 o                         
  -1   2  12       2174.34       2112.96        23.80 o                         
   0   2  12         18.61         12.78         1.58 o                         
   1   2  12        896.42        853.40        12.34 o                         
   2   2  12          0.16          0.59         1.38 o                         
   3   2  12        116.11         93.50         4.27 o                         
   4   2  12        272.12        250.07         6.19 o                         
   5   2  12         57.77         52.00         3.51 o                         
   6   2  12        196.06        216.53         9.39 o                         
   7   2  12        541.14        508.41        14.25 o                         
   8   2  12         37.27         36.72         5.09 o                         
   9   2  12        147.49        141.67         7.99 o                         
  10   2  12          0.15          1.13         2.76 o                         
  11   2  12         67.85         67.03        11.86 o                         
  12   2  12        125.34        118.25         9.12 o                         
 -13   3  12         11.56         13.04         3.76 o                         
 -12   3  12         37.69         46.07         5.37 o                         
 -11   3  12          7.00          6.94         3.28 o                         
 -10   3  12        100.78        102.05         7.35 o                         
  -9   3  12          3.38          1.47         3.13 o                         
  -8   3  12        537.79        542.10        12.74 o                         
  -7   3  12        585.21        523.27        12.43 o                         
  -6   3  12         16.42         21.73         2.57 o                         
  -5   3  12         64.40         56.16         3.48 o                         
  -4   3  12       1419.63       1401.51        23.73 o                         
  -3   3  12        137.87        124.33         4.45 o                         
  -2   3  12         35.07         31.00         2.76 o                         
  -1   3  12       1359.27       1304.65        18.85 o                         
   0   3  12        679.92        644.52        10.03 o                         
   1   3  12          5.02          7.24         1.58 o                         
   2   3  12         20.98         18.29         2.03 o                         
   3   3  12        274.10        296.33         6.19 o                         
   4   3  12          2.90          6.83         1.99 o                         
   5   3  12          0.65         -1.29         1.29 o                         
   6   3  12          0.27          2.66         1.52 o                         
   7   3  12         15.01         15.75         2.94 o                         
   8   3  12         26.69         27.66         3.77 o                         
   9   3  12        165.83        156.20        16.23 o                         
  10   3  12        119.24        110.48         7.51 o                         
  11   3  12         14.88         15.07         4.07 o                         
  12   3  12        348.03        374.40        13.75 o                         
 -12   4  12        294.71        319.10        12.01 o                         
 -11   4  12         38.45         38.33         4.99 o                         
 -10   4  12          3.72          4.80         1.97 o                         
  -9   4  12          5.17         10.41         2.28 o                         
  -8   4  12          0.01          0.76         1.82 o                         
  -7   4  12       1226.59       1190.32        28.27 o                         
  -6   4  12        145.56        135.72         6.86 o                         
  -5   4  12       1487.33       1460.29        23.75 o                         
  -4   4  12         53.15         58.11         3.73 o                         
  -3   4  12        345.78        335.29         8.03 o                         
  -2   4  12        399.17        394.12         7.46 o                         
  -1   4  12        227.52        224.32         5.12 o                         
   0   4  12          6.38          5.29         1.99 o                         
   1   4  12        208.82        178.76         6.30 o                         
   2   4  12        367.53        287.35        11.57 o                         
   3   4  12         18.89         24.00         2.33 o                         
   4   4  12         40.88         46.96         3.59 o                         
   5   4  12         25.42         18.50         2.58 o                         
   6   4  12         23.74         15.76         2.42 o                         
   7   4  12          3.64          5.27         1.87 o                         
   8   4  12          4.75          1.81         2.11 o                         
   9   4  12         18.53         16.16         2.96 o                         
  10   4  12          3.90          4.01         2.87 o                         
  11   4  12         47.55         59.06         9.83 o                         
 -12   5  12         26.24         32.51         4.68 o                         
 -11   5  12        332.19        390.33        13.29 o                         
 -10   5  12         15.43         19.24         2.88 o                         
  -9   5  12        200.54        212.07         7.92 o                         
  -8   5  12        343.44        322.42        10.52 o                         
  -7   5  12        134.87        145.36         7.28 o                         
  -6   5  12         21.88         22.55         4.30 o                         
  -5   5  12         52.53         57.43         4.48 o                         
  -4   5  12        193.06        212.97         6.55 o                         
  -3   5  12          4.94          8.13         1.94 o                         
  -2   5  12        564.60        579.74        11.17 o                         
  -1   5  12        165.49        166.91         6.79 o                         
   0   5  12          0.07         -0.87         1.34 o                         
   1   5  12        685.99        666.03        12.63 o                         
   2   5  12         56.38         44.88         3.38 o                         
   3   5  12         23.06         36.05         3.67 o                         
   4   5  12          8.31          4.82         2.86 o                         
   5   5  12         76.95         73.47         5.40 o                         
   6   5  12        287.66        278.88         9.45 o                         
   7   5  12        198.05        172.16        13.58 o                         
   8   5  12        143.13        128.14         8.16 o                         
   9   5  12          2.44          3.68         5.42 o                         
  10   5  12         97.80        103.03        14.91 o                         
 -11   6  12          0.85         -1.81         2.00 o                         
 -10   6  12        262.39        315.73        10.31 o                         
  -9   6  12          0.16          1.32         3.84 o                         
  -8   6  12         52.35         54.56         5.06 o                         
  -7   6  12         42.55         54.19         5.58 o                         
  -6   6  12        155.96        159.16         8.32 o                         
  -5   6  12        166.69        145.64         6.43 o                         
  -4   6  12        126.57        110.84         5.53 o                         
  -3   6  12        217.16        211.77         5.97 o                         
  -2   6  12        102.16        107.04         5.87 o                         
  -1   6  12         12.02          9.46         2.46 o                         
   0   6  12        167.32        175.97         6.41 o                         
   1   6  12         86.31        104.34         7.92 o                         
   2   6  12         57.18         78.00         4.81 o                         
   3   6  12          2.36          8.12         2.14 o                         
   4   6  12        282.87        293.79         8.70 o                         
   5   6  12        120.17        123.05         9.03 o                         
   6   6  12         32.48         31.68         3.48 o                         
   7   6  12          0.02          0.23         4.05 o                         
   8   6  12         91.35        103.57         4.78 o                         
   9   6  12          5.21          7.31         7.46 o                         
  10   6  12          0.67         -3.57         3.57 o                         
 -10   7  12         61.65         70.06         5.37 o                         
  -9   7  12          0.11         -1.60         2.54 o                         
  -8   7  12         23.21         19.55         3.48 o                         
  -7   7  12          0.21         -1.99         2.06 o                         
  -6   7  12        103.92        109.93         6.16 o                         
  -5   7  12          3.06          1.45         2.10 o                         
  -4   7  12         10.55         17.20         3.76 o                         
  -3   7  12        356.64        369.01        12.63 o                         
  -2   7  12         20.03         14.20         2.89 o                         
  -1   7  12        103.37        110.52         6.04 o                         
   0   7  12          1.57         -1.83         2.51 o                         
   1   7  12        290.15        293.76        10.95 o                         
   2   7  12         69.97         70.06         5.87 o                         
   3   7  12        119.50        143.78         6.37 o                         
   4   7  12        127.74        125.00         5.89 o                         
   5   7  12         17.53         28.75         3.64 o                         
   6   7  12          0.16          0.20         2.35 o                         
   7   7  12         70.00         83.17         5.16 o                         
   8   7  12        145.97        155.50        10.85 o                         
  -8   8  12         36.46         54.28         4.92 o                         
  -7   8  12         24.90         25.04         3.35 o                         
  -6   8  12          2.69          3.02         2.76 o                         
  -5   8  12        111.43        125.75         8.25 o                         
  -4   8  12         10.32          5.73         2.98 o                         
  -3   8  12        227.58        239.73        10.55 o                         
  -2   8  12          0.71          0.45         2.46 o                         
  -1   8  12          5.08          2.77         4.14 o                         
   0   8  12        776.15        766.30        20.48 o                         
   1   8  12         16.94         18.23         4.03 o                         
   2   8  12         16.51         17.03         3.56 o                         
   3   8  12         78.16         67.09         4.17 o                         
   4   8  12         15.15         17.91         3.44 o                         
   5   8  12        135.11        153.31         6.91 o                         
   6   8  12         90.85         84.16         5.26 o                         
   7   8  12         59.33         87.07         7.42 o                         
  -6   9  12         35.53         38.26         5.01 o                         
  -5   9  12         12.65          8.50         3.41 o                         
  -4   9  12         57.86         45.17         6.17 o                         
  -3   9  12        102.17         94.96         7.52 o                         
  -2   9  12        208.56        221.95        15.59 o                         
  -1   9  12         69.79         75.73         9.07 o                         
   0   9  12        202.61        201.41        10.56 o                         
   1   9  12         17.69         18.15         4.99 o                         
   2   9  12         42.30         34.24         4.68 o                         
   3   9  12          1.95          1.23         2.51 o                         
   4   9  12          4.07          4.13         2.76 o                         
   5   9  12         20.07         30.41         3.81 o                         
  -2  10  12         96.80         92.86        14.23 o                         
  -1  10  12        318.51        337.95        17.25 o                         
   0  10  12          0.78          4.00         4.53 o                         
 -13   0  13          9.19         12.20         6.78 o                         
 -11   0  13          1.98         -0.68         4.74 o                         
  -9   0  13          8.42          3.39         3.57 o                         
  -7   0  13        305.99        312.05        13.56 o                         
  -5   0  13       1848.45       1697.06        33.86 o                         
  -3   0  13        165.29        161.59         5.61 o                         
  -1   0  13       6062.53       6132.65        95.46 o                         
   1   0  13       3914.23       3881.77        70.84 o                         
   3   0  13       1018.72       1064.58        26.45 o                         
   5   0  13        513.52        507.81        16.89 o                         
   7   0  13        136.13        115.91        12.88 o                         
   9   0  13         60.68         54.90         9.49 o                         
  11   0  13        193.45        180.98        17.62 o                         
 -13   1  13          0.64          1.95         6.10 o                         
 -12   1  13          5.26          0.81         3.57 o                         
 -11   1  13         11.43         20.90         4.08 o                         
 -10   1  13          9.06          7.17         3.25 o                         
  -9   1  13         77.29         76.06         5.57 o                         
  -8   1  13        212.61        181.68         7.69 o                         
  -7   1  13       1574.16       1414.93        28.84 o                         
  -6   1  13        784.07        755.15        14.15 o                         
  -5   1  13         14.25          7.68         2.68 o                         
  -4   1  13        205.35        207.01         4.78 o                         
  -3   1  13        310.39        295.26         5.79 o                         
  -2   1  13         46.20         38.78         2.44 o                         
  -1   1  13         72.59         67.29         3.14 o                         
   0   1  13         83.29         80.26         3.47 o                         
   1   1  13       1251.57       1187.41        16.49 o                         
   2   1  13          0.25          1.07         1.16 o                         
   3   1  13       1073.00       1009.36        17.06 o                         
   4   1  13        130.96        124.72         4.43 o                         
   5   1  13        138.16        122.98         7.14 o                         
   6   1  13          1.61          0.72         2.19 o                         
   7   1  13        176.21        152.88        12.71 o                         
   8   1  13         63.28         72.47         5.77 o                         
   9   1  13         55.63         52.46         8.13 o                         
  10   1  13         17.19         14.91         4.31 o                         
  11   1  13        161.70        172.22        11.87 o                         
 -13   2  13          7.34         13.75         4.08 o                         
 -12   2  13         17.86         19.74         4.30 o                         
 -11   2  13          1.97         -0.44         2.68 o                         
 -10   2  13        322.30        316.91        12.05 o                         
  -9   2  13         99.87         95.32         7.12 o                         
  -8   2  13          0.99         -0.95         1.54 o                         
  -7   2  13          0.19          2.69         1.80 o                         
  -6   2  13        162.30        128.70         5.30 o                         
  -5   2  13        105.59        100.25         4.95 o                         
  -4   2  13        649.92        607.17        12.05 o                         
  -3   2  13         52.13         45.08         2.71 o                         
  -2   2  13         81.32         80.50         3.77 o                         
  -1   2  13       1794.45       1782.05        23.35 o                         
   0   2  13       1162.41       1185.24        16.47 o                         
   1   2  13        313.27        316.78         6.13 o                         
   2   2  13          2.33         -0.68         1.22 o                         
   3   2  13        229.92        207.27         7.58 o                         
   4   2  13        822.49        733.99        15.94 o                         
   5   2  13        160.01        146.90         5.39 o                         
   6   2  13         14.21         12.32         2.85 o                         
   7   2  13          3.70          0.63         4.00 o                         
   8   2  13          7.24          3.56         2.46 o                         
   9   2  13         22.17         10.51         2.98 o                         
  10   2  13          0.01          0.73         2.76 o                         
  11   2  13          8.38          6.99         3.75 o                         
 -12   3  13          0.23         -2.78         2.79 o                         
 -11   3  13         88.30        100.82         7.66 o                         
 -10   3  13         26.33         28.10         4.66 o                         
  -9   3  13         13.82         12.78         2.49 o                         
  -8   3  13          7.60          3.78         2.94 o                         
  -7   3  13         17.86         26.34         3.24 o                         
  -6   3  13        342.07        326.62         8.26 o                         
  -5   3  13          2.64         -0.85         1.47 o                         
  -4   3  13        147.24        134.36         5.25 o                         
  -3   3  13         48.20         46.38         3.45 o                         
  -2   3  13          3.26          2.26         1.68 o                         
  -1   3  13          0.37          2.15         1.32 o                         
   0   3  13        939.03        894.02        13.89 o                         
   1   3  13         11.11         17.84         2.37 o                         
   2   3  13        436.10        456.98         9.12 o                         
   3   3  13        222.35        220.77         6.53 o                         
   4   3  13        621.86        570.86        12.90 o                         
   5   3  13         31.93         35.98         3.26 o                         
   6   3  13         15.98         16.60         2.25 o                         
   7   3  13         72.74         74.05         5.84 o                         
   8   3  13         28.27         28.19         3.96 o                         
   9   3  13        184.23        158.56         8.32 o                         
  10   3  13          0.08          3.00         2.59 o                         
  11   3  13         28.62         26.58         4.23 o                         
 -12   4  13        167.52        176.83        11.16 o                         
 -11   4  13          1.12         -0.26         3.03 o                         
 -10   4  13        101.83         96.50         5.27 o                         
  -9   4  13          0.65          1.06         1.94 o                         
  -8   4  13        556.62        559.14        13.57 o                         
  -7   4  13        104.12         94.79         5.62 o                         
  -6   4  13         11.18         10.91         2.79 o                         
  -5   4  13          3.32          2.00         1.79 o                         
  -4   4  13        170.81        158.77         5.81 o                         
  -3   4  13         65.91         62.34         4.34 o                         
  -2   4  13        157.31        141.24         4.26 o                         
  -1   4  13        514.35        478.39         8.62 o                         
   0   4  13         72.42         79.24         4.95 o                         
   1   4  13        196.93        149.69         6.42 o                         
   2   4  13          0.88          2.38         1.68 o                         
   3   4  13         40.37         33.74         3.30 o                         
   4   4  13         83.89         84.17         5.04 o                         
   5   4  13         27.09         27.60         3.12 o                         
   6   4  13        745.04        711.22        15.71 o                         
   7   4  13        119.61        112.68         5.28 o                         
   8   4  13        105.14        101.62         6.77 o                         
   9   4  13        161.83        165.61         8.27 o                         
  10   4  13         81.37         86.68         7.49 o                         
 -11   5  13        201.07        234.96        10.96 o                         
 -10   5  13          0.54         -1.91         1.91 o                         
  -9   5  13        167.42        174.73         9.39 o                         
  -8   5  13         21.63         16.56         6.30 o                         
  -7   5  13        148.07        146.88         7.47 o                         
  -6   5  13        195.48        197.59         8.31 o                         
  -5   5  13        211.63        218.83         7.84 o                         
  -4   5  13        118.05        114.75         5.22 o                         
  -3   5  13        123.30        124.43         6.55 o                         
  -2   5  13        647.02        652.09        12.40 o                         
  -1   5  13         11.93         14.93         1.92 o                         
   0   5  13        221.29        203.31         6.08 o                         
   1   5  13          3.01          0.16         1.40 o                         
   2   5  13         43.11         36.95         3.25 o                         
   3   5  13        682.37        679.43        17.96 o                         
   4   5  13         52.14         41.63         5.21 o                         
   5   5  13        256.78        267.63        10.99 o                         
   6   5  13         15.64         14.67         2.93 o                         
   7   5  13         89.73         98.72         6.03 o                         
   8   5  13         35.48         35.43         3.48 o                         
   9   5  13        257.73        290.77        12.01 o                         
  10   5  13        188.21        191.19         8.16 o                         
 -10   6  13          3.23         -0.71         3.52 o                         
  -9   6  13         17.24         20.63         3.56 o                         
  -8   6  13         18.30         14.04         3.38 o                         
  -7   6  13         37.39         40.95         5.50 o                         
  -6   6  13          0.49         -0.50         1.93 o                         
  -5   6  13        201.97        193.35         7.31 o                         
  -4   6  13        273.84        274.10         8.42 o                         
  -3   6  13       1052.15       1035.87        21.28 o                         
  -2   6  13        111.46        102.87         5.99 o                         
  -1   6  13        625.66        648.25        14.94 o                         
   0   6  13          2.73          1.27         1.96 o                         
   1   6  13         54.27         64.41         5.39 o                         
   2   6  13          2.20          6.91         2.18 o                         
   3   6  13         43.00         37.70         3.70 o                         
   4   6  13          6.58          3.39         2.35 o                         
   5   6  13          0.05          0.84         2.06 o                         
   6   6  13         32.67         49.96         5.96 o                         
   7   6  13        177.32        183.58         7.30 o                         
   8   6  13          8.26          6.52         2.30 o                         
   9   6  13         75.42         75.32         8.63 o                         
  -9   7  13        221.22        251.61         9.77 o                         
  -8   7  13          9.56         11.07         3.13 o                         
  -7   7  13          4.87          3.93         2.68 o                         
  -6   7  13         26.58         25.60         3.40 o                         
  -5   7  13         29.09         30.51         3.62 o                         
  -4   7  13          5.50         10.24         3.35 o                         
  -3   7  13         29.86         36.26         5.99 o                         
  -2   7  13        116.16        116.27         6.55 o                         
  -1   7  13         42.85         44.21         4.11 o                         
   0   7  13        273.24        304.73        11.46 o                         
   1   7  13         17.37         16.89         3.73 o                         
   2   7  13        100.47         90.89         7.73 o                         
   3   7  13         90.14        100.35         8.91 o                         
   4   7  13          5.81          6.03         2.46 o                         
   5   7  13         96.69        102.36         6.26 o                         
   6   7  13         20.43         14.55         2.98 o                         
   7   7  13        195.88        225.34         8.08 o                         
  -7   8  13         12.14          9.22         2.85 o                         
  -6   8  13         95.29        111.69         8.13 o                         
  -5   8  13         11.57         10.52         3.38 o                         
  -4   8  13         20.04         15.67         4.81 o                         
  -3   8  13         41.89         41.63         5.26 o                         
  -2   8  13          0.03          0.72         2.54 o                         
  -1   8  13         27.50         31.74         4.68 o                         
   0   8  13          7.91          6.71         3.08 o                         
   1   8  13         51.93         50.97         5.57 o                         
   2   8  13          2.76          5.97         3.01 o                         
   3   8  13        140.07        136.28         8.49 o                         
   4   8  13          5.67          3.50         2.34 o                         
   5   8  13         74.98         85.01         5.84 o                         
   6   8  13        127.57        155.47         7.04 o                         
  -5   9  13          4.22          2.37         3.36 o                         
  -4   9  13          4.11          1.39         3.08 o                         
  -3   9  13         25.48         22.61         4.42 o                         
  -2   9  13         51.68         61.73         8.47 o                         
  -1   9  13        182.80        170.46        13.65 o                         
   0   9  13         85.90         80.14         7.04 o                         
   1   9  13        294.07        317.88        12.41 o                         
   2   9  13          0.00         -0.50         2.81 o                         
   3   9  13         26.44         37.98         5.15 o                         
 -12   0  14         26.88         35.25         9.49 o                         
 -10   0  14         31.92         37.09         6.23 o                         
  -8   0  14       1065.68       1012.55        30.09 o                         
  -6   0  14       1033.29       1116.31        24.17 o                         
  -4   0  14          2.68          2.87         2.16 o                         
  -2   0  14       2033.71       1983.57        34.59 o                         
   0   0  14       1700.41       1647.72        33.24 o                         
   2   0  14       2098.28       2173.92        41.83 o                         
   4   0  14         97.74         96.30         7.64 o                         
   6   0  14        216.46        217.80        10.41 o                         
   8   0  14        131.97        109.81        13.56 o                         
  10   0  14        161.31        162.68        16.95 o                         
 -12   1  14          3.18          2.46         3.28 o                         
 -11   1  14          0.73          1.57         2.98 o                         
 -10   1  14         22.01         20.60         4.57 o                         
  -9   1  14        282.02        304.97        10.11 o                         
  -8   1  14          4.27          3.57         2.50 o                         
  -7   1  14        257.69        266.36        10.84 o                         
  -6   1  14        617.26        544.90        11.49 o                         
  -5   1  14        552.55        504.73         9.49 o                         
  -4   1  14        192.71        179.69         5.20 o                         
  -3   1  14        336.34        319.53         6.71 o                         
  -2   1  14        698.19        689.09        12.24 o                         
  -1   1  14        464.19        424.14         7.94 o                         
   0   1  14        273.82        250.16         5.73 o                         
   1   1  14        140.60        141.01         4.38 o                         
   2   1  14       1278.46       1278.98        18.70 o                         
   3   1  14        100.31        100.56         4.38 o                         
   4   1  14        236.89        245.54         6.35 o                         
   5   1  14       1751.44       1762.43        50.97 o                         
   6   1  14         65.97         58.50         5.37 o                         
   7   1  14         94.97         85.53         6.51 o                         
   8   1  14          0.15          0.13         2.43 o                         
   9   1  14         51.56         72.96         8.11 o                         
  10   1  14          6.99          5.51         3.73 o                         
  11   1  14        109.27        102.69        10.17 o                         
 -12   2  14         53.51         57.56         6.54 o                         
 -11   2  14          0.13          1.81         3.13 o                         
 -10   2  14         55.94         51.64         5.87 o                         
  -9   2  14         27.87         22.62         4.30 o                         
  -8   2  14         23.93         20.74         2.63 o                         
  -7   2  14          0.45         -0.75         1.64 o                         
  -6   2  14        183.35        160.60         6.13 o                         
  -5   2  14         27.09         24.36         2.90 o                         
  -4   2  14         92.83         85.04         4.38 o                         
  -3   2  14       1077.01       1031.66        16.17 o                         
  -2   2  14         77.32         71.59         3.58 o                         
  -1   2  14          5.11          0.52         1.35 o                         
   0   2  14         30.94         27.11         3.12 o                         
   1   2  14        874.96        863.78        12.87 o                         
   2   2  14         31.86         32.62         2.89 o                         
   3   2  14       1256.91       1178.12        19.86 o                         
   4   2  14         46.27         54.07         3.45 o                         
   5   2  14          8.86          8.82         1.93 o                         
   6   2  14        141.87        158.25         8.26 o                         
   7   2  14         46.87         47.00         4.95 o                         
   8   2  14        451.55        481.90        14.65 o                         
   9   2  14          6.85          0.76         2.68 o                         
  10   2  14         94.48         82.08         8.13 o                         
 -11   3  14          7.06          2.38         3.16 o                         
 -10   3  14         10.61          1.76         4.86 o                         
  -9   3  14          7.80          1.57         1.94 o                         
  -8   3  14         36.33         32.24         3.59 o                         
  -7   3  14         48.21         53.86         4.38 o                         
  -6   3  14        434.88        369.84         9.24 o                         
  -5   3  14        255.02        229.43         8.51 o                         
  -4   3  14        184.23        185.23         6.36 o                         
  -3   3  14         24.69         15.89         2.41 o                         
  -2   3  14        258.89        241.51         6.75 o                         
  -1   3  14          0.04         -0.72         1.20 o                         
   0   3  14        336.61        332.48         6.94 o                         
   1   3  14         30.29         26.78         2.65 o                         
   2   3  14        296.03        297.91         7.66 o                         
   3   3  14         15.50         10.64         2.07 o                         
   4   3  14         66.94         82.77         4.93 o                         
   5   3  14         12.52         11.27         2.74 o                         
   6   3  14         15.57         13.43         2.34 o                         
   7   3  14         10.59          8.68         3.08 o                         
   8   3  14         19.09         16.70         3.94 o                         
   9   3  14          0.14         -0.87         2.28 o                         
  10   3  14        115.74        123.22         7.91 o                         
 -11   4  14         16.79         16.56         4.38 o                         
 -10   4  14         78.05         71.81         6.91 o                         
  -9   4  14          0.00         -1.44         1.94 o                         
  -8   4  14          5.02          4.82         3.42 o                         
  -7   4  14         25.70         27.29         3.78 o                         
  -6   4  14         26.78         24.63         3.63 o                         
  -5   4  14        129.30        128.48         5.89 o                         
  -4   4  14        172.97        169.16         6.21 o                         
  -3   4  14         41.32         46.43         3.52 o                         
  -2   4  14         97.94         88.29         3.57 o                         
  -1   4  14        134.34        127.48         4.71 o                         
   0   4  14        184.53        167.28         6.91 o                         
   1   4  14        175.25        161.32         6.67 o                         
   2   4  14         43.65         50.15         4.15 o                         
   3   4  14          5.56          9.63         2.59 o                         
   4   4  14         22.74         21.43         3.06 o                         
   5   4  14         66.86         70.60         4.67 o                         
   6   4  14         40.27         42.71         4.21 o                         
   7   4  14         25.69         30.07         2.97 o                         
   8   4  14          2.00          2.09         2.65 o                         
   9   4  14        173.04        180.15         8.80 o                         
 -10   5  14        199.38        248.02        10.85 o                         
  -9   5  14         25.04         24.90         3.86 o                         
  -8   5  14         12.93         18.80         3.68 o                         
  -7   5  14         41.78         39.71         4.39 o                         
  -6   5  14          3.79          4.66         2.68 o                         
  -5   5  14        108.40         96.05         5.74 o                         
  -4   5  14         47.11         44.29         3.56 o                         
  -3   5  14        146.26        153.05         5.93 o                         
  -2   5  14         23.35         35.83         5.28 o                         
  -1   5  14         57.59         54.14         3.30 o                         
   0   5  14         20.81         24.53         2.51 o                         
   1   5  14        271.92        295.45         7.76 o                         
   2   5  14        188.50        181.34         7.29 o                         
   3   5  14         44.58         47.12         5.69 o                         
   4   5  14          3.15         -2.12         2.12 o                         
   5   5  14          1.17          3.02         2.60 o                         
   6   5  14         31.69         33.53         4.23 o                         
   7   5  14         55.57         53.01         5.56 o                         
   8   5  14         25.09         27.20         5.02 o                         
   9   5  14        207.96        251.99        12.21 o                         
  -9   6  14          1.36         -1.86         2.46 o                         
  -8   6  14         51.92         46.46         4.78 o                         
  -7   6  14         25.44         30.47         4.03 o                         
  -6   6  14         91.28        102.40         6.65 o                         
  -5   6  14          0.58          1.75         2.24 o                         
  -4   6  14         10.15          8.50         2.28 o                         
  -3   6  14        176.06        177.60         7.84 o                         
  -2   6  14        136.84        135.21         7.08 o                         
  -1   6  14         10.54         10.42         2.81 o                         
   0   6  14          3.23          6.78         2.37 o                         
   1   6  14          0.54         -1.42         1.76 o                         
   2   6  14         30.94         36.95         5.19 o                         
   3   6  14         30.73         35.89         3.72 o                         
   4   6  14         20.90         23.92         3.52 o                         
   5   6  14          0.49         -0.47         2.45 o                         
   6   6  14         16.49         19.90         3.25 o                         
   7   6  14         20.53         28.93         3.62 o                         
   8   6  14        210.97        223.11         7.85 o                         
  -8   7  14          0.22         -1.46         2.46 o                         
  -7   7  14         41.02         40.48         4.61 o                         
  -6   7  14         82.29         89.92         5.73 o                         
  -5   7  14         43.87         45.68         6.01 o                         
  -4   7  14          0.20         -0.82         2.59 o                         
  -3   7  14        219.11        246.49        11.01 o                         
  -2   7  14         38.76         32.13         3.94 o                         
  -1   7  14        106.56        115.56         6.85 o                         
   0   7  14          0.01          6.14         3.08 o                         
   1   7  14        150.98        152.59         9.36 o                         
   2   7  14         11.82         10.00         2.43 o                         
   3   7  14         94.49         98.18         5.72 o                         
   4   7  14          4.92          3.95         2.38 o                         
   5   7  14        101.34         92.80         6.10 o                         
   6   7  14         13.81         18.68         3.48 o                         
  -6   8  14         39.69         41.61         5.37 o                         
  -5   8  14         13.99         24.74         4.57 o                         
  -4   8  14         65.99         71.39         6.92 o                         
  -3   8  14         69.27         68.40        12.61 o                         
  -2   8  14        128.64        122.93         7.11 o                         
  -1   8  14        269.46        287.75        11.97 o                         
   0   8  14         44.20         46.23         5.76 o                         
   1   8  14        117.75        120.11         8.48 o                         
   2   8  14         68.54         75.49         6.82 o                         
   3   8  14         23.98         33.32         5.57 o                         
   4   8  14         24.14         27.20         3.73 o                         
  -1   9  14         95.39         92.17         8.30 o                         
   0   9  14         57.00         55.70         6.24 o                         
 -11   0  15         22.30         16.61        10.17 o                         
  -9   0  15         40.87         42.87         8.47 o                         
  -7   0  15        107.62        107.95         9.44 o                         
  -5   0  15          7.48         11.18         2.96 o                         
  -3   0  15          7.02         10.45         2.76 o                         
  -1   0  15        299.51        302.51        10.01 o                         
   1   0  15        101.05        117.20         7.49 o                         
   3   0  15        179.81        193.64         6.59 o                         
   5   0  15        867.97        823.60        38.64 o                         
   7   0  15         70.87         79.31        11.52 o                         
   9   0  15         25.05         16.95         6.78 o                         
 -11   1  15          0.91          1.60         3.38 o                         
 -10   1  15         98.85        108.83         8.54 o                         
  -9   1  15          1.62          1.94         2.68 o                         
  -8   1  15          0.17          0.15         2.64 o                         
  -7   1  15         96.51        105.02         4.92 o                         
  -6   1  15          1.12          2.47         1.98 o                         
  -5   1  15          0.21         -1.36         1.36 o                         
  -4   1  15       1490.43       1337.46        20.24 o                         
  -3   1  15          3.13          1.49         1.87 o                         
  -2   1  15         98.49         96.31         4.38 o                         
  -1   1  15        559.68        527.87         9.99 o                         
   0   1  15        190.15        182.90         5.24 o                         
   1   1  15         61.97         61.60         3.23 o                         
   2   1  15        799.20        757.89        12.46 o                         
   3   1  15        147.94        150.56         6.38 o                         
   4   1  15         30.24         42.60         2.92 o                         
   5   1  15        118.26        104.62         6.68 o                         
   6   1  15        206.14        199.72         9.25 o                         
   7   1  15         86.16        100.08         7.25 o                         
   8   1  15         24.87         23.62         5.46 o                         
   9   1  15          0.01         -0.83         3.09 o                         
  10   1  15          9.78          3.39         3.83 o                         
 -11   2  15          1.87          5.01         3.48 o                         
 -10   2  15        112.72        117.53         8.76 o                         
  -9   2  15          0.63         -0.31         2.98 o                         
  -8   2  15        261.36        239.24         7.66 o                         
  -7   2  15         73.15         62.24         4.30 o                         
  -6   2  15        388.09        361.57         9.19 o                         
  -5   2  15         33.44         39.82         3.60 o                         
  -4   2  15        682.35        718.91        15.47 o                         
  -3   2  15         63.29         59.28         3.48 o                         
  -2   2  15          0.79         -1.26         1.26 o                         
  -1   2  15         56.58         56.85         3.31 o                         
   0   2  15        519.46        513.45         9.61 o                         
   1   2  15         61.18         66.23         3.03 o                         
   2   2  15         36.01         40.23         3.34 o                         
   3   2  15        477.09        488.78        10.46 o                         
   4   2  15        301.72        303.52         9.38 o                         
   5   2  15        269.26        302.86        18.65 o                         
   6   2  15         46.26         51.37         5.31 o                         
   7   2  15         14.55         14.15         3.48 o                         
   8   2  15         11.25         18.19         3.77 o                         
   9   2  15         35.06         32.25         5.68 o                         
 -11   3  15         33.30         34.27         5.45 o                         
 -10   3  15        105.93        117.59        15.41 o                         
  -9   3  15        181.68        169.32         7.59 o                         
  -8   3  15         25.07         20.67         3.24 o                         
  -7   3  15        147.51        153.55         6.38 o                         
  -6   3  15         14.97          5.84         2.40 o                         
  -5   3  15        653.18        641.45        14.53 o                         
  -4   3  15         56.79         60.28         4.22 o                         
  -3   3  15        134.48        125.94         5.68 o                         
  -2   3  15        733.85        700.53        13.73 o                         
  -1   3  15         80.40         80.38         4.80 o                         
   0   3  15        372.85        337.43         7.06 o                         
   1   3  15        264.69        252.92         7.53 o                         
   2   3  15         60.67         46.56         3.81 o                         
   3   3  15         15.62         16.29         2.37 o                         
   4   3  15        119.14        129.37        12.13 o                         
   5   3  15        565.68        559.37        13.11 o                         
   6   3  15        369.94        387.97        12.97 o                         
   7   3  15        577.15        595.19        17.11 o                         
   8   3  15         56.02         48.73         5.45 o                         
   9   3  15        134.88        132.77         8.54 o                         
 -10   4  15        136.94        155.87        11.50 o                         
  -9   4  15         35.39         28.54         3.95 o                         
  -8   4  15        236.26        255.24         9.87 o                         
  -7   4  15          5.27          7.00         2.54 o                         
  -6   4  15         76.48         80.79         5.30 o                         
  -5   4  15          0.68         -0.83         2.54 o                         
  -4   4  15          0.06         -0.18         2.19 o                         
  -3   4  15         71.93         68.68         4.93 o                         
  -2   4  15        216.32        190.69         7.68 o                         
  -1   4  15        186.87        178.12         7.52 o                         
   0   4  15        101.04         92.10         8.61 o                         
   1   4  15        640.36        625.02        14.76 o                         
   2   4  15         88.58         82.20        10.59 o                         
   3   4  15        100.83        104.30         7.17 o                         
   4   4  15         13.91         12.85         2.98 o                         
   5   4  15         74.70         62.94         4.53 o                         
   6   4  15         37.85         41.70         4.40 o                         
   7   4  15          0.52          2.26         2.76 o                         
   8   4  15        158.96        166.76         9.13 o                         
  -9   5  15          1.11          8.35         3.03 o                         
  -8   5  15         16.58         14.27         3.48 o                         
  -7   5  15          1.24          1.36         2.59 o                         
  -6   5  15          2.74          0.00         2.46 o                         
  -5   5  15          0.76         -1.84         1.84 o                         
  -4   5  15          0.75          2.93         1.89 o                         
  -3   5  15         31.80         25.53         2.85 o                         
  -2   5  15          6.10          6.14         2.84 o                         
  -1   5  15          6.26          4.44         1.80 o                         
   0   5  15        247.73        241.13         7.47 o                         
   1   5  15          2.45          2.55         1.84 o                         
   2   5  15         20.69         34.24         3.61 o                         
   3   5  15        132.02        157.41         9.61 o                         
   4   5  15        143.97        134.57        10.17 o                         
   5   5  15         47.03         53.92         9.49 o                         
   6   5  15        213.74        206.26         9.83 o                         
   7   5  15          1.43          1.74         2.00 o                         
   8   5  15         29.92         29.29         5.23 o                         
  -8   6  15          5.54          8.46         3.38 o                         
  -7   6  15          0.12          0.64         2.59 o                         
  -6   6  15          3.37         -1.63         2.28 o                         
  -5   6  15         28.11         25.98         3.42 o                         
  -4   6  15         20.77         16.98         2.84 o                         
  -3   6  15         75.98         78.57         5.87 o                         
  -2   6  15          9.57         13.78         3.05 o                         
  -1   6  15         41.17         40.48         4.50 o                         
   0   6  15         34.01         30.18         3.74 o                         
   1   6  15         91.65        103.12         8.19 o                         
   2   6  15         66.08         68.15         6.46 o                         
   3   6  15        169.20        197.89         8.36 o                         
   4   6  15         38.82         37.73         4.36 o                         
   5   6  15         90.42        112.17         8.86 o                         
   6   6  15         61.19         61.16         5.31 o                         
  -6   7  15          3.97          9.63         2.87 o                         
  -5   7  15         45.41         51.58         7.27 o                         
  -4   7  15         81.30         92.92         9.57 o                         
  -3   7  15         19.48         18.65         3.45 o                         
  -2   7  15        328.37        376.24        16.63 o                         
  -1   7  15         21.70         17.47         4.40 o                         
   0   7  15        352.97        381.97        18.45 o                         
   1   7  15          0.28          1.39         3.19 o                         
   2   7  15        157.19        161.20         8.81 o                         
   3   7  15         66.03         64.82         5.85 o                         
   4   7  15         65.49         63.48         5.40 o                         
   5   7  15          8.53          4.97         2.74 o                         
  -4   8  15        154.38        168.16        10.47 o                         
  -3   8  15          4.83          3.96         3.38 o                         
  -2   8  15          4.57          5.19         3.33 o                         
  -1   8  15        348.70        349.05        17.90 o                         
   0   8  15         93.38         93.57         7.85 o                         
   1   8  15        278.29        293.37        19.62 o                         
   2   8  15         53.70         61.71         6.56 o                         
 -10   0  16         66.75         69.82         8.59 o                         
  -8   0  16        332.51        346.73        22.03 o                         
  -6   0  16        854.22        811.99        19.39 o                         
  -4   0  16        606.62        575.30        15.36 o                         
  -2   0  16        884.40        876.53        30.16 o                         
   0   0  16         33.44         31.48         3.73 o                         
   2   0  16         45.69         39.96         6.70 o                         
   4   0  16        182.55        208.91        11.07 o                         
   6   0  16        101.15         97.89        10.85 o                         
   8   0  16         79.26         83.37        12.20 o                         
 -10   1  16        153.46        154.69         8.62 o                         
  -9   1  16         16.45         17.77         4.50 o                         
  -8   1  16        343.42        332.29        11.02 o                         
  -7   1  16        513.40        471.30        14.66 o                         
  -6   1  16         39.30         43.56         3.61 o                         
  -5   1  16        287.67        286.28         6.91 o                         
  -4   1  16         25.41         34.44         2.96 o                         
  -3   1  16        165.53        158.06         6.95 o                         
  -2   1  16        154.22        155.49         5.27 o                         
  -1   1  16         73.00         60.97         3.79 o                         
   0   1  16        157.61        157.41         5.10 o                         
   1   1  16          3.04          3.89         1.51 o                         
   2   1  16        298.02        298.16         6.92 o                         
   3   1  16        151.69        153.56         5.81 o                         
   4   1  16        531.87        519.21        16.83 o                         
   5   1  16          2.05          2.36         2.10 o                         
   6   1  16         92.01         88.17         7.82 o                         
   7   1  16        259.00        247.20        10.63 o                         
   8   1  16        146.63        148.34         9.22 o                         
   9   1  16        129.79        143.95        12.54 o                         
 -10   2  16          0.53          1.83         3.19 o                         
  -9   2  16          0.53          3.52         3.38 o                         
  -8   2  16         52.72         69.51         4.33 o                         
  -7   2  16          2.80          4.27         2.23 o                         
  -6   2  16        142.39        152.29         8.86 o                         
  -5   2  16          4.25          0.71         2.10 o                         
  -4   2  16        335.72        349.23         9.91 o                         
  -3   2  16         14.49         20.15         2.29 o                         
  -2   2  16         80.27         71.15         3.82 o                         
  -1   2  16         59.49         66.28         3.64 o                         
   0   2  16         38.25         32.35         2.76 o                         
   1   2  16         12.51         15.98         3.03 o                         
   2   2  16       1062.54       1073.70        26.91 o                         
   3   2  16        124.07        129.36         5.58 o                         
   4   2  16        231.50        226.78         9.26 o                         
   5   2  16        147.26        144.90         8.67 o                         
   6   2  16        194.07        182.63        12.69 o                         
   7   2  16        108.57        122.31         8.59 o                         
   8   2  16          1.08         -1.53         2.46 o                         
 -10   3  16         71.33         61.78         6.86 o                         
  -9   3  16         55.89         62.45         6.89 o                         
  -8   3  16        224.04        275.85        13.01 o                         
  -7   3  16          3.93          2.95         2.24 o                         
  -6   3  16          8.43         13.55         2.95 o                         
  -5   3  16          0.12         -1.32         1.89 o                         
  -4   3  16          0.16         -1.87         1.87 o                         
  -3   3  16          0.45          1.93         1.82 o                         
  -2   3  16        285.95        241.85         8.73 o                         
  -1   3  16        280.33        306.37         7.00 o                         
   0   3  16        167.13        157.63         8.71 o                         
   1   3  16         93.02         81.90         5.02 o                         
   2   3  16        209.31        204.12         7.29 o                         
   3   3  16         23.27         20.14         2.68 o                         
   4   3  16        167.05        167.81         6.86 o                         
   5   3  16         14.73         13.78         2.64 o                         
   6   3  16          0.65          3.04         3.01 o                         
   7   3  16        301.86        311.71        13.40 o                         
   8   3  16         11.57         11.40         3.87 o                         
  -9   4  16          0.07         -2.62         2.85 o                         
  -8   4  16         33.94         41.19         4.77 o                         
  -7   4  16          0.04         -2.98         3.26 o                         
  -6   4  16         35.25         38.30         4.05 o                         
  -5   4  16         42.70         33.38         3.55 o                         
  -4   4  16         63.43         70.32         4.59 o                         
  -3   4  16         12.16          9.62         2.20 o                         
  -2   4  16        123.55        120.85         4.31 o                         
  -1   4  16         42.76         38.57         4.10 o                         
   0   4  16         29.60         36.38         4.01 o                         
   1   4  16         86.61         89.77         6.48 o                         
   2   4  16         87.70         84.72         9.26 o                         
   3   4  16        162.09        182.35         8.15 o                         
   4   4  16          0.56          2.05         2.28 o                         
   5   4  16        424.68        444.79        13.03 o                         
   6   4  16          4.83          7.46         2.43 o                         
   7   4  16        314.43        345.64        12.71 o                         
  -8   5  16         81.29         89.46         6.65 o                         
  -7   5  16         12.17          8.10         3.19 o                         
  -6   5  16          3.76          3.84         2.74 o                         
  -5   5  16          4.21          4.14         2.38 o                         
  -4   5  16        137.59        118.21         6.33 o                         
  -3   5  16         10.99         10.59         2.22 o                         
  -2   5  16         54.10         58.85         5.05 o                         
  -1   5  16        186.95        204.66         9.60 o                         
   0   5  16         43.32         57.71         3.99 o                         
   1   5  16         10.61          9.81         2.27 o                         
   2   5  16         53.38         54.11         5.01 o                         
   3   5  16         73.59         65.80         6.84 o                         
   4   5  16         82.96         87.44         7.81 o                         
   5   5  16          3.20          0.73         2.76 o                         
   6   5  16         15.01         13.78         3.57 o                         
  -7   6  16         57.19         54.39         5.23 o                         
  -6   6  16          2.09          3.66         2.76 o                         
  -5   6  16          4.14          4.57         2.31 o                         
  -4   6  16         12.40         19.60         3.91 o                         
  -3   6  16         89.84         94.57         6.50 o                         
  -2   6  16        132.08        132.40         7.47 o                         
  -1   6  16          4.68          1.29         2.96 o                         
   0   6  16        121.93        124.23         7.19 o                         
   1   6  16          0.15          2.66         2.32 o                         
   2   6  16         40.47         39.16         5.24 o                         
   3   6  16          3.66          5.08         2.79 o                         
   4   6  16         41.65         43.01         4.76 o                         
   5   6  16          1.22         -1.05         2.46 o                         
  -4   7  16         12.25         15.84         4.27 o                         
  -3   7  16         49.08         48.40         7.34 o                         
  -2   7  16        119.83        147.17         8.16 o                         
  -1   7  16          0.01          3.13         2.77 o                         
   0   7  16         17.30         17.38         6.45 o                         
   1   7  16         67.21        106.23         8.37 o                         
   2   7  16         26.55         19.00         4.16 o                         
   3   7  16         28.76         36.00         6.73 o                         
  -9   0  17        202.79        200.48        14.16 o                         
  -7   0  17         93.28         73.04         8.63 o                         
  -5   0  17         30.08         28.84         3.86 o                         
  -3   0  17          4.59          3.39         3.09 o                         
  -1   0  17          3.57          1.73         3.39 o                         
   1   0  17        344.75        369.69        11.36 o                         
   3   0  17          7.41         11.92         4.05 o                         
   5   0  17         35.86         33.15         5.86 o                         
   7   0  17          1.93          0.05         3.09 o                         
  -9   1  17         82.96         66.78         6.00 o                         
  -8   1  17         96.04        101.44         7.08 o                         
  -7   1  17        263.48        254.07        11.35 o                         
  -6   1  17        292.56        321.49         8.96 o                         
  -5   1  17        288.60        279.60         7.45 o                         
  -4   1  17          3.42          1.82         1.94 o                         
  -3   1  17         96.02         90.65         5.88 o                         
  -2   1  17        116.02        115.33         5.66 o                         
  -1   1  17         77.92         77.75         4.31 o                         
   0   1  17          2.70          2.78         1.72 o                         
   1   1  17        182.58        196.01         5.59 o                         
   2   1  17          7.29          5.58         1.95 o                         
   3   1  17         57.78         71.97         4.17 o                         
   4   1  17        443.22        442.69        12.24 o                         
   5   1  17         58.34         61.03         6.16 o                         
   6   1  17        252.65        272.73        11.42 o                         
   7   1  17         93.52         86.31         7.24 o                         
  -9   2  17          1.88          3.85         3.21 o                         
  -8   2  17        167.98        168.90         6.68 o                         
  -7   2  17          8.60         12.74         2.58 o                         
  -6   2  17        253.21        259.37         9.04 o                         
  -5   2  17          3.10          4.36         3.05 o                         
  -4   2  17        322.08        325.77         9.77 o                         
  -3   2  17          0.65          1.34         1.66 o                         
  -2   2  17        248.07        248.87         6.63 o                         
  -1   2  17         84.46         90.54         4.53 o                         
   0   2  17        202.59        205.70         8.24 o                         
   1   2  17         36.78         41.86         3.75 o                         
   2   2  17         20.55         24.80         2.94 o                         
   3   2  17         12.33         13.61         2.33 o                         
   4   2  17          9.30         13.62         2.24 o                         
   5   2  17         15.68         12.73         3.52 o                         
   6   2  17         87.85         92.00         7.35 o                         
   7   2  17        134.06        130.30         8.66 o                         
  -8   3  17         45.21         46.60         4.43 o                         
  -7   3  17          0.12          2.66         2.34 o                         
  -6   3  17        238.14        235.21         9.49 o                         
  -5   3  17        102.68         96.06         5.91 o                         
  -4   3  17          2.19          2.71         2.30 o                         
  -3   3  17         61.51         68.25         4.35 o                         
  -2   3  17         47.58         43.19         3.63 o                         
  -1   3  17          4.30          2.47         1.62 o                         
   0   3  17          5.22          5.15         2.38 o                         
   1   3  17        389.37        382.70        10.48 o                         
   2   3  17         48.67         54.01         5.09 o                         
   3   3  17         16.50         19.09         2.82 o                         
   4   3  17         13.55         13.64         2.89 o                         
   5   3  17        132.61        125.24         6.07 o                         
   6   3  17         18.58         19.75         5.41 o                         
   7   3  17          3.80          2.77         2.98 o                         
  -8   4  17          6.14          6.51         3.58 o                         
  -7   4  17          1.64         -1.07         2.59 o                         
  -6   4  17        139.35        138.39         7.14 o                         
  -5   4  17          4.12          2.68         2.24 o                         
  -4   4  17          2.05          1.18         2.03 o                         
  -3   4  17          5.11          3.72         2.27 o                         
  -2   4  17        115.44        105.88         4.90 o                         
  -1   4  17         17.41         22.55         3.62 o                         
   0   4  17         78.75         91.13         6.86 o                         
   1   4  17          0.08         -1.69         3.60 o                         
   2   4  17         40.37         48.76         5.76 o                         
   3   4  17          6.91          7.24         2.94 o                         
   4   4  17        456.16        463.17        13.78 o                         
   5   4  17          8.13          8.69         3.70 o                         
   6   4  17         67.41         62.42         7.66 o                         
  -6   5  17          1.55          5.27         3.01 o                         
  -5   5  17         24.01         31.41         3.68 o                         
  -4   5  17          0.03         -1.44         1.75 o                         
  -3   5  17        429.75        493.57        13.70 o                         
  -2   5  17         16.96         15.44         3.44 o                         
  -1   5  17        109.65        109.47         6.94 o                         
   0   5  17        804.07        853.74        16.39 o                         
   1   5  17         91.24         85.76         5.41 o                         
   2   5  17        611.34        636.53        20.76 o                         
   3   5  17        170.83        174.64        13.90 o                         
   4   5  17        104.21         99.31        10.85 o                         
   5   5  17          0.01         -1.98         2.76 o                         
  -5   6  17          0.39         -1.82         3.09 o                         
  -4   6  17         18.41         23.57         3.94 o                         
  -3   6  17         43.38         47.64         4.98 o                         
  -2   6  17         34.02         43.86         4.82 o                         
  -1   6  17         40.45         43.16         4.70 o                         
   0   6  17         45.30         58.50         5.20 o                         
   1   6  17        153.36        146.19         7.73 o                         
   2   6  17         46.15         46.87         5.62 o                         
   3   6  17        352.58        364.06        15.99 o                         
  -8   0  18         48.71         40.30         7.00 o                         
  -6   0  18        385.70        407.76        12.44 o                         
  -4   0  18        430.41        471.50        16.21 o                         
  -2   0  18        364.27        400.79        14.38 o                         
   0   0  18         73.81         71.96         5.57 o                         
   2   0  18          4.66          1.67         2.08 o                         
   4   0  18         50.44         42.17         6.18 o                         
   6   0  18        113.62        110.33         9.93 o                         
  -8   1  18          8.99          2.95         3.15 o                         
  -7   1  18        104.52        124.40         7.98 o                         
  -6   1  18         62.32         70.67         5.19 o                         
  -5   1  18        393.71        398.57        10.98 o                         
  -4   1  18         61.37         81.68         4.65 o                         
  -3   1  18        182.34        182.19         6.65 o                         
  -2   1  18         60.21         62.10         4.43 o                         
  -1   1  18         28.11         27.86         2.88 o                         
   0   1  18          4.67          4.57         1.81 o                         
   1   1  18         25.19         25.68         2.49 o                         
   2   1  18          0.30          0.98         1.68 o                         
   3   1  18          6.25          9.03         2.14 o                         
   4   1  18        108.02        111.95         7.44 o                         
   5   1  18         31.48         21.69         3.74 o                         
   6   1  18          0.97          2.96         2.49 o                         
  -8   2  18          1.31         -0.45         3.52 o                         
  -7   2  18        107.59        117.39         6.43 o                         
  -6   2  18          3.90          1.97         2.31 o                         
  -5   2  18         21.49         24.28         3.39 o                         
  -4   2  18        112.43        112.72         6.38 o                         
  -3   2  18          6.98          7.53         2.13 o                         
  -2   2  18          5.13          0.81         1.81 o                         
  -1   2  18          7.71          8.06         1.95 o                         
   0   2  18         10.36          8.39         2.46 o                         
   1   2  18         15.89         16.37         3.02 o                         
   2   2  18         82.47         94.68         6.36 o                         
   3   2  18         76.87         69.24         4.38 o                         
   4   2  18         10.11         12.37         3.26 o                         
   5   2  18         32.07         32.03        10.18 o                         
   6   2  18          2.90          5.64         3.48 o                         
  -7   3  18          0.30          1.13         3.23 o                         
  -6   3  18         37.17         31.20         4.50 o                         
  -5   3  18          1.23          3.49         2.48 o                         
  -4   3  18          2.62         -0.04         2.24 o                         
  -3   3  18          1.77         -0.92         2.19 o                         
  -2   3  18         18.99         24.16         2.95 o                         
  -1   3  18        204.94        234.41         8.90 o                         
   0   3  18         88.61         94.76         6.65 o                         
   1   3  18         87.22         87.84         7.53 o                         
   2   3  18        171.32        204.46         7.68 o                         
   3   3  18         15.70         14.66         4.08 o                         
   4   3  18        437.61        466.56        13.70 o                         
   5   3  18         12.91         15.88         4.27 o                         
  -6   4  18          8.94          9.11         3.02 o                         
  -5   4  18         40.94         42.51         4.40 o                         
  -4   4  18         27.21         23.44         3.60 o                         
  -3   4  18          0.82          1.04         2.02 o                         
  -2   4  18          0.69          4.10         3.13 o                         
  -1   4  18          2.73          2.35         2.03 o                         
   0   4  18        246.23        279.51        10.89 o                         
   1   4  18          9.32         13.19         3.48 o                         
   2   4  18         97.24        109.29         7.44 o                         
   3   4  18          4.93          7.84         3.75 o                         
   4   4  18         65.86         67.06         7.98 o                         
  -4   5  18         13.67          9.54         3.59 o                         
  -3   5  18         46.66         61.29         5.69 o                         
  -2   5  18         20.38         18.38         4.70 o                         
  -1   5  18        330.08        369.52        19.57 o                         
   0   5  18         60.56         52.60         4.89 o                         
   1   5  18         41.82         51.06         4.53 o                         
   2   5  18        134.05        122.49         7.72 o                         
  -5   0  19        133.87        165.44         9.49 o                         
  -3   0  19          4.88          3.39         3.25 o                         
  -1   0  19          0.05         -0.80         2.60 o                         
   1   0  19         12.79         16.72         3.12 o                         
   3   0  19         32.22         24.26         5.21 o                         
  -6   1  19          0.10          1.05         2.34 o                         
  -5   1  19          0.83          1.80         2.30 o                         
  -4   1  19         26.35         27.41         3.26 o                         
  -3   1  19         28.79         33.81         3.58 o                         
  -2   1  19          2.24         -1.08         1.84 o                         
  -1   1  19          1.77          3.22         2.03 o                         
   0   1  19          1.32          3.90         2.39 o                         
   1   1  19         83.24         94.13         8.29 o                         
   2   1  19          0.04         -0.51         1.70 o                         
   3   1  19          2.04          3.23         2.63 o                         
   4   1  19         75.55         81.88         8.71 o                         
  -6   2  19          0.15         -1.20         2.20 o                         
  -5   2  19         73.54         64.75         7.04 o                         
  -4   2  19         41.59         45.10         4.42 o                         
  -3   2  19         18.62         13.61         2.60 o                         
  -2   2  19          3.62          6.93         2.34 o                         
  -1   2  19          3.72          4.70         3.05 o                         
   0   2  19          8.88          7.81         2.64 o                         
   1   2  19         78.81         88.38         5.62 o                         
   2   2  19        132.21        151.08         6.92 o                         
   3   2  19         48.54         56.70         4.44 o                         
   4   2  19          0.30          3.17         2.70 o                         
  -5   3  19         34.61         33.85         4.12 o                         
  -4   3  19        134.01        135.86         7.05 o                         
  -3   3  19        259.32        276.62         9.24 o                         
  -2   3  19         70.67         64.77         4.57 o                         
  -1   3  19        344.90        364.00        12.86 o                         
   0   3  19          2.25          5.11         2.47 o                         
   1   3  19        273.75        318.77         9.84 o                         
   2   3  19         17.00         19.20         4.11 o                         
   3   3  19         97.82        106.88         6.18 o                         
  -3   4  19          7.21          8.57         3.56 o                         
  -2   4  19        143.99        149.64         8.31 o                         
  -1   4  19         18.78         16.87         3.01 o                         
   0   4  19        128.59        122.08         8.77 o                         
   1   4  19         30.73         25.11         5.60 o                         
  -2   0  20         19.27         19.52         4.23 o                         
   0   0  20         17.30         14.36         3.75 o                         
  -3   1  20         42.88         38.12         3.61 o                         
  -2   1  20        136.69        171.17         7.04 o                         
  -1   1  20         53.74         54.56         4.12 o                         
   0   1  20        163.47        180.80        10.82 o                         
   1   1  20        117.72        111.68         6.05 o                         
  -1   2  20          2.37          2.74         2.68 o                         
                                                                                
